# Supplementary material for: USP15 Represses Hepatocellular Carcinoma Progression by Regulation of Pathways of Cell Proliferation and Cell Migration: A System Biology Analysis
Source: Cancers (Basel). 2023 Feb 21;15(5):1371. doi: 10.3390/cancers15051371 (PMC10000201; doi:10.3390/cancers15051371)
Supplement: Supplementary file 1 [file cancers-15-01371-s001.zip › Table S1.xlsx]

## Sheet: Mutated_Genes
Gene	MutSig(Q-value)	#Mut	#Freq	Is Cancer Gene (source: OncoKB)
TP53	113	110	0.301	Yes
CTNNB1	100	95	0.26	Yes
ALB	55	47	0.128	Yes
PCLO	51	39	0.107	Yes
LRP1B	33	33	0.09	Yes
ARID1A	31	29	0.079	Yes
AXIN1	26	25	0.068	Yes
PRKDC	25	24	0.066	Yes
BAP1	22	20	0.055	Yes
RB1	22	19	0.052	Yes
ARID2	22	19	0.052	Yes
KMT2D	21	20	0.055	Yes
KEAP1	20	18	0.049	Yes
FAT4	20	16	0.044	Yes
PREX2	19	18	0.049	Yes
KMT2C	17	17	0.046	Yes
KMT2B	16	15	0.041	Yes
POLQ	16	14	0.038	Yes
PTPRB	15	14	0.038	Yes
SETD2	14	14	0.038	Yes
NF1	14	13	0.036	Yes
TSC2	14	13	0.036	Yes
ATM	13	13	0.036	Yes
PIK3CA	13	13	0.036	Yes
PTPN13	13	13	0.036	Yes
LZTR1	13	13	0.036	Yes
ATR	13	12	0.033	Yes
LRRK2	13	12	0.033	Yes
RANBP2	13	11	0.03	Yes
NCOR2	12	12	0.033	Yes
ACVR2A	12	11	0.03	Yes
NFE2L2	12	11	0.03	Yes
ROBO1	12	11	0.03	Yes
CDH11	12	9	0.025	Yes
EPHA3	12	9	0.025	Yes
APC	11	11	0.03	Yes
IL6ST	11	11	0.03	Yes
MKI67	11	11	0.03	Yes
KMT2A	11	11	0.03	Yes
SMARCA4	11	11	0.03	Yes
PDE4DIP	11	11	0.03	Yes
SF3B1	11	11	0.03	Yes
IGF1R	11	10	0.027	Yes
JAK1	11	10	0.027	Yes
RNF213	11	10	0.027	Yes
CARD11	11	10	0.027	Yes
MGAM	11	9	0.025	Yes
ZNF521	11	9	0.025	Yes
PAK5	11	9	0.025	Yes
HNF1A	11	8	0.022	Yes
KIT	10	10	0.027	Yes
NOTCH3	10	10	0.027	Yes
RELN	10	10	0.027	Yes
RASA1	10	10	0.027	Yes
PTPRT	10	10	0.027	Yes
CPS1	10	9	0.025	Yes
MYO18A	10	9	0.025	Yes
NCOA3	10	8	0.022	Yes
ALK	9	9	0.025	Yes
CDKN2A	9	9	0.025	Yes
ERBB4	9	9	0.025	Yes
HGF	9	9	0.025	Yes
TEK	9	9	0.025	Yes
IRS4	9	9	0.025	Yes
MGA	9	9	0.025	Yes
ARID1B	9	9	0.025	Yes
ANKRD11	9	8	0.022	Yes
CDKN1A	9	6	0.016	Yes
ZFHX3	8	8	0.022	Yes
CLTC	8	8	0.022	Yes
EP300	8	8	0.022	Yes
MECOM	8	8	0.022	Yes
FLT4	8	8	0.022	Yes
IDH1	8	8	0.022	Yes
NOTCH4	8	8	0.022	Yes
PTPRC	8	8	0.022	Yes
NUP214	8	8	0.022	Yes
SPEN	8	8	0.022	Yes
CAMTA1	8	8	0.022	Yes
ARHGEF12	8	8	0.022	Yes
NSD1	8	8	0.022	Yes
AMER1	8	8	0.022	Yes
BRCA2	8	7	0.019	Yes
RUNX1T1	8	7	0.019	Yes
KDR	8	7	0.019	Yes
PDGFRA	8	7	0.019	Yes
TUSC3	8	7	0.019	Yes
PRDM16	8	7	0.019	Yes
COL2A1	7	7	0.019	Yes
EPHB1	7	7	0.019	Yes
MTOR	7	7	0.019	Yes
GABRA6	7	7	0.019	Yes
JAK3	7	7	0.019	Yes
JARID2	7	7	0.019	Yes
MYH11	7	7	0.019	Yes
NFATC2	7	7	0.019	Yes
NOTCH2	7	7	0.019	Yes
NTRK2	7	7	0.019	Yes
NTRK3	7	7	0.019	Yes
PIK3C2B	7	7	0.019	Yes
PTEN	7	7	0.019	Yes
SOS1	7	7	0.019	Yes
TAF1	7	7	0.019	Yes
TSC1	7	7	0.019	Yes
CLTCL1	7	7	0.019	Yes
AXIN2	7	7	0.019	Yes
RECQL4	7	7	0.019	Yes
MDC1	7	7	0.019	Yes
GPHN	7	7	0.019	Yes
PDS5B	7	7	0.019	Yes
IL21R	7	7	0.019	Yes
PBRM1	7	7	0.019	Yes
COP1	7	7	0.019	Yes
BCL11B	7	7	0.019	Yes
TET1	7	7	0.019	Yes
SLFN11	7	7	0.019	Yes
RICTOR	7	7	0.019	Yes
ATRX	7	6	0.016	Yes
ERBB3	7	6	0.016	Yes
NF2	7	6	0.016	Yes
SMARCA2	7	6	0.016	Yes
DNMT3A	7	5	0.014	Yes
PER1	7	5	0.014	Yes
RXRA	7	5	0.014	Yes
CACNA1D	6	6	0.016	Yes
CDH1	6	6	0.016	Yes
CHD4	6	6	0.016	Yes
COL1A1	6	6	0.016	Yes
CREBBP	6	6	0.016	Yes
CUX1	6	6	0.016	Yes
EBF1	6	6	0.016	Yes
EGFR	6	6	0.016	Yes
ERCC4	6	6	0.016	Yes
FAT1	6	6	0.016	Yes
ARHGAP35	6	6	0.016	Yes
HIST1H1C	6	6	0.016	Yes
HIP1	6	6	0.016	Yes
KTN1	6	6	0.016	Yes
LTK	6	6	0.016	Yes
NOTCH1	6	6	0.016	Yes
PBX1	6	6	0.016	Yes
PGR	6	6	0.016	Yes
PIK3C2G	6	6	0.016	Yes
PLCG1	6	6	0.016	Yes
PLCG2	6	6	0.016	Yes
PTPRK	6	6	0.016	Yes
SERPINB3	6	6	0.016	Yes
NSD2	6	6	0.016	Yes
WT1	6	6	0.016	Yes
STAG1	6	6	0.016	Yes
IKZF1	6	6	0.016	Yes
DICER1	6	6	0.016	Yes
BRD4	6	6	0.016	Yes
BCL11A	6	6	0.016	Yes
ASXL2	6	6	0.016	Yes
ARID5B	6	6	0.016	Yes
BRSK1	6	6	0.016	Yes
ASXL1	6	6	0.016	Yes
CHD2	6	5	0.014	Yes
CTNNA1	6	5	0.014	Yes
XPO1	6	5	0.014	Yes
NCOR1	6	5	0.014	Yes
KDM4C	6	5	0.014	Yes
CIC	6	5	0.014	Yes
TLX3	6	5	0.014	Yes
ARHGEF28	6	5	0.014	Yes
EPHA5	6	4	0.011	Yes
HIST1H1E	6	4	0.011	Yes
TPR	6	4	0.011	Yes
BCL9	5	5	0.014	Yes
CBL	5	5	0.014	Yes
CD22	5	5	0.014	Yes
DNM2	5	5	0.014	Yes
EPHA7	5	5	0.014	Yes
GNAS	5	5	0.014	Yes
MSH6	5	5	0.014	Yes
IRF2	5	5	0.014	Yes
KRAS	5	5	0.014	Yes
AFF1	5	5	0.014	Yes
MST1R	5	5	0.014	Yes
MYO5A	5	5	0.014	Yes
NRAS	5	5	0.014	Yes
NUMA1	5	5	0.014	Yes
FURIN	5	5	0.014	Yes
PCM1	5	5	0.014	Yes
PTPRS	5	5	0.014	Yes
REST	5	5	0.014	Yes
MAP2K4	5	5	0.014	Yes
STIL	5	5	0.014	Yes
STAT4	5	5	0.014	Yes
CSDE1	5	5	0.014	Yes
CCDC6	5	5	0.014	Yes
TRRAP	5	5	0.014	Yes
INPP4B	5	5	0.014	Yes
GMPS	5	5	0.014	Yes
LATS1	5	5	0.014	Yes
TRIP11	5	5	0.014	Yes
HDAC4	5	5	0.014	Yes
MED12	5	5	0.014	Yes
NCOA2	5	5	0.014	Yes
WIF1	5	5	0.014	Yes
PDCD11	5	5	0.014	Yes
SMG1	5	5	0.014	Yes
ERC1	5	5	0.014	Yes
ADGRA2	5	5	0.014	Yes
SND1	5	5	0.014	Yes
UBR5	5	5	0.014	Yes
ZNF331	5	5	0.014	Yes
SALL4	5	5	0.014	Yes
MIB1	5	5	0.014	Yes
DOT1L	5	5	0.014	Yes
WDR90	5	5	0.014	Yes
MPEG1	5	5	0.014	Yes
SMAD4	5	4	0.011	Yes
PTPRD	5	4	0.011	Yes
NIN	5	4	0.011	Yes
BCORL1	5	4	0.011	Yes
NUTM1	5	4	0.011	Yes
ALOX12B	4	4	0.011	Yes
ATP1A1	4	4	0.011	Yes
ATP2B3	4	4	0.011	Yes
BAX	4	4	0.011	Yes
BRCA1	4	4	0.011	Yes
CALR	4	4	0.011	Yes
CDKN1B	4	4	0.011	Yes
CHEK1	4	4	0.011	Yes
ELF3	4	4	0.011	Yes
ERCC2	4	4	0.011	Yes
ESR1	4	4	0.011	Yes
FGFR2	4	4	0.011	Yes
FGFR4	4	4	0.011	Yes
FLT1	4	4	0.011	Yes
GATA6	4	4	0.011	Yes
GRIN2A	4	4	0.011	Yes
GRM3	4	4	0.011	Yes
HSP90AA1	4	4	0.011	Yes
IKBKB	4	4	0.011	Yes
EIF3E	4	4	0.011	Yes
JAK2	4	4	0.011	Yes
KEL	4	4	0.011	Yes
LCK	4	4	0.011	Yes
MAP3K1	4	4	0.011	Yes
CIITA	4	4	0.011	Yes
AFDN	4	4	0.011	Yes
NTRK1	4	4	0.011	Yes
PAK3	4	4	0.011	Yes
PAX3	4	4	0.011	Yes
PCBP1	4	4	0.011	Yes
PIK3CD	4	4	0.011	Yes
PIK3CG	4	4	0.011	Yes
PIK3R1	4	4	0.011	Yes
PRRX1	4	4	0.011	Yes
POLD1	4	4	0.011	Yes
ROS1	4	4	0.011	Yes
ATXN7	4	4	0.011	Yes
SMARCA1	4	4	0.011	Yes
STAT3	4	4	0.011	Yes
TBX3	4	4	0.011	Yes
TP53BP1	4	4	0.011	Yes
HIRA	4	4	0.011	Yes
WRN	4	4	0.011	Yes
ZNF217	4	4	0.011	Yes
TFEB	4	4	0.011	Yes
KAT6A	4	4	0.011	Yes
RBM10	4	4	0.011	Yes
TP63	4	4	0.011	Yes
HIST1H2AG	4	4	0.011	Yes
PCSK7	4	4	0.011	Yes
CTR9	4	4	0.011	Yes
SETD1A	4	4	0.011	Yes
GAB2	4	4	0.011	Yes
RAD50	4	4	0.011	Yes
SLC34A2	4	4	0.011	Yes
CTCF	4	4	0.011	Yes
STAG2	4	4	0.011	Yes
MALT1	4	4	0.011	Yes
CNTRL	4	4	0.011	Yes
U2AF2	4	4	0.011	Yes
NCSTN	4	4	0.011	Yes
SAMHD1	4	4	0.011	Yes
FOXP1	4	4	0.011	Yes
AFF4	4	4	0.011	Yes
EML4	4	4	0.011	Yes
SUFU	4	4	0.011	Yes
EP400	4	4	0.011	Yes
ASPSCR1	4	4	0.011	Yes
PGBD5	4	4	0.011	Yes
ZNRF3	4	4	0.011	Yes
TRAF7	4	4	0.011	Yes
MAML2	4	4	0.011	Yes
SLX4	4	4	0.011	Yes
CCNB3	4	4	0.011	Yes
LRIG3	4	4	0.011	Yes
TET3	4	4	0.011	Yes
KSR2	4	4	0.011	Yes
DNMT1	4	3	0.008	Yes
ATG5	4	3	0.008	Yes
SP140	4	3	0.008	Yes
AR	3	3	0.008	Yes
ARAF	3	3	0.008	Yes
BCL3	3	3	0.008	Yes
BCL6	3	3	0.008	Yes
BLM	3	3	0.008	Yes
CAD	3	3	0.008	Yes
RUNX2	3	3	0.008	Yes
CCND2	3	3	0.008	Yes
CYP17A1	3	3	0.008	Yes
DAXX	3	3	0.008	Yes
DDB2	3	3	0.008	Yes
ARID3A	3	3	0.008	Yes
EPAS1	3	3	0.008	Yes
ERCC3	3	3	0.008	Yes
EXT2	3	3	0.008	Yes
FANCD2	3	3	0.008	Yes
ACSL3	3	3	0.008	Yes
FGF6	3	3	0.008	Yes
FLI1	3	3	0.008	Yes
FLT3	3	3	0.008	Yes
GAB1	3	3	0.008	Yes
GLI1	3	3	0.008	Yes
GNA12	3	3	0.008	Yes
GPS2	3	3	0.008	Yes
NRG1	3	3	0.008	Yes
HLA-B	3	3	0.008	Yes
HNRNPA2B1	3	3	0.008	Yes
HOXA3	3	3	0.008	Yes
HSP90AB1	3	3	0.008	Yes
IDH2	3	3	0.008	Yes
INHBA	3	3	0.008	Yes
INPPL1	3	3	0.008	Yes
INSR	3	3	0.008	Yes
IRF4	3	3	0.008	Yes
LIFR	3	3	0.008	Yes
SMAD3	3	3	0.008	Yes
MLLT6	3	3	0.008	Yes
MYB	3	3	0.008	Yes
MYH9	3	3	0.008	Yes
MYOD1	3	3	0.008	Yes
PIK3CB	3	3	0.008	Yes
PIK3R2	3	3	0.008	Yes
PML	3	3	0.008	Yes
PMS1	3	3	0.008	Yes
POLE	3	3	0.008	Yes
PPP2R1A	3	3	0.008	Yes
PRF1	3	3	0.008	Yes
MAPK1	3	3	0.008	Yes
MAP2K2	3	3	0.008	Yes
PRSS1	3	3	0.008	Yes
PTPN6	3	3	0.008	Yes
PTPN11	3	3	0.008	Yes
PTPRO	3	3	0.008	Yes
RALGDS	3	3	0.008	Yes
UPF1	3	3	0.008	Yes
RPL22	3	3	0.008	Yes
SERPINB4	3	3	0.008	Yes
SDHA	3	3	0.008	Yes
SOX9	3	3	0.008	Yes
SRC	3	3	0.008	Yes
MAP3K7	3	3	0.008	Yes
TCF7L2	3	3	0.008	Yes
TYRO3	3	3	0.008	Yes
KDM6A	3	3	0.008	Yes
ZMYM2	3	3	0.008	Yes
KDM5C	3	3	0.008	Yes
SMC1A	3	3	0.008	Yes
HIST1H3I	3	3	0.008	Yes
CUL4A	3	3	0.008	Yes
MAP3K6	3	3	0.008	Yes
USP6	3	3	0.008	Yes
USP8	3	3	0.008	Yes
SMC3	3	3	0.008	Yes
MAGED1	3	3	0.008	Yes
SNCAIP	3	3	0.008	Yes
NUP93	3	3	0.008	Yes
SH2B3	3	3	0.008	Yes
MERTK	3	3	0.008	Yes
PSIP1	3	3	0.008	Yes
CHEK2	3	3	0.008	Yes
FNBP1	3	3	0.008	Yes
SETD1B	3	3	0.008	Yes
PASK	3	3	0.008	Yes
KAT6B	3	3	0.008	Yes
SETBP1	3	3	0.008	Yes
AGO1	3	3	0.008	Yes
EGFL7	3	3	0.008	Yes
ERRFI1	3	3	0.008	Yes
BCOR	3	3	0.008	Yes
RNF43	3	3	0.008	Yes
SHQ1	3	3	0.008	Yes
YY1AP1	3	3	0.008	Yes
FBXW7	3	3	0.008	Yes
PAG1	3	3	0.008	Yes
KNL1	3	3	0.008	Yes
RPTOR	3	3	0.008	Yes
MAPKAP1	3	3	0.008	Yes
NUF2	3	3	0.008	Yes
SESN2	3	3	0.008	Yes
BRIP1	3	3	0.008	Yes
SLC45A3	3	3	0.008	Yes
BTLA	3	3	0.008	Yes
EZHIP	3	3	0.008	Yes
ECT2L	3	3	0.008	Yes
FH	3	2	0.005	Yes
LCP1	3	2	0.005	Yes
SPOP	3	2	0.005	Yes
EED	3	2	0.005	Yes
FUBP1	3	2	0.005	Yes
ABL1	2	2	0.005	Yes
ABL2	2	2	0.005	Yes
ACTG1	2	2	0.005	Yes
ACVR1	2	2	0.005	Yes
ACVR1B	2	2	0.005	Yes
PARP1	2	2	0.005	Yes
AKT2	2	2	0.005	Yes
ATIC	2	2	0.005	Yes
ATP6V1B2	2	2	0.005	Yes
BARD1	2	2	0.005	Yes
BCR	2	2	0.005	Yes
PRDM1	2	2	0.005	Yes
FOXL2	2	2	0.005	Yes
DDR1	2	2	0.005	Yes
CASP8	2	2	0.005	Yes
CBFA2T3	2	2	0.005	Yes
CBLB	2	2	0.005	Yes
CD36	2	2	0.005	Yes
CD70	2	2	0.005	Yes
CKS1B	2	2	0.005	Yes
CSF1	2	2	0.005	Yes
CYLD	2	2	0.005	Yes
DDX5	2	2	0.005	Yes
DDX10	2	2	0.005	Yes
E2F3	2	2	0.005	Yes
EIF4A2	2	2	0.005	Yes
ELF4	2	2	0.005	Yes
ELN	2	2	0.005	Yes
EPOR	2	2	0.005	Yes
ERG	2	2	0.005	Yes
ETS1	2	2	0.005	Yes
ETV5	2	2	0.005	Yes
EWSR1	2	2	0.005	Yes
EZH1	2	2	0.005	Yes
FANCA	2	2	0.005	Yes
FANCE	2	2	0.005	Yes
FGF12	2	2	0.005	Yes
FUS	2	2	0.005	Yes
GPC3	2	2	0.005	Yes
GNB1	2	2	0.005	Yes
HIST1H1B	2	2	0.005	Yes
HIF1A	2	2	0.005	Yes
HLA-A	2	2	0.005	Yes
HOXA13	2	2	0.005	Yes
HOXC11	2	2	0.005	Yes
HSD3B1	2	2	0.005	Yes
IFNGR1	2	2	0.005	Yes
INHA	2	2	0.005	Yes
INPP4A	2	2	0.005	Yes
IRS1	2	2	0.005	Yes
JUN	2	2	0.005	Yes
AFF3	2	2	0.005	Yes
LMNA	2	2	0.005	Yes
LYN	2	2	0.005	Yes
MEN1	2	2	0.005	Yes
MET	2	2	0.005	Yes
MLLT1	2	2	0.005	Yes
MLLT3	2	2	0.005	Yes
FOXO4	2	2	0.005	Yes
MTAP	2	2	0.005	Yes
MYCN	2	2	0.005	Yes
MYD88	2	2	0.005	Yes
NBN	2	2	0.005	Yes
NFKBIA	2	2	0.005	Yes
NKX3-1	2	2	0.005	Yes
DDR2	2	2	0.005	Yes
NUP98	2	2	0.005	Yes
PAX7	2	2	0.005	Yes
PLAG1	2	2	0.005	Yes
PMS2	2	2	0.005	Yes
POU2AF1	2	2	0.005	Yes
PRCC	2	2	0.005	Yes
PRKACA	2	2	0.005	Yes
PRKD1	2	2	0.005	Yes
PRSS8	2	2	0.005	Yes
PTCH1	2	2	0.005	Yes
RAC2	2	2	0.005	Yes
RAD51	2	2	0.005	Yes
RAD51B	2	2	0.005	Yes
RAD51D	2	2	0.005	Yes
RARA	2	2	0.005	Yes
RECQL	2	2	0.005	Yes
REL	2	2	0.005	Yes
RET	2	2	0.005	Yes
RHEB	2	2	0.005	Yes
RPL5	2	2	0.005	Yes
RPS6KB2	2	2	0.005	Yes
CLIP1	2	2	0.005	Yes
ATXN2	2	2	0.005	Yes
SDC4	2	2	0.005	Yes
SFPQ	2	2	0.005	Yes
SRSF3	2	2	0.005	Yes
SGK1	2	2	0.005	Yes
SMARCE1	2	2	0.005	Yes
SMO	2	2	0.005	Yes
STAT6	2	2	0.005	Yes
AURKA	2	2	0.005	Yes
TAP1	2	2	0.005	Yes
TCEA1	2	2	0.005	Yes
TERT	2	2	0.005	Yes
TFE3	2	2	0.005	Yes
TFRC	2	2	0.005	Yes
NKX2-1	2	2	0.005	Yes
TLL2	2	2	0.005	Yes
VAV1	2	2	0.005	Yes
WAS	2	2	0.005	Yes
YES1	2	2	0.005	Yes
YWHAE	2	2	0.005	Yes
CNBP	2	2	0.005	Yes
PAX8	2	2	0.005	Yes
NR4A3	2	2	0.005	Yes
MLLT10	2	2	0.005	Yes
TAF15	2	2	0.005	Yes
HIST1H3D	2	2	0.005	Yes
HIST1H3B	2	2	0.005	Yes
PPM1D	2	2	0.005	Yes
PPFIBP1	2	2	0.005	Yes
GAS7	2	2	0.005	Yes
MKNK1	2	2	0.005	Yes
NCOA1	2	2	0.005	Yes
IRS2	2	2	0.005	Yes
CCN6	2	2	0.005	Yes
HIST1H3F	2	2	0.005	Yes
RPS6KA4	2	2	0.005	Yes
ZMYM3	2	2	0.005	Yes
SETDB1	2	2	0.005	Yes
AKT3	2	2	0.005	Yes
CLP1	2	2	0.005	Yes
IKZF3	2	2	0.005	Yes
SEC31A	2	2	0.005	Yes
DIS3	2	2	0.005	Yes
ARHGAP26	2	2	0.005	Yes
SEPTIN6	2	2	0.005	Yes
ACSL6	2	2	0.005	Yes
SUZ12	2	2	0.005	Yes
POT1	2	2	0.005	Yes
TIPARP	2	2	0.005	Yes
DROSHA	2	2	0.005	Yes
LEF1	2	2	0.005	Yes
RTEL1	2	2	0.005	Yes
CDK12	2	2	0.005	Yes
DCUN1D1	2	2	0.005	Yes
TET2	2	2	0.005	Yes
SDHAF2	2	2	0.005	Yes
DUSP22	2	2	0.005	Yes
CYSLTR2	2	2	0.005	Yes
GOPC	2	2	0.005	Yes
PRDM14	2	2	0.005	Yes
SMYD3	2	2	0.005	Yes
NADK	2	2	0.005	Yes
TBL1XR1	2	2	0.005	Yes
SETD6	2	2	0.005	Yes
ZNF703	2	2	0.005	Yes
PDCD1LG2	2	2	0.005	Yes
FCRL4	2	2	0.005	Yes
SPRTN	2	2	0.005	Yes
FLYWCH1	2	2	0.005	Yes
KDM2B	2	2	0.005	Yes
CREB3L1	2	2	0.005	Yes
ARID3C	2	2	0.005	Yes
SESN3	2	2	0.005	Yes
ZNF384	2	2	0.005	Yes
RASGEF1A	2	2	0.005	Yes
RSPO2	2	2	0.005	Yes
KMT5A	2	2	0.005	Yes
FANCF	2	1	0.003	Yes
NONO	2	1	0.003	Yes
PAK1	2	1	0.003	Yes
APLNR	1	1	0.003	Yes
FAS	1	1	0.003	Yes
RHOH	1	1	0.003	Yes
ARNT	1	1	0.003	Yes
ATP6AP1	1	1	0.003	Yes
B2M	1	1	0.003	Yes
CCND1	1	1	0.003	Yes
BCL2	1	1	0.003	Yes
BMPR1A	1	1	0.003	Yes
KLF5	1	1	0.003	Yes
BUB1B	1	1	0.003	Yes
CARS	1	1	0.003	Yes
CBFB	1	1	0.003	Yes
CCNE1	1	1	0.003	Yes
CD28	1	1	0.003	Yes
CD79B	1	1	0.003	Yes
CDC42	1	1	0.003	Yes
CDK8	1	1	0.003	Yes
CDKN2B	1	1	0.003	Yes
CDKN2C	1	1	0.003	Yes
CDX2	1	1	0.003	Yes
CENPA	1	1	0.003	Yes
KLF6	1	1	0.003	Yes
CSF3R	1	1	0.003	Yes
CTLA4	1	1	0.003	Yes
DCTN1	1	1	0.003	Yes
DDIT3	1	1	0.003	Yes
DDX6	1	1	0.003	Yes
DNMT3B	1	1	0.003	Yes
DTX1	1	1	0.003	Yes
DUSP2	1	1	0.003	Yes
DUSP4	1	1	0.003	Yes
DUSP9	1	1	0.003	Yes
ELK4	1	1	0.003	Yes
EPHB4	1	1	0.003	Yes
EPS15	1	1	0.003	Yes
ERBB2	1	1	0.003	Yes
ERF	1	1	0.003	Yes
ETV6	1	1	0.003	Yes
EXT1	1	1	0.003	Yes
EZH2	1	1	0.003	Yes
FANCC	1	1	0.003	Yes
FES	1	1	0.003	Yes
FGF3	1	1	0.003	Yes
FGF10	1	1	0.003	Yes
FGF14	1	1	0.003	Yes
FGFR1	1	1	0.003	Yes
FGFR3	1	1	0.003	Yes
FOXF1	1	1	0.003	Yes
FOXO1	1	1	0.003	Yes
FOXO3	1	1	0.003	Yes
FYN	1	1	0.003	Yes
GATA2	1	1	0.003	Yes
GATA3	1	1	0.003	Yes
GNA11	1	1	0.003	Yes
GNAQ	1	1	0.003	Yes
GSK3B	1	1	0.003	Yes
GTF2I	1	1	0.003	Yes
HIST1H2BD	1	1	0.003	Yes
HDAC1	1	1	0.003	Yes
MNX1	1	1	0.003	Yes
HLF	1	1	0.003	Yes
HOXA9	1	1	0.003	Yes
DNAJB1	1	1	0.003	Yes
ID3	1	1	0.003	Yes
IGF2	1	1	0.003	Yes
IL10	1	1	0.003	Yes
INPP5D	1	1	0.003	Yes
IRF1	1	1	0.003	Yes
ITK	1	1	0.003	Yes
KLK2	1	1	0.003	Yes
LASP1	1	1	0.003	Yes
LPP	1	1	0.003	Yes
LYL1	1	1	0.003	Yes
MCL1	1	1	0.003	Yes
MDM2	1	1	0.003	Yes
MEF2C	1	1	0.003	Yes
MITF	1	1	0.003	Yes
MLF1	1	1	0.003	Yes
MLH1	1	1	0.003	Yes
MN1	1	1	0.003	Yes
MSH2	1	1	0.003	Yes
MSH3	1	1	0.003	Yes
MSN	1	1	0.003	Yes
MST1	1	1	0.003	Yes
MUC1	1	1	0.003	Yes
MUTYH	1	1	0.003	Yes
MYC	1	1	0.003	Yes
MYCL	1	1	0.003	Yes
NACA	1	1	0.003	Yes
NFE2	1	1	0.003	Yes
NFIB	1	1	0.003	Yes
NFKB2	1	1	0.003	Yes
NFKBIE	1	1	0.003	Yes
NPM1	1	1	0.003	Yes
NTHL1	1	1	0.003	Yes
OMD	1	1	0.003	Yes
PRKN	1	1	0.003	Yes
PC	1	1	0.003	Yes
PDCD1	1	1	0.003	Yes
PDGFB	1	1	0.003	Yes
PDGFRB	1	1	0.003	Yes
PDK1	1	1	0.003	Yes
PHF1	1	1	0.003	Yes
PIM1	1	1	0.003	Yes
PPARG	1	1	0.003	Yes
PPP2R2A	1	1	0.003	Yes
PPP6C	1	1	0.003	Yes
MAP2K1	1	1	0.003	Yes
PTK7	1	1	0.003	Yes
PTPN2	1	1	0.003	Yes
RAD21	1	1	0.003	Yes
RAF1	1	1	0.003	Yes
RAP1GDS1	1	1	0.003	Yes
ARID4A	1	1	0.003	Yes
KDM5A	1	1	0.003	Yes
TRIM27	1	1	0.003	Yes
RPL10	1	1	0.003	Yes
SDHB	1	1	0.003	Yes
SH3GL1	1	1	0.003	Yes
SLC1A2	1	1	0.003	Yes
SMARCB1	1	1	0.003	Yes
SMARCD1	1	1	0.003	Yes
SSX1	1	1	0.003	Yes
SSX4	1	1	0.003	Yes
STAT5A	1	1	0.003	Yes
STAT5B	1	1	0.003	Yes
STK11	1	1	0.003	Yes
STRN	1	1	0.003	Yes
SYK	1	1	0.003	Yes
TAL2	1	1	0.003	Yes
TCF3	1	1	0.003	Yes
TCF12	1	1	0.003	Yes
TGFBR1	1	1	0.003	Yes
TGFBR2	1	1	0.003	Yes
TMPRSS2	1	1	0.003	Yes
TOP1	1	1	0.003	Yes
TPM4	1	1	0.003	Yes
TRAF3	1	1	0.003	Yes
TRAF5	1	1	0.003	Yes
TYK2	1	1	0.003	Yes
EZR	1	1	0.003	Yes
XBP1	1	1	0.003	Yes
YY1	1	1	0.003	Yes
ZBTB16	1	1	0.003	Yes
PTP4A1	1	1	0.003	Yes
CXCR4	1	1	0.003	Yes
DEK	1	1	0.003	Yes
BRD3	1	1	0.003	Yes
NCOA4	1	1	0.003	Yes
SHOC2	1	1	0.003	Yes
FGF23	1	1	0.003	Yes
ELL	1	1	0.003	Yes
ZRSR2	1	1	0.003	Yes
HIST1H4I	1	1	0.003	Yes
PICALM	1	1	0.003	Yes
HIST1H2BC	1	1	0.003	Yes
HIST1H3C	1	1	0.003	Yes
HIST1H3H	1	1	0.003	Yes
PIK3R3	1	1	0.003	Yes
ASMTL	1	1	0.003	Yes
TNFRSF11A	1	1	0.003	Yes
TRIM24	1	1	0.003	Yes
SOCS2	1	1	0.003	Yes
STK19	1	1	0.003	Yes
SOCS3	1	1	0.003	Yes
RABEP1	1	1	0.003	Yes
MAP3K13	1	1	0.003	Yes
TRIP13	1	1	0.003	Yes
APOBEC3B	1	1	0.003	Yes
IKBKE	1	1	0.003	Yes
PARP2	1	1	0.003	Yes
ARFRP1	1	1	0.003	Yes
OLIG2	1	1	0.003	Yes
NOD1	1	1	0.003	Yes
NDRG1	1	1	0.003	Yes
MAD2L2	1	1	0.003	Yes
HOXB13	1	1	0.003	Yes
ARID3B	1	1	0.003	Yes
GNA13	1	1	0.003	Yes
CCT6B	1	1	0.003	Yes
SEPTIN9	1	1	0.003	Yes
ARID5A	1	1	0.003	Yes
PNRC1	1	1	0.003	Yes
FAF1	1	1	0.003	Yes
IKZF2	1	1	0.003	Yes
NT5C2	1	1	0.003	Yes
ICOSLG	1	1	0.003	Yes
CRTC1	1	1	0.003	Yes
HEY1	1	1	0.003	Yes
PATZ1	1	1	0.003	Yes
SS18L1	1	1	0.003	Yes
CHIC2	1	1	0.003	Yes
LATS2	1	1	0.003	Yes
GREM1	1	1	0.003	Yes
AGO2	1	1	0.003	Yes
SESN1	1	1	0.003	Yes
TFPT	1	1	0.003	Yes
CRBN	1	1	0.003	Yes
HDAC7	1	1	0.003	Yes
ARID4B	1	1	0.003	Yes
SETD4	1	1	0.003	Yes
ETAA1	1	1	0.003	Yes
NSD3	1	1	0.003	Yes
FANCL	1	1	0.003	Yes
SETD5	1	1	0.003	Yes
ETNK1	1	1	0.003	Yes
TMEM127	1	1	0.003	Yes
KBTBD4	1	1	0.003	Yes
TMEM30A	1	1	0.003	Yes
CMTR2	1	1	0.003	Yes
EMSY	1	1	0.003	Yes
ACKR3	1	1	0.003	Yes
CCNB1IP1	1	1	0.003	Yes
BACH2	1	1	0.003	Yes
CRLF2	1	1	0.003	Yes
CREB3L2	1	1	0.003	Yes
RBM15	1	1	0.003	Yes
CRTC3	1	1	0.003	Yes
CDC73	1	1	0.003	Yes
PALB2	1	1	0.003	Yes
FBXO31	1	1	0.003	Yes
MOB3B	1	1	0.003	Yes
FBXO11	1	1	0.003	Yes
CD276	1	1	0.003	Yes
FIP1L1	1	1	0.003	Yes
STK40	1	1	0.003	Yes
SETD3	1	1	0.003	Yes
PHF6	1	1	0.003	Yes
HOOK3	1	1	0.003	Yes
HIST1H2BK	1	1	0.003	Yes
KLHL6	1	1	0.003	Yes
KNSTRN	1	1	0.003	Yes
CCNQ	1	1	0.003	Yes
SNX29	1	1	0.003	Yes
CANT1	1	1	0.003	Yes
TTL	1	1	0.003	Yes
ESCO2	1	1	0.003	Yes
FLCN	1	1	0.003	Yes
NEGR1	1	1	0.003	Yes
BCL9L	1	1	0.003	Yes
HIST2H3D	1	1	0.003	Yes
TTN	123	98	0.268	No
MUC16	75	60	0.164	No
RYR2	43	37	0.101	No
APOB	39	35	0.096	No
OBSCN	39	35	0.096	No
ABCA13	36	31	0.085	No
FLG	35	32	0.087	No
CSMD3	34	30	0.082	No
CACNA1E	31	29	0.079	No
XIRP2	29	29	0.079	No
HMCN1	29	26	0.071	No
ADGRV1	29	26	0.071	No
SPTA1	29	25	0.068	No
FAT3	28	27	0.074	No
USH2A	28	25	0.068	No
RYR1	26	24	0.066	No
CSMD1	26	23	0.063	No
FRAS1	26	21	0.057	No
NBEA	26	18	0.049	No
DNAH7	25	23	0.063	No
DOCK2	24	23	0.063	No
HERC2	24	22	0.06	No
WDR87	24	20	0.055	No
CUBN	23	22	0.06	No
FBN2	23	21	0.057	No
PKHD1L1	23	21	0.057	No
RYR3	22	21	0.057	No
AHNAK2	22	20	0.055	No
COL11A1	21	20	0.055	No
DNAH5	21	19	0.052	No
EYS	21	19	0.052	No
DMD	20	20	0.055	No
SDK1	20	20	0.055	No
FASN	20	19	0.052	No
BIRC6	20	19	0.052	No
FREM2	20	19	0.052	No
UNC80	20	18	0.049	No
DNAH6	19	19	0.052	No
LRP1	19	19	0.052	No
PCDH15	19	19	0.052	No
ZNF469	19	19	0.052	No
NEB	19	18	0.049	No
ABCA12	19	18	0.049	No
COL6A6	19	18	0.049	No
MUC5B	19	18	0.049	No
DYNC2H1	19	16	0.044	No
CSMD2	19	14	0.038	No
DNAH8	18	18	0.049	No
HTT	18	18	0.049	No
LRP2	18	18	0.049	No
DCHS1	18	18	0.049	No
PRUNE2	18	18	0.049	No
LAMA1	18	18	0.049	No
DNAH9	18	17	0.046	No
FAT2	18	17	0.046	No
HYDIN	18	17	0.046	No
SYNE1	18	16	0.044	No
LRRIQ1	18	16	0.044	No
DNAH10	18	16	0.044	No
SPEG	18	15	0.041	No
MUC17	18	15	0.041	No
PKHD1	17	17	0.046	No
MYT1L	17	17	0.046	No
SYNE2	17	17	0.046	No
PTPRQ	17	17	0.046	No
FMN2	17	16	0.044	No
TG	17	15	0.041	No
MYO3A	17	15	0.041	No
MUC4	17	14	0.038	No
AHNAK	17	14	0.038	No
FBN1	16	16	0.044	No
FCGBP	16	16	0.044	No
RPS6KA3	16	15	0.041	No
TPO	16	15	0.041	No
DNAH1	16	14	0.038	No
COL12A1	15	15	0.041	No
DNAH17	15	15	0.041	No
TRPA1	15	15	0.041	No
VWDE	15	15	0.041	No
CACNA1B	15	14	0.038	No
COL6A3	15	14	0.038	No
NOS1	15	14	0.038	No
PCDH7	15	14	0.038	No
DCHS2	15	14	0.038	No
UNC79	15	14	0.038	No
KIAA1109	15	14	0.038	No
DST	15	13	0.036	No
ZFHX4	15	13	0.036	No
ROBO2	15	12	0.033	No
FN1	14	14	0.038	No
MUC2	14	14	0.038	No
RP1	14	14	0.038	No
NPAP1	14	14	0.038	No
PLXNA4	14	14	0.038	No
PXDNL	14	14	0.038	No
DNAH2	14	14	0.038	No
OTOGL	14	14	0.038	No
RGPD4	14	14	0.038	No
ITPR3	14	13	0.036	No
MYCBP2	14	13	0.036	No
KNDC1	14	13	0.036	No
DHX9	14	12	0.033	No
NLGN1	14	12	0.033	No
WDFY4	14	12	0.033	No
DSCAM	14	11	0.03	No
ALMS1	14	11	0.03	No
EEF1A1	14	10	0.027	No
C3	13	13	0.036	No
CACNA2D1	13	13	0.036	No
CNGA3	13	13	0.036	No
EPHA4	13	13	0.036	No
GLI2	13	13	0.036	No
MYH7	13	13	0.036	No
STAB1	13	13	0.036	No
ANKRD12	13	13	0.036	No
ADGRL3	13	13	0.036	No
CFAP46	13	13	0.036	No
KIF26B	13	13	0.036	No
IRX1	13	13	0.036	No
TDRD5	13	13	0.036	No
HECTD4	13	13	0.036	No
HRNR	13	13	0.036	No
ABCA4	13	12	0.033	No
CDH9	13	12	0.033	No
CDH18	13	12	0.033	No
CADPS	13	12	0.033	No
MYH15	13	12	0.033	No
MACF1	13	12	0.033	No
PREX1	13	12	0.033	No
THSD7B	13	12	0.033	No
EVC2	13	12	0.033	No
ABCB5	13	11	0.03	No
DCDC1	13	11	0.03	No
ADCY2	12	12	0.033	No
DCC	12	12	0.033	No
GLI3	12	12	0.033	No
ITPR1	12	12	0.033	No
REV3L	12	12	0.033	No
SPTBN1	12	12	0.033	No
BSN	12	12	0.033	No
USP34	12	12	0.033	No
PLCB1	12	12	0.033	No
ICE1	12	12	0.033	No
PCDHB16	12	12	0.033	No
SEMA6D	12	12	0.033	No
CHD9	12	12	0.033	No
PCDH11Y	12	12	0.033	No
ADGRG4	12	12	0.033	No
CFAP47	12	12	0.033	No
UNC13C	12	12	0.033	No
CDH7	12	11	0.03	No
CTNND2	12	11	0.03	No
FGA	12	11	0.03	No
GABRG1	12	11	0.03	No
MYO10	12	11	0.03	No
ZNF208	12	11	0.03	No
HUWE1	12	11	0.03	No
RIMS1	12	11	0.03	No
ANKHD1	12	11	0.03	No
NUP133	12	11	0.03	No
FANCM	12	11	0.03	No
SVEP1	12	11	0.03	No
MYO18B	12	11	0.03	No
TMEM132D	12	11	0.03	No
KIF19	12	11	0.03	No
ZNF831	12	11	0.03	No
MAP1B	12	10	0.027	No
SCN1A	12	10	0.027	No
ZNF536	12	10	0.027	No
CUL9	12	10	0.027	No
ZFPM2	12	10	0.027	No
ADAMTS20	12	10	0.027	No
HERC1	12	9	0.025	No
SRCAP	12	9	0.025	No
ANK2	11	11	0.03	No
COL5A1	11	11	0.03	No
COL7A1	11	11	0.03	No
COL16A1	11	11	0.03	No
CR2	11	11	0.03	No
DMBT1	11	11	0.03	No
CELSR3	11	11	0.03	No
BPTF	11	11	0.03	No
MYH6	11	11	0.03	No
SI	11	11	0.03	No
ZNF91	11	11	0.03	No
PATJ	11	11	0.03	No
SYCP2	11	11	0.03	No
CHL1	11	11	0.03	No
DIDO1	11	11	0.03	No
SEZ6L	11	11	0.03	No
MXRA5	11	11	0.03	No
AHCTF1	11	11	0.03	No
SACS	11	11	0.03	No
ZNF638	11	11	0.03	No
ATG2B	11	11	0.03	No
KIAA1217	11	11	0.03	No
DSCAML1	11	11	0.03	No
DISP3	11	11	0.03	No
ADAMTS19	11	11	0.03	No
SLC9C1	11	11	0.03	No
CTNNA2	11	10	0.027	No
LAMA5	11	10	0.027	No
MYH1	11	10	0.027	No
MYH4	11	10	0.027	No
ADAM12	11	10	0.027	No
MAGI2	11	10	0.027	No
TENM4	11	10	0.027	No
BRD7	11	10	0.027	No
DOCK10	11	10	0.027	No
ARFGEF3	11	10	0.027	No
TAF1L	11	10	0.027	No
PKD1L1	11	10	0.027	No
COL22A1	11	10	0.027	No
COL6A5	11	10	0.027	No
FSIP2	11	10	0.027	No
GRIA2	11	9	0.025	No
SLIT2	11	9	0.025	No
PCDH11X	11	9	0.025	No
SPTBN5	11	9	0.025	No
CTTNBP2	11	9	0.025	No
MROH2B	11	9	0.025	No
CRIP3	11	6	0.016	No
ADCY8	10	10	0.027	No
ANK1	10	10	0.027	No
CACNA1S	10	10	0.027	No
COL4A5	10	10	0.027	No
COL11A2	10	10	0.027	No
CYLC1	10	10	0.027	No
EVPL	10	10	0.027	No
FLNB	10	10	0.027	No
GRIA1	10	10	0.027	No
HSPG2	10	10	0.027	No
MAN2A1	10	10	0.027	No
MUC6	10	10	0.027	No
MYO9B	10	10	0.027	No
TCF20	10	10	0.027	No
TCHH	10	10	0.027	No
TRPS1	10	10	0.027	No
TRIP12	10	10	0.027	No
CELSR1	10	10	0.027	No
SEMA3E	10	10	0.027	No
TENM1	10	10	0.027	No
NID2	10	10	0.027	No
WDFY3	10	10	0.027	No
EPB41L3	10	10	0.027	No
ATRNL1	10	10	0.027	No
BAZ2B	10	10	0.027	No
NBAS	10	10	0.027	No
SDK2	10	10	0.027	No
SAMD9	10	10	0.027	No
SAGE1	10	10	0.027	No
STAB2	10	10	0.027	No
TENM3	10	10	0.027	No
CAND1	10	10	0.027	No
TENM2	10	10	0.027	No
NLGN4X	10	10	0.027	No
ADGRL4	10	10	0.027	No
FHOD3	10	10	0.027	No
TLN2	10	10	0.027	No
DUSP27	10	10	0.027	No
FAM47A	10	10	0.027	No
BRINP3	10	10	0.027	No
CFB	10	9	0.025	No
CACNA1C	10	9	0.025	No
CENPF	10	9	0.025	No
GRIA4	10	9	0.025	No
PLA2G4A	10	9	0.025	No
TEP1	10	9	0.025	No
TNR	10	9	0.025	No
TPTE	10	9	0.025	No
TTC3	10	9	0.025	No
CEP350	10	9	0.025	No
SEMA3A	10	9	0.025	No
PLA2R1	10	9	0.025	No
KANK1	10	9	0.025	No
ATAD2	10	9	0.025	No
GPR158	10	9	0.025	No
VWA5B2	10	9	0.025	No
VPS13B	10	9	0.025	No
ZFC3H1	10	9	0.025	No
SPAG17	10	9	0.025	No
MAST4	10	9	0.025	No
GRXCR1	10	9	0.025	No
FER1L6	10	9	0.025	No
GABBR1	10	8	0.022	No
CNTN6	10	8	0.022	No
PHIP	10	8	0.022	No
B4GALNT3	10	8	0.022	No
FLG2	10	8	0.022	No
LY75-CD302	10	8	0.022	No
MISP	10	6	0.016	No
EHHADH	10	4	0.011	No
ANK3	9	9	0.025	No
ASTN1	9	9	0.025	No
CACNA1A	9	9	0.025	No
CNTN1	9	9	0.025	No
COL9A1	9	9	0.025	No
COL15A1	9	9	0.025	No
DYNC1H1	9	9	0.025	No
CELSR2	9	9	0.025	No
MEGF8	9	9	0.025	No
IGSF3	9	9	0.025	No
LAMA3	9	9	0.025	No
MAP2	9	9	0.025	No
MYH8	9	9	0.025	No
MYO7A	9	9	0.025	No
PCNT	9	9	0.025	No
PLCB4	9	9	0.025	No
PTPN14	9	9	0.025	No
PTPRZ1	9	9	0.025	No
SALL1	9	9	0.025	No
SCN10A	9	9	0.025	No
SLC8A1	9	9	0.025	No
SPTBN2	9	9	0.025	No
PXDN	9	9	0.025	No
DNAH11	9	9	0.025	No
KCNB2	9	9	0.025	No
GREB1	9	9	0.025	No
HDAC9	9	9	0.025	No
BCLAF1	9	9	0.025	No
MRC2	9	9	0.025	No
TACC2	9	9	0.025	No
GCN1	9	9	0.025	No
LILRB5	9	9	0.025	No
SORCS3	9	9	0.025	No
VPS13A	9	9	0.025	No
CRB1	9	9	0.025	No
POTEH	9	9	0.025	No
ZNF318	9	9	0.025	No
CFAP61	9	9	0.025	No
CPAMD8	9	9	0.025	No
SHANK1	9	9	0.025	No
ATP8A2	9	9	0.025	No
VPS13C	9	9	0.025	No
CNTLN	9	9	0.025	No
DNAH3	9	9	0.025	No
MCTP2	9	9	0.025	No
NXF3	9	9	0.025	No
PCDHA13	9	9	0.025	No
PCDHA7	9	9	0.025	No
ADAMTS9	9	9	0.025	No
HECW2	9	9	0.025	No
NYNRIN	9	9	0.025	No
SPTBN4	9	9	0.025	No
TNN	9	9	0.025	No
CHPF	9	9	0.025	No
PCNX2	9	9	0.025	No
CEP290	9	9	0.025	No
SPHKAP	9	9	0.025	No
DOCK8	9	9	0.025	No
PSD2	9	9	0.025	No
NAV3	9	9	0.025	No
NLRP12	9	9	0.025	No
ANO4	9	9	0.025	No
EGFLAM	9	9	0.025	No
RBMXL3	9	9	0.025	No
TRPM6	9	9	0.025	No
UNC45B	9	9	0.025	No
ZNF578	9	9	0.025	No
CCDC80	9	9	0.025	No
ZNF804B	9	9	0.025	No
ACACB	9	8	0.022	No
AOX1	9	8	0.022	No
DOCK1	9	8	0.022	No
IGF2R	9	8	0.022	No
ITGAD	9	8	0.022	No
PCDH9	9	8	0.022	No
PTPRM	9	8	0.022	No
ZAN	9	8	0.022	No
ZNF99	9	8	0.022	No
DYSF	9	8	0.022	No
DZIP3	9	8	0.022	No
DOCK4	9	8	0.022	No
NES	9	8	0.022	No
FBXL7	9	8	0.022	No
SCRIB	9	8	0.022	No
KCNT1	9	8	0.022	No
ZSWIM6	9	8	0.022	No
WNK2	9	8	0.022	No
LRRK1	9	8	0.022	No
TMEM132B	9	8	0.022	No
EIF2AK4	9	8	0.022	No
KIF26A	9	7	0.019	No
NLRP2	9	7	0.019	No
AMPH	8	8	0.022	No
ATP2B2	8	8	0.022	No
CENPE	8	8	0.022	No
COL19A1	8	8	0.022	No
CR1	8	8	0.022	No
VCAN	8	8	0.022	No
DMXL1	8	8	0.022	No
EPHB3	8	8	0.022	No
AFF2	8	8	0.022	No
INSRR	8	8	0.022	No
KCNA5	8	8	0.022	No
LAMA2	8	8	0.022	No
LRP4	8	8	0.022	No
MAB21L1	8	8	0.022	No
MYH2	8	8	0.022	No
MYO1E	8	8	0.022	No
MYO6	8	8	0.022	No
NOS3	8	8	0.022	No
PDE1C	8	8	0.022	No
PDE3A	8	8	0.022	No
PDE6B	8	8	0.022	No
ABCB1	8	8	0.022	No
PLEC	8	8	0.022	No
RBL2	8	8	0.022	No
SLC4A3	8	8	0.022	No
SPTAN1	8	8	0.022	No
ABCC8	8	8	0.022	No
TLL1	8	8	0.022	No
TLN1	8	8	0.022	No
ADAM18	8	8	0.022	No
CROCC	8	8	0.022	No
ARHGEF17	8	8	0.022	No
TRIM66	8	8	0.022	No
KIF14	8	8	0.022	No
HELZ	8	8	0.022	No
DENND4A	8	8	0.022	No
TRDN	8	8	0.022	No
ABCA7	8	8	0.022	No
ATP8A1	8	8	0.022	No
VAV3	8	8	0.022	No
TRIOBP	8	8	0.022	No
COBLL1	8	8	0.022	No
ANKRD26	8	8	0.022	No
IGSF9B	8	8	0.022	No
WAPL	8	8	0.022	No
HECW1	8	8	0.022	No
ATP10B	8	8	0.022	No
DMXL2	8	8	0.022	No
UBR4	8	8	0.022	No
GRIP1	8	8	0.022	No
ZFYVE26	8	8	0.022	No
CABIN1	8	8	0.022	No
HECTD1	8	8	0.022	No
C2CD3	8	8	0.022	No
CHD5	8	8	0.022	No
CNTNAP2	8	8	0.022	No
FILIP1	8	8	0.022	No
UTP20	8	8	0.022	No
PCDH18	8	8	0.022	No
RESF1	8	8	0.022	No
USP40	8	8	0.022	No
PCDHA8	8	8	0.022	No
PCDHA5	8	8	0.022	No
FSTL5	8	8	0.022	No
ATP10A	8	8	0.022	No
LRRC7	8	8	0.022	No
SIPA1L2	8	8	0.022	No
DHX37	8	8	0.022	No
PHRF1	8	8	0.022	No
ZDBF2	8	8	0.022	No
BRINP2	8	8	0.022	No
THADA	8	8	0.022	No
CDH23	8	8	0.022	No
CLSTN2	8	8	0.022	No
TRPM8	8	8	0.022	No
OR51G1	8	8	0.022	No
MYH14	8	8	0.022	No
ITIH5	8	8	0.022	No
ADAMTS12	8	8	0.022	No
EPPK1	8	8	0.022	No
CHD6	8	8	0.022	No
FNDC1	8	8	0.022	No
UMODL1	8	8	0.022	No
ZNF804A	8	8	0.022	No
SPECC1	8	8	0.022	No
ADAMTSL1	8	8	0.022	No
MYOCD	8	8	0.022	No
NLRP3	8	8	0.022	No
SORCS1	8	8	0.022	No
FHAD1	8	8	0.022	No
SLC26A7	8	8	0.022	No
WDR17	8	8	0.022	No
TMEM132E	8	8	0.022	No
CNTNAP5	8	8	0.022	No
PLB1	8	8	0.022	No
CCDC13	8	8	0.022	No
EML5	8	8	0.022	No
RGSL1	8	8	0.022	No
OR8H2	8	8	0.022	No
KPRP	8	8	0.022	No
POTEF	8	8	0.022	No
CLCA1	8	7	0.019	No
DPP6	8	7	0.019	No
FOXG1	8	7	0.019	No
FLNC	8	7	0.019	No
GABRA1	8	7	0.019	No
GRM8	8	7	0.019	No
ITGB4	8	7	0.019	No
IVL	8	7	0.019	No
TNPO1	8	7	0.019	No
MCM7	8	7	0.019	No
PCK1	8	7	0.019	No
PLXNB3	8	7	0.019	No
TRPC6	8	7	0.019	No
UTRN	8	7	0.019	No
MYOM1	8	7	0.019	No
NRXN1	8	7	0.019	No
MED13	8	7	0.019	No
ASCC3	8	7	0.019	No
PDZRN3	8	7	0.019	No
MDN1	8	7	0.019	No
ECPAS	8	7	0.019	No
SLITRK5	8	7	0.019	No
TANC2	8	7	0.019	No
HIPK2	8	7	0.019	No
MOCOS	8	7	0.019	No
KMT2E	8	7	0.019	No
PCDHGA10	8	7	0.019	No
GALNT17	8	7	0.019	No
ARHGAP10	8	7	0.019	No
FCRL5	8	7	0.019	No
QRICH2	8	7	0.019	No
TNRC18	8	7	0.019	No
SLITRK4	8	7	0.019	No
MYO3B	8	7	0.019	No
ZNF827	8	7	0.019	No
PIKFYVE	8	7	0.019	No
OR5L1	8	7	0.019	No
ASPM	8	7	0.019	No
NCKAP5	8	7	0.019	No
HCN1	8	7	0.019	No
ADRA1D	8	6	0.016	No
DSP	8	6	0.016	No
EFCAB13	8	6	0.016	No
CADM2	8	6	0.016	No
ABCA1	7	7	0.019	No
ACACA	7	7	0.019	No
ACPP	7	7	0.019	No
AP2B1	7	7	0.019	No
ACAN	7	7	0.019	No
CRYBG1	7	7	0.019	No
APBA2	7	7	0.019	No
ATP12A	7	7	0.019	No
ADGRB3	7	7	0.019	No
LYST	7	7	0.019	No
COL3A1	7	7	0.019	No
DBN1	7	7	0.019	No
DYRK1A	7	7	0.019	No
F5	7	7	0.019	No
EFEMP1	7	7	0.019	No
GOLGB1	7	7	0.019	No
ITGB5	7	7	0.019	No
KCNH1	7	7	0.019	No
LAMB3	7	7	0.019	No
LTBP1	7	7	0.019	No
MAP3K4	7	7	0.019	No
MYO7B	7	7	0.019	No
PAPPA	7	7	0.019	No
PKD1	7	7	0.019	No
PPP1R3A	7	7	0.019	No
PTGER3	7	7	0.019	No
RBP3	7	7	0.019	No
RXRB	7	7	0.019	No
SCN2A	7	7	0.019	No
SCN9A	7	7	0.019	No
SORL1	7	7	0.019	No
STXBP3	7	7	0.019	No
SVIL	7	7	0.019	No
CNTN2	7	7	0.019	No
TECTA	7	7	0.019	No
CCT3	7	7	0.019	No
ZNF135	7	7	0.019	No
ZNF227	7	7	0.019	No
BRPF1	7	7	0.019	No
USP7	7	7	0.019	No
CDC42BPA	7	7	0.019	No
PPFIA2	7	7	0.019	No
SYNJ1	7	7	0.019	No
EXO1	7	7	0.019	No
RASAL2	7	7	0.019	No
AKAP6	7	7	0.019	No
ADAMTS2	7	7	0.019	No
IGDCC3	7	7	0.019	No
RAPGEF2	7	7	0.019	No
FIG4	7	7	0.019	No
DLEC1	7	7	0.019	No
HCN4	7	7	0.019	No
ATP9A	7	7	0.019	No
SEMA6C	7	7	0.019	No
IPO7	7	7	0.019	No
ERN2	7	7	0.019	No
USP19	7	7	0.019	No
CEP250	7	7	0.019	No
DIP2C	7	7	0.019	No
CNOT1	7	7	0.019	No
MYO16	7	7	0.019	No
PDZD2	7	7	0.019	No
NACAD	7	7	0.019	No
XPO6	7	7	0.019	No
UBR2	7	7	0.019	No
MED13L	7	7	0.019	No
RAB3GAP2	7	7	0.019	No
PRKD2	7	7	0.019	No
LRIT1	7	7	0.019	No
INTS1	7	7	0.019	No
MYOF	7	7	0.019	No
AHDC1	7	7	0.019	No
RPS6KA6	7	7	0.019	No
DSE	7	7	0.019	No
SCAPER	7	7	0.019	No
DUOX2	7	7	0.019	No
COL5A3	7	7	0.019	No
IRX4	7	7	0.019	No
ASAP1	7	7	0.019	No
MLXIPL	7	7	0.019	No
MYO15A	7	7	0.019	No
TLR8	7	7	0.019	No
CNTN5	7	7	0.019	No
SNTG2	7	7	0.019	No
MAGEL2	7	7	0.019	No
SLC6A15	7	7	0.019	No
ARHGEF10L	7	7	0.019	No
KIRREL1	7	7	0.019	No
STK32B	7	7	0.019	No
CHD7	7	7	0.019	No
IWS1	7	7	0.019	No
TEX2	7	7	0.019	No
ASH1L	7	7	0.019	No
GABRQ	7	7	0.019	No
PCDHGA5	7	7	0.019	No
TDRD1	7	7	0.019	No
TRPC7	7	7	0.019	No
CEMIP	7	7	0.019	No
KIAA1210	7	7	0.019	No
ZNF687	7	7	0.019	No
DPP10	7	7	0.019	No
COL20A1	7	7	0.019	No
BEND3	7	7	0.019	No
IGDCC4	7	7	0.019	No
EPG5	7	7	0.019	No
LGR6	7	7	0.019	No
RNF123	7	7	0.019	No
NPAS3	7	7	0.019	No
ARAP3	7	7	0.019	No
TNS3	7	7	0.019	No
RFX7	7	7	0.019	No
CPLANE1	7	7	0.019	No
DDX50	7	7	0.019	No
FYCO1	7	7	0.019	No
SH3TC2	7	7	0.019	No
PEAK1	7	7	0.019	No
ASXL3	7	7	0.019	No
GPR63	7	7	0.019	No
USP48	7	7	0.019	No
FBN3	7	7	0.019	No
C1ORF94	7	7	0.019	No
RIMBP3	7	7	0.019	No
CEP295	7	7	0.019	No
ZNF835	7	7	0.019	No
DSEL	7	7	0.019	No
PKD1L2	7	7	0.019	No
FCRL1	7	7	0.019	No
PHACTR3	7	7	0.019	No
GRIN3A	7	7	0.019	No
C10ORF90	7	7	0.019	No
OR2M3	7	7	0.019	No
PLEKHH2	7	7	0.019	No
RIPOR3	7	7	0.019	No
DNHD1	7	7	0.019	No
CFAP54	7	7	0.019	No
LRFN5	7	7	0.019	No
CILP2	7	7	0.019	No
NFXL1	7	7	0.019	No
DENND5B	7	7	0.019	No
TOGARAM2	7	7	0.019	No
ADAMTS16	7	7	0.019	No
DNAH12	7	7	0.019	No
CMYA5	7	7	0.019	No
SLC44A5	7	7	0.019	No
USF3	7	7	0.019	No
LVRN	7	7	0.019	No
OR5D18	7	7	0.019	No
SLC39A12	7	7	0.019	No
KIAA1324L	7	7	0.019	No
GPRC6A	7	7	0.019	No
KANSL1	7	7	0.019	No
IGSF10	7	7	0.019	No
FAM83H	7	7	0.019	No
CHSY3	7	7	0.019	No
NEXMIF	7	7	0.019	No
TMPRSS7	7	7	0.019	No
ITIH6	7	7	0.019	No
ANKRD30B	7	7	0.019	No
CCDC178	7	7	0.019	No
MIA3	7	7	0.019	No
CCSER1	7	7	0.019	No
OR5H14	7	7	0.019	No
GPR179	7	7	0.019	No
OR2J3	7	7	0.019	No
DSPP	7	6	0.016	No
GRIK2	7	6	0.016	No
ITGA7	7	6	0.016	No
MUSK	7	6	0.016	No
THBS3	7	6	0.016	No
TJP1	7	6	0.016	No
TLE4	7	6	0.016	No
VWF	7	6	0.016	No
ZNF7	7	6	0.016	No
ABCC3	7	6	0.016	No
ZEB2	7	6	0.016	No
SMG7	7	6	0.016	No
DOP1B	7	6	0.016	No
HIPK3	7	6	0.016	No
ABCA9	7	6	0.016	No
ELL2	7	6	0.016	No
TOGARAM1	7	6	0.016	No
SASH1	7	6	0.016	No
TTC28	7	6	0.016	No
NELFB	7	6	0.016	No
PELP1	7	6	0.016	No
PLA2G3	7	6	0.016	No
KDM3B	7	6	0.016	No
HEATR3	7	6	0.016	No
MCM10	7	6	0.016	No
ATF7IP	7	6	0.016	No
ATP13A1	7	6	0.016	No
SLC39A10	7	6	0.016	No
MICAL3	7	6	0.016	No
CEP126	7	6	0.016	No
CCDC191	7	6	0.016	No
NYAP2	7	6	0.016	No
SFMBT2	7	6	0.016	No
CCDC136	7	6	0.016	No
ENGASE	7	6	0.016	No
SPATA16	7	6	0.016	No
ATP13A4	7	6	0.016	No
SRRM4	7	6	0.016	No
SLITRK2	7	6	0.016	No
RP1L1	7	6	0.016	No
OSBPL7	7	6	0.016	No
OR10Z1	7	6	0.016	No
WDR49	7	6	0.016	No
FAM13C	7	6	0.016	No
TBC1D32	7	6	0.016	No
ADGRF1	7	6	0.016	No
SLC9C2	7	6	0.016	No
OVCH1	7	6	0.016	No
SH3RF3	7	6	0.016	No
ZNF716	7	6	0.016	No
OPA1	7	5	0.014	No
ZNF202	7	5	0.014	No
ADAM29	7	5	0.014	No
MCTP1	7	5	0.014	No
FAM186A	7	5	0.014	No
OR5D14	7	5	0.014	No
SIK2	7	4	0.011	No
ABCA3	6	6	0.016	No
ADARB2	6	6	0.016	No
ADCY3	6	6	0.016	No
APAF1	6	6	0.016	No
APP	6	6	0.016	No
ATP1A2	6	6	0.016	No
ATP1A3	6	6	0.016	No
ATP4A	6	6	0.016	No
ADGRB1	6	6	0.016	No
C5	6	6	0.016	No
CASR	6	6	0.016	No
CD5L	6	6	0.016	No
CDH15	6	6	0.016	No
CHRM3	6	6	0.016	No
CHUK	6	6	0.016	No
CISH	6	6	0.016	No
CLCN1	6	6	0.016	No
COL4A1	6	6	0.016	No
COL4A2	6	6	0.016	No
COL4A4	6	6	0.016	No
COL6A2	6	6	0.016	No
COPA	6	6	0.016	No
CP	6	6	0.016	No
CRHR1	6	6	0.016	No
CYP11B1	6	6	0.016	No
DOCK3	6	6	0.016	No
DPYD	6	6	0.016	No
EFNB2	6	6	0.016	No
EGF	6	6	0.016	No
ADGRE1	6	6	0.016	No
EPHB2	6	6	0.016	No
PTK2B	6	6	0.016	No
GABRG2	6	6	0.016	No
GBP2	6	6	0.016	No
GRIA3	6	6	0.016	No
GRIN1	6	6	0.016	No
GRM1	6	6	0.016	No
GRM7	6	6	0.016	No
GTF3C1	6	6	0.016	No
CFH	6	6	0.016	No
HIVEP1	6	6	0.016	No
IDE	6	6	0.016	No
ITGB2	6	6	0.016	No
ITPR2	6	6	0.016	No
KCNA1	6	6	0.016	No
KCNQ3	6	6	0.016	No
L1CAM	6	6	0.016	No
LAMB1	6	6	0.016	No
LAMB2	6	6	0.016	No
LAMC2	6	6	0.016	No
LHCGR	6	6	0.016	No
MAN2A2	6	6	0.016	No
MAOB	6	6	0.016	No
MAP1A	6	6	0.016	No
NR3C2	6	6	0.016	No
TRPM1	6	6	0.016	No
MYO9A	6	6	0.016	No
NFATC4	6	6	0.016	No
NOS2	6	6	0.016	No
NOVA1	6	6	0.016	No
NPY5R	6	6	0.016	No
NRCAM	6	6	0.016	No
NRDC	6	6	0.016	No
CNTN3	6	6	0.016	No
PI4KA	6	6	0.016	No
PRKG1	6	6	0.016	No
PTK2	6	6	0.016	No
PTPRN2	6	6	0.016	No
MAP4K2	6	6	0.016	No
RFC1	6	6	0.016	No
RGS7	6	6	0.016	No
RTN1	6	6	0.016	No
SBF1	6	6	0.016	No
SCN3A	6	6	0.016	No
SCN5A	6	6	0.016	No
SLC1A6	6	6	0.016	No
SLC12A4	6	6	0.016	No
SLIT1	6	6	0.016	No
SLIT3	6	6	0.016	No
SIGLEC1	6	6	0.016	No
SREBF1	6	6	0.016	No
SUPT6H	6	6	0.016	No
SYCP1	6	6	0.016	No
TACR3	6	6	0.016	No
TNXB	6	6	0.016	No
TRIO	6	6	0.016	No
TRO	6	6	0.016	No
UGT2B4	6	6	0.016	No
SLC30A1	6	6	0.016	No
USP5	6	6	0.016	No
SEMA7A	6	6	0.016	No
PKP4	6	6	0.016	No
SLC25A12	6	6	0.016	No
NOL4	6	6	0.016	No
MYH13	6	6	0.016	No
CACNA1I	6	6	0.016	No
CACNA1H	6	6	0.016	No
CACNA1G	6	6	0.016	No
BTRC	6	6	0.016	No
BTAF1	6	6	0.016	No
TBX18	6	6	0.016	No
MTMR4	6	6	0.016	No
MYOM2	6	6	0.016	No
NRXN3	6	6	0.016	No
SLC22A8	6	6	0.016	No
TGFBRAP1	6	6	0.016	No
CHST3	6	6	0.016	No
RIMS2	6	6	0.016	No
KIAA0100	6	6	0.016	No
PCDHGA8	6	6	0.016	No
AQR	6	6	0.016	No
KNTC1	6	6	0.016	No
RIPOR2	6	6	0.016	No
FRMPD4	6	6	0.016	No
CKAP5	6	6	0.016	No
RB1CC1	6	6	0.016	No
PLEKHM1	6	6	0.016	No
SNAP91	6	6	0.016	No
NUP153	6	6	0.016	No
AKAP9	6	6	0.016	No
LAMC3	6	6	0.016	No
PKDREJ	6	6	0.016	No
SEMA3C	6	6	0.016	No
ARFGEF2	6	6	0.016	No
PRPF8	6	6	0.016	No
POSTN	6	6	0.016	No
PDE10A	6	6	0.016	No
USP20	6	6	0.016	No
CIT	6	6	0.016	No
ADAMTS7	6	6	0.016	No
BAZ2A	6	6	0.016	No
DDX42	6	6	0.016	No
DENND3	6	6	0.016	No
TRAK1	6	6	0.016	No
DOP1A	6	6	0.016	No
KIF21B	6	6	0.016	No
NCOA6	6	6	0.016	No
CAND2	6	6	0.016	No
RRP1B	6	6	0.016	No
KIF1B	6	6	0.016	No
IQSEC2	6	6	0.016	No
NFASC	6	6	0.016	No
NBEAL2	6	6	0.016	No
KIAA0556	6	6	0.016	No
TASOR	6	6	0.016	No
CUX2	6	6	0.016	No
WDR7	6	6	0.016	No
USP24	6	6	0.016	No
OBSL1	6	6	0.016	No
SF3B3	6	6	0.016	No
SRRM2	6	6	0.016	No
ACAP2	6	6	0.016	No
KIAA1549L	6	6	0.016	No
NIPBL	6	6	0.016	No
SEC31B	6	6	0.016	No
LRIG1	6	6	0.016	No
SENP6	6	6	0.016	No
RAI14	6	6	0.016	No
PTPN22	6	6	0.016	No
TIAM2	6	6	0.016	No
FBXL4	6	6	0.016	No
IL1RAPL2	6	6	0.016	No
SEZ6L2	6	6	0.016	No
DAZAP1	6	6	0.016	No
MLH3	6	6	0.016	No
DISC1	6	6	0.016	No
CPSF1	6	6	0.016	No
PDE11A	6	6	0.016	No
FAM135B	6	6	0.016	No
LGSN	6	6	0.016	No
SEMA5B	6	6	0.016	No
FBXO42	6	6	0.016	No
HEATR5B	6	6	0.016	No
CNGB3	6	6	0.016	No
BNC2	6	6	0.016	No
TRPM7	6	6	0.016	No
CDHR2	6	6	0.016	No
GIN1	6	6	0.016	No
FOCAD	6	6	0.016	No
PDPR	6	6	0.016	No
HEATR1	6	6	0.016	No
VPS13D	6	6	0.016	No
UBA6	6	6	0.016	No
PLXNA3	6	6	0.016	No
SUPT20H	6	6	0.016	No
DENND4C	6	6	0.016	No
TRERF1	6	6	0.016	No
DCAF6	6	6	0.016	No
PCDHGA4	6	6	0.016	No
PCDHB10	6	6	0.016	No
PCDHAC2	6	6	0.016	No
SUSD2	6	6	0.016	No
PGLYRP4	6	6	0.016	No
ATP10D	6	6	0.016	No
SLC4A10	6	6	0.016	No
GRAMD1B	6	6	0.016	No
PRR12	6	6	0.016	No
PLEKHG1	6	6	0.016	No
LRFN2	6	6	0.016	No
XPO5	6	6	0.016	No
ARHGAP31	6	6	0.016	No
PCDH10	6	6	0.016	No
ZBTB2	6	6	0.016	No
MYH7B	6	6	0.016	No
KIAA1549	6	6	0.016	No
LRRC4C	6	6	0.016	No
NCKAP5L	6	6	0.016	No
ZNF462	6	6	0.016	No
ARHGAP22	6	6	0.016	No
CDCP1	6	6	0.016	No
RANBP17	6	6	0.016	No
RAPH1	6	6	0.016	No
NBEAL1	6	6	0.016	No
TTC13	6	6	0.016	No
ATAD5	6	6	0.016	No
SPEF2	6	6	0.016	No
CNTNAP3	6	6	0.016	No
TTI2	6	6	0.016	No
OR2G2	6	6	0.016	No
ARHGAP24	6	6	0.016	No
GPR101	6	6	0.016	No
TTBK1	6	6	0.016	No
ZNF347	6	6	0.016	No
CREB3L3	6	6	0.016	No
DOCK7	6	6	0.016	No
DNER	6	6	0.016	No
OPN4	6	6	0.016	No
KLHL33	6	6	0.016	No
ERICH3	6	6	0.016	No
DNAH14	6	6	0.016	No
OR6P1	6	6	0.016	No
UBR3	6	6	0.016	No
WDR36	6	6	0.016	No
MAGEC3	6	6	0.016	No
ADAMTS14	6	6	0.016	No
PIWIL4	6	6	0.016	No
ZNF98	6	6	0.016	No
FREM1	6	6	0.016	No
CFAP58	6	6	0.016	No
TMTC2	6	6	0.016	No
ADAD2	6	6	0.016	No
FAM171B	6	6	0.016	No
PRICKLE2	6	6	0.016	No
BMPER	6	6	0.016	No
NLRP7	6	6	0.016	No
VWA3B	6	6	0.016	No
RTKN2	6	6	0.016	No
JMJD1C	6	6	0.016	No
TDRD6	6	6	0.016	No
THSD7A	6	6	0.016	No
ITPRID1	6	6	0.016	No
SEMA3D	6	6	0.016	No
MMS22L	6	6	0.016	No
EHBP1L1	6	6	0.016	No
BOD1L1	6	6	0.016	No
FAM205A	6	6	0.016	No
CD163L1	6	6	0.016	No
CCDC141	6	6	0.016	No
EPHA6	6	6	0.016	No
TCAIM	6	6	0.016	No
FRYL	6	6	0.016	No
SLC36A3	6	6	0.016	No
POM121L12	6	6	0.016	No
C14ORF39	6	6	0.016	No
ANO9	6	6	0.016	No
CCDC39	6	6	0.016	No
GADL1	6	6	0.016	No
C16ORF96	6	6	0.016	No
MACC1	6	6	0.016	No
TUBB8	6	6	0.016	No
EP400P1	6	6	0.016	No
KIF7	6	6	0.016	No
MAP3K15	6	6	0.016	No
OR10K2	6	6	0.016	No
POTEG	6	6	0.016	No
ASTL	6	6	0.016	No
POTEE	6	6	0.016	No
FAM160A1	6	6	0.016	No
ADCY1	6	5	0.014	No
CHD1	6	5	0.014	No
CRMP1	6	5	0.014	No
DDX11	6	5	0.014	No
EPHA8	6	5	0.014	No
ESRRG	6	5	0.014	No
HAS1	6	5	0.014	No
HK3	6	5	0.014	No
NBR1	6	5	0.014	No
MAN2C1	6	5	0.014	No
OPRM1	6	5	0.014	No
PDE8A	6	5	0.014	No
PFKFB1	6	5	0.014	No
PLXNB1	6	5	0.014	No
PSMD1	6	5	0.014	No
RCN2	6	5	0.014	No
TF	6	5	0.014	No
THBS2	6	5	0.014	No
TLE1	6	5	0.014	No
TOP2B	6	5	0.014	No
XDH	6	5	0.014	No
ZNF264	6	5	0.014	No
CEP170	6	5	0.014	No
MED24	6	5	0.014	No
OR5I1	6	5	0.014	No
ADAM28	6	5	0.014	No
LILRA2	6	5	0.014	No
MMRN1	6	5	0.014	No
SHANK2	6	5	0.014	No
PLXND1	6	5	0.014	No
VIRMA	6	5	0.014	No
ZNF451	6	5	0.014	No
KCNH5	6	5	0.014	No
CDH19	6	5	0.014	No
POMT2	6	5	0.014	No
RSF1	6	5	0.014	No
RBM27	6	5	0.014	No
ROBO4	6	5	0.014	No
ZCCHC2	6	5	0.014	No
FGD6	6	5	0.014	No
PCDHB2	6	5	0.014	No
TEX11	6	5	0.014	No
THOC2	6	5	0.014	No
CLK4	6	5	0.014	No
ZNF608	6	5	0.014	No
ELAC2	6	5	0.014	No
SPATA5L1	6	5	0.014	No
TRPM3	6	5	0.014	No
ARHGAP39	6	5	0.014	No
COL18A1	6	5	0.014	No
ZNF527	6	5	0.014	No
ABCC10	6	5	0.014	No
ZNF479	6	5	0.014	No
CACNA2D4	6	5	0.014	No
LEO1	6	5	0.014	No
KIAA2026	6	5	0.014	No
SLC30A8	6	5	0.014	No
RALGAPA1	6	5	0.014	No
NALCN	6	5	0.014	No
THEMIS	6	5	0.014	No
GFRAL	6	5	0.014	No
OR4Q3	6	5	0.014	No
COL9A2	6	4	0.011	No
PTPA	6	4	0.011	No
NLGN4Y	6	4	0.011	No
MAP3K19	6	4	0.011	No
TNKS1BP1	6	4	0.011	No
DIPK2A	6	4	0.011	No
ACAT2	5	5	0.014	No
ACTN2	5	5	0.014	No
ADCY5	5	5	0.014	No
ADCY9	5	5	0.014	No
AP1G1	5	5	0.014	No
AEBP1	5	5	0.014	No
ALOX15B	5	5	0.014	No
AMPD1	5	5	0.014	No
ATP1A4	5	5	0.014	No
ATP2A2	5	5	0.014	No
ATP2B4	5	5	0.014	No
ATP6V0A1	5	5	0.014	No
ADGRB2	5	5	0.014	No
BMP7	5	5	0.014	No
MYRF	5	5	0.014	No
CA9	5	5	0.014	No
CDH4	5	5	0.014	No
CDH8	5	5	0.014	No
CDK9	5	5	0.014	No
CFTR	5	5	0.014	No
CEACAM3	5	5	0.014	No
CHAT	5	5	0.014	No
CHRNA4	5	5	0.014	No
CHRNA7	5	5	0.014	No
CCR6	5	5	0.014	No
COL4A6	5	5	0.014	No
COL5A2	5	5	0.014	No
CPB1	5	5	0.014	No
CSPG4	5	5	0.014	No
DGKG	5	5	0.014	No
DHX8	5	5	0.014	No
DLG2	5	5	0.014	No
DTNA	5	5	0.014	No
DVL1	5	5	0.014	No
EPHA2	5	5	0.014	No
EVC	5	5	0.014	No
FBLN1	5	5	0.014	No
FLNA	5	5	0.014	No
GABRA4	5	5	0.014	No
GALC	5	5	0.014	No
GDF2	5	5	0.014	No
GH2	5	5	0.014	No
GJA8	5	5	0.014	No
GLUD2	5	5	0.014	No
GOLGA4	5	5	0.014	No
GRIK4	5	5	0.014	No
GRM5	5	5	0.014	No
GUCY1A1	5	5	0.014	No
HK2	5	5	0.014	No
HMGCR	5	5	0.014	No
HSPA1L	5	5	0.014	No
HTR7	5	5	0.014	No
TNC	5	5	0.014	No
IL1R1	5	5	0.014	No
IL9R	5	5	0.014	No
IL12RB1	5	5	0.014	No
IL16	5	5	0.014	No
IMPG1	5	5	0.014	No
ITGA1	5	5	0.014	No
ITGA4	5	5	0.014	No
ITGA9	5	5	0.014	No
ITGAM	5	5	0.014	No
ITIH4	5	5	0.014	No
KCNA4	5	5	0.014	No
KCNA6	5	5	0.014	No
KCNJ3	5	5	0.014	No
KIF5C	5	5	0.014	No
KRT1	5	5	0.014	No
KRT5	5	5	0.014	No
KRT6B	5	5	0.014	No
KRT34	5	5	0.014	No
KRT81	5	5	0.014	No
KRT86	5	5	0.014	No
LAMC1	5	5	0.014	No
LBR	5	5	0.014	No
LCP2	5	5	0.014	No
LMO7	5	5	0.014	No
LNPEP	5	5	0.014	No
LTBP2	5	5	0.014	No
LUM	5	5	0.014	No
MARS	5	5	0.014	No
MAT1A	5	5	0.014	No
MEFV	5	5	0.014	No
MAP3K11	5	5	0.014	No
MME	5	5	0.014	No
MMP16	5	5	0.014	No
[truncated: 11,078 more rows]
