# Supplementary material for: USP15 Represses Hepatocellular Carcinoma Progression by Regulation of Pathways of Cell Proliferation and Cell Migration: A System Biology Analysis
Source: Cancers (Basel). 2023 Feb 21;15(5):1371. doi: 10.3390/cancers15051371 (PMC10000201; doi:10.3390/cancers15051371)
Supplement: Supplementary file 1 [file cancers-15-01371-s001.zip › Table S2.xlsx]

## Sheet: Sheet1
CanonicalName	id.uniprotkb	identifier	taxid		taxid_identifier
CTR9	Q6PD62	Q6PD62	Homo sapiens,human		9606
SERPINB3	P29508	P29508	Homo sapiens,human		9606
RNF2	Q99496	Q99496	Homo sapiens,human		9606
PAK6	Q9NQU5	Q9NQU5	Homo sapiens,human		9606
ALB	P02768	P02768	Homo sapiens,human		9606
ERC1	Q8IUD2	Q8IUD2	Homo sapiens,human		9606
PAK5	Q9P286	Q9P286	Homo sapiens,human		9606
PIK3CG	P48736	P48736	Homo sapiens,human		9606
KIT	P10721	P10721	Homo sapiens,human		9606
SLFN11	Q7Z7L1	Q7Z7L1	Homo sapiens,human		9606
AXIN2	Q9Y2T1	Q9Y2T1	Homo sapiens,human		9606
AFDN	P55196	P55196	Homo sapiens,human		9606
CARD11	Q9BXL7	Q9BXL7	Homo sapiens,human		9606
PTPRD	P23468	P23468	Homo sapiens,human		9606
SPEN	Q96T58	Q96T58	Homo sapiens,human		9606
MTOR	P42345	P42345	Homo sapiens,human		9606
NCSTN	Q92542	Q92542	Homo sapiens,human		9606
RB1	P06400	P06400	Homo sapiens,human		9606
SF3B1	O75533	O75533	Homo sapiens,human		9606
KEAP1	Q14145	Q14145	Homo sapiens,human		9606
JARID2	Q92833	Q92833	Homo sapiens,human		9606
ERCC4	Q92889	Q92889	Homo sapiens,human		9606
POLD1	P28340	P28340	Homo sapiens,human		9606
COL1A1	P02452	P02452	Homo sapiens,human		9606
AXIN1	O15169	O15169	Homo sapiens,human		9606
CHD4	Q14839	Q14839	Homo sapiens,human		9606
LRIG3	Q6UXM1	Q6UXM1	Homo sapiens,human		9606
BAX	Q07812	Q07812	Homo sapiens,human		9606
TLX3	O43711	O43711	Homo sapiens,human		9606
APC	P25054	P25054	Homo sapiens,human		9606
KMT2D	O14686	O14686	Homo sapiens,human		9606
BCL11B	Q9C0K0	Q9C0K0	Homo sapiens,human		9606
MGA	Q8IWI9	Q8IWI9	Homo sapiens,human		9606
HGF	P14210	P14210	Homo sapiens,human		9606
REST	Q13127	Q13127	Homo sapiens,human		9606
PRKDC	P78527	P78527	Homo sapiens,human		9606
TRIP11	Q15643	Q15643	Homo sapiens,human		9606
ERBB4	Q15303	Q15303	Homo sapiens,human		9606
RBM10	P98175	P98175	Homo sapiens,human		9606
NFATC2	Q13469	Q13469	Homo sapiens,human		9606
ALOX12B	O75342	O75342	Homo sapiens,human		9606
BRCA1	P38398	P38398	Homo sapiens,human		9606
ATXN7	O15265	O15265	Homo sapiens,human		9606
MYH11	P35749	P35749	Homo sapiens,human		9606
RANBP2	P49792	P49792	Homo sapiens,human		9606
NCOR2	Q9Y618	Q9Y618	Homo sapiens,human		9606
PBRM1	Q86U86	Q86U86	Homo sapiens,human		9606
NUMA1	Q14980	Q14980	Homo sapiens,human		9606
CREBBP	Q92793	Q92793	Homo sapiens,human		9606
CCDC6	Q16204	Q16204	Homo sapiens,human		9606
MDC1	Q14676	Q14676	Homo sapiens,human		9606
CBL	P22681	P22681	Homo sapiens,human		9606
FURIN	P09958	P09958	Homo sapiens,human		9606
LCK	P06239	P06239	Homo sapiens,human		9606
CDKN2A	Q8N726	Q8N726	Homo sapiens,human		9606
U2AF2	P26368	P26368	Homo sapiens,human		9606
MALT1	Q9UDY8	Q9UDY8	Homo sapiens,human		9606
GMPS	P49915	P49915	Homo sapiens,human		9606
CLTCL1	P53675	P53675	Homo sapiens,human		9606
NFE2L2	Q16236	Q16236	Homo sapiens,human		9606
LRRK2	Q5S007	Q5S007	Homo sapiens,human		9606
PCBP1	Q15365	Q15365	Homo sapiens,human		9606
NOTCH1	P46531	P46531	Homo sapiens,human		9606
WRN	Q14191	Q14191	Homo sapiens,human		9606
ESR1	P03372	P03372	Homo sapiens,human		9606
PIK3CA	P42336	P42336	Homo sapiens,human		9606
TP53BP1	Q12888	Q12888	Homo sapiens,human		9606
ARID1B	Q8NFD5	Q8NFD5	Homo sapiens,human		9606
KEL	P23276	P23276	Homo sapiens,human		9606
LZTR1	Q8N653	Q8N653	Homo sapiens,human		9606
MKI67	P46013	P46013	Homo sapiens,human		9606
UBR5	O95071	O95071	Homo sapiens,human		9606
PTPRT	O14522	O14522	Homo sapiens,human		9606
CTNNA1	P35221	P35221	Homo sapiens,human		9606
ASPSCR1	Q9BZE9	Q9BZE9	Homo sapiens,human		9606
AMER1	Q5JTC6	Q5JTC6	Homo sapiens,human		9606
IKBKB	O14920	O14920	Homo sapiens,human		9606
CTNNB1	P35222	P35222	Homo sapiens,human		9606
DOT1L	Q8TEK3	Q8TEK3	Homo sapiens,human		9606
GPHN	Q9NQX3	Q9NQX3	Homo sapiens,human		9606
CLTC	Q00610	Q00610	Homo sapiens,human		9606
NSD2	O96028	O96028	Homo sapiens,human		9606
NIN	Q8N4C6	Q8N4C6	Homo sapiens,human		9606
GNAS	Q5JWF2	Q5JWF2	Homo sapiens,human		9606
EIF3E	P60228	P60228	Homo sapiens,human		9606
PCM1	Q15154	Q15154	Homo sapiens,human		9606
ARID1A	O14497	O14497	Homo sapiens,human		9606
RAD50	Q92878	Q92878	Homo sapiens,human		9606
ARID5B	Q14865	Q14865	Homo sapiens,human		9606
CTCF	P49711	P49711	Homo sapiens,human		9606
MAP2K4	P45985	P45985	Homo sapiens,human		9606
BRCA2	P51587	P51587	Homo sapiens,human		9606
CHEK1	O14757	O14757	Homo sapiens,human		9606
HSP90AA1	P07900	P07900	Homo sapiens,human		9606
ATRX	P46100	P46100	Homo sapiens,human		9606
CSDE1	O75534	O75534	Homo sapiens,human		9606
NUP214	P35658	P35658	Homo sapiens,human		9606
PMEPA1	Q969W9	Q969W9	Homo sapiens,human		9606
CHD2	O14647	O14647	Homo sapiens,human		9606
GRM3	Q14832	Q14832	Homo sapiens,human		9606
IL6ST	P40189	P40189	Homo sapiens,human		9606
EGFR	P00533	P00533	Homo sapiens,human		9606
CDKN1A	P38936	P38936	Homo sapiens,human		9606
STAG2	Q8N3U4	Q8N3U4	Homo sapiens,human		9606
PDS5B	Q9NTI5	Q9NTI5	Homo sapiens,human		9606
CDKN1B	P46527	P46527	Homo sapiens,human		9606
STAG1	Q8WVM7	Q8WVM7	Homo sapiens,human		9606
PDCD11	Q14690	Q14690	Homo sapiens,human		9606
CNTRL	Q7Z7A1	Q7Z7A1	Homo sapiens,human		9606
XPO1	O14980	O14980	Homo sapiens,human		9606
RXRA	P19793	P19793	Homo sapiens,human		9606
TPR	P12270	P12270	Homo sapiens,human		9606
SLX4	Q8IY92	Q8IY92	Homo sapiens,human		9606
MAP3K1	Q13233	Q13233	Homo sapiens,human		9606
IRS4	O14654	O14654	Homo sapiens,human		9606
EP300	Q09472	Q09472	Homo sapiens,human		9606
TP53	P04637	P04637	Homo sapiens,human		9606
CIC	Q96RK0	Q96RK0	Homo sapiens,human		9606
LRP1B	Q9NZR2	Q9NZR2	Homo sapiens,human		9606
BAP1	Q92560	Q92560	Homo sapiens,human		9606
FBF1	Q8TES7	Q8TES7	Homo sapiens,human		9606
SAMHD1	Q9Y3Z3	Q9Y3Z3	Homo sapiens,human		9606
MYO18A	Q92614	Q92614	Homo sapiens,human		9606
DICER1	Q9UPY3	Q9UPY3	Homo sapiens,human		9606
NTRK2	Q16620	Q16620	Homo sapiens,human		9606
PTPRK	Q15262	Q15262	Homo sapiens,human		9606
NTRK1	P04629	P04629	Homo sapiens,human		9606
NTRK3	Q16288	Q16288	Homo sapiens,human		9606
PAK3	O75914	O75914	Homo sapiens,human		9606
SMARCA4	P51532	P51532	Homo sapiens,human		9606
SMAD4	Q13485	Q13485	Homo sapiens,human		9606
SND1	Q7KZF4	Q7KZF4	Homo sapiens,human		9606
ATP1A1	P05023	P05023	Homo sapiens,human		9606
H1-2	P16403	P16403	Homo sapiens,human		9606
ATM	Q13315	Q13315	Homo sapiens,human		9606
RELN	P78509	P78509	Homo sapiens,human		9606
KTN1	Q86UP2	Q86UP2	Homo sapiens,human		9606
NOTCH2	Q04721	Q04721	Homo sapiens,human		9606
NOTCH3	Q9UM47	Q9UM47	Homo sapiens,human		9606
CALR	P27797	P27797	Homo sapiens,human		9606
MSH6	P52701	P52701	Homo sapiens,human		9606
SUFU	Q9UMX1	Q9UMX1	Homo sapiens,human		9606
NCOR1	O75376	O75376	Homo sapiens,human		9606
