# Supplementary material for: USP15 Represses Hepatocellular Carcinoma Progression by Regulation of Pathways of Cell Proliferation and Cell Migration: A System Biology Analysis
Source: Cancers (Basel). 2023 Feb 21;15(5):1371. doi: 10.3390/cancers15051371 (PMC10000201; doi:10.3390/cancers15051371)
Supplement: Supplementary file 1 [file cancers-15-01371-s001.zip › Table S3.xlsx]

## Sheet: SCORE-FDR
				shared name	Pathway Name	protein ID	Protein ID HCC-USP15 genes	Protein ID UP	Protein ID-Down	#	UP #	Down #	#HCC-USP15 genes	Species	Up %	Down %	HCC-USP15 genes %	score
				R-HSA-9017802	Noncanonical activation of NOTCH3	P49768, P49810, P67809, Q8WW43, Q92542, Q96BI3, Q9NZ42, Q9UM47	Q92542, Q9UM47	Q8WW43	P67809	8	1	1	2	Homo sapiens	0.125	0.125	0.25	625
				R-HSA-5693548	Sensing of DNA Double Strand Breaks	O60934, P49959, P52292, Q13315, Q92878, Q92993	Q13315, Q92878		Q92993	6		1	2	Homo sapiens	0	0.166667	0.333333	555.556
				R-HSA-8931987	RUNX1 regulates estrogen receptor mediated transcription	O15169, P03372, Q01196, Q13951, Q8NC69, Q9HCL2	O15169, P03372		O15169	6		1	2	Homo sapiens	0	0.166667	0.333333	555.556
				R-HSA-8939256	RUNX1 regulates transcription of genes involved in WNT signaling	O15169, P03372, Q01196, Q13951, Q9BXY4, Q9BZS1	O15169, P03372		O15169	6		1	2	Homo sapiens	0	0.166667	0.333333	555.556
				R-HSA-8866376	Reelin signalling pathway	O75553, P06241, P78509, P98155, Q96B97	P78509	P98155		5	1		1	Homo sapiens	0.2	0	0.2	400
				R-HSA-450520	HuR (ELAVL1) binds and stabilizes mRNA	O14980, O75888, P17252, P35658, P39687, Q01105, Q05655, Q15717	O14980, P35658		Q05655	8		1	2	Homo sapiens	0	0.125	0.25	312.5
				R-HSA-1433559	Regulation of KIT signaling	O14492, O14544, O15524, P06239, P06241, P07947, P07948, P10721, P10721, P12931-1, P17252, P21583-1, P21583-1, P22681, P29350, P62993-1, Q07889, Q9UQQ2	P06239, P10721, P10721, P22681		P07948, Q9UQQ2	18		2	4	Homo sapiens	0	0.111111	0.222222	246.914
				R-HSA-174437	Removal of the Flap Intermediate from the C-strand	P12004, P15927, P27694, P28340, P35244, P39748, P49005, P51530, P54274, Q14191, Q15054, Q15554, Q96AP0, Q9BSI4, Q9HCU8, Q9NUX5, Q9NYB0	P28340, Q14191	Q9NUX5	P27694, Q9NYB0	17	1	2	2	Homo sapiens	0.0588235	0.117647	0.117647	207.612
				R-HSA-5336415	Uptake and function of diphtheria toxin	P00588, P07900, P08238, P13639, P21926, Q16881, Q99075	P07900		Q16881	7		1	1	Homo sapiens	0	0.142857	0.142857	204.082
				R-HSA-2660825	Signaling by NOTCH1 t(7;9)(NOTCH1:M1580_K2555) Translocation Mutant	O00548, O14672, P46531, P78504, P78536, Q9NR61, Q9Y219	P46531	Q9Y219		7	1		1	Homo sapiens	0.142857	0	0.142857	204.082
				R-HSA-2660826	Constitutive Signaling by NOTCH1 t(7;9)(NOTCH1:M1580_K2555) Translocation Mutant	O00548, O14672, P46531, P78504, P78536, Q9NR61, Q9Y219	P46531	Q9Y219		7	1		1	Homo sapiens	0.142857	0	0.142857	204.082
				R-HSA-1474151	Tetrahydrobiopterin (BH4) synthesis, recycling, salvage and regulation	P00374, P07900, P0DP23, P29474, P30047, P30793, P31749, P35270, Q03393, Q13237	P07900	P31749	P00374	10	1	1	1	Homo sapiens	0.1	0.1	0.1	200
				R-HSA-4839743	phosphorylation site mutants of CTNNB1 are not targeted to the proteasome by the destruction complex	O15169, P25054, P30153, P30154, P35222, P48729, P49841, P62714, P67775, Q13362, Q14738, Q15172, Q15173, Q16537, Q5JTC6	O15169, P25054, P35222, Q5JTC6		O15169	15		1	4	Homo sapiens	0	0.0666667	0.266667	177.778
				R-HSA-5339716	Misspliced GSK3beta mutants stabilize beta-catenin	O15169, P25054, P30153, P30154, P35222, P48729, P49841, P62714, P67775, Q13362, Q14738, Q15172, Q15173, Q16537, Q5JTC6	O15169, P25054, P35222, Q5JTC6		O15169	15		1	4	Homo sapiens	0	0.0666667	0.266667	177.778
				R-HSA-5358747	S33 mutants of beta-catenin aren't phosphorylated	O15169, P25054, P30153, P30154, P35222, P48729, P49841, P62714, P67775, Q13362, Q14738, Q15172, Q15173, Q16537, Q5JTC6	O15169, P25054, P35222, Q5JTC6		O15169	15		1	4	Homo sapiens	0	0.0666667	0.266667	177.778
				R-HSA-5358749	S37 mutants of beta-catenin aren't phosphorylated	O15169, P25054, P30153, P30154, P35222, P48729, P49841, P62714, P67775, Q13362, Q14738, Q15172, Q15173, Q16537, Q5JTC6	O15169, P25054, P35222, Q5JTC6		O15169	15		1	4	Homo sapiens	0	0.0666667	0.266667	177.778
				R-HSA-5358751	S45 mutants of beta-catenin aren't phosphorylated	O15169, P25054, P30153, P30154, P35222, P48729, P49841, P62714, P67775, Q13362, Q14738, Q15172, Q15173, Q16537, Q5JTC6	O15169, P25054, P35222, Q5JTC6		O15169	15		1	4	Homo sapiens	0	0.0666667	0.266667	177.778
				R-HSA-5358752	T41 mutants of beta-catenin aren't phosphorylated	O15169, P25054, P30153, P30154, P35222, P48729, P49841, P62714, P67775, Q13362, Q14738, Q15172, Q15173, Q16537, Q5JTC6	O15169, P25054, P35222, Q5JTC6		O15169	15		1	4	Homo sapiens	0	0.0666667	0.266667	177.778
				R-HSA-174414	Processive synthesis on the C-strand of the telomere	P12004, P15927, P18858, P27694, P28340, P35244, P39748, P49005, P51530, P54132, P54274, Q14191, Q15054, Q15554, Q96AP0, Q9BSI4, Q9HCU8, Q9NUX5, Q9NYB0	P28340, Q14191	Q9NUX5	P27694, Q9NYB0	19	1	2	2	Homo sapiens	0.0526316	0.105263	0.105263	166.205
				R-HSA-2025928	Calcineurin activates NFAT	O95644, O95644, P0DP23, P0DP23, P16298, P16298, P62937, P62942, P63098, P63098, Q08209, Q08209, Q12968, Q12968, Q13469, Q13469	Q13469, Q13469		Q12968, Q12968	16		2	2	Homo sapiens	0	0.125	0.125	156.25
				R-HSA-5210891	Uptake and function of anthrax toxins	O14733, P09958, P0DP23, P13423, P15917, P36507, P40136, P45985, P46734-3, P52564-1, P58335-1, P58335-4, Q02750, Q8WUM4, Q9H6X2-1, Q9H6X2-2	P09958, P45985	Q02750, Q8WUM4		16	2		2	Homo sapiens	0.125	0	0.125	156.25
				R-HSA-3371568	Attenuation phase	O75506, P07900, P08238, P0DMV8, P0DMV9, P11142, P25685, P34931, P54652, Q00613, Q02790, Q09472, Q15185, Q92793	P07900, Q09472, Q92793		P0DMV9	14		1	3	Homo sapiens	0	0.0714286	0.214286	153.061
				R-HSA-4839735	AXIN mutants destabilize the destruction complex, activating WNT signaling	O15169, P25054, P30153, P30154, P48729, P49841, P62714, P67775, Q13362, Q14738, Q15172, Q15173, Q16537, Q5JTC6	O15169, P25054, Q5JTC6		O15169	14		1	3	Homo sapiens	0	0.0714286	0.214286	153.061
				R-HSA-4839744	truncated APC mutants destabilize the destruction complex	O15169, P25054, P30153, P30154, P48729, P49841, P62714, P67775, Q13362, Q14738, Q15172, Q15173, Q16537, Q5JTC6	O15169, P25054, Q5JTC6		O15169	14		1	3	Homo sapiens	0	0.0714286	0.214286	153.061
				R-HSA-4839748	AMER1 mutants destabilize the destruction complex	O15169, P25054, P30153, P30154, P48729, P49841, P62714, P67775, Q13362, Q14738, Q15172, Q15173, Q16537, Q5JTC6	O15169, P25054, Q5JTC6		O15169	14		1	3	Homo sapiens	0	0.0714286	0.214286	153.061
				R-HSA-5467340	AXIN missense mutants destabilize the destruction complex	O15169, P25054, P30153, P30154, P48729, P49841, P62714, P67775, Q13362, Q14738, Q15172, Q15173, Q16537, Q5JTC6	O15169, P25054, Q5JTC6		O15169	14		1	3	Homo sapiens	0	0.0714286	0.214286	153.061
				R-HSA-5467337	APC truncation mutants have impaired AXIN binding	O15169, P25054, P30153, P30154, P48729, P49841, P62714, P67775, Q13362, Q14738, Q15172, Q15173, Q16537, Q5JTC6	O15169, P25054, Q5JTC6		O15169	14		1	3	Homo sapiens	0	0.0714286	0.214286	153.061
				R-HSA-5467348	Truncations of AMER1 destabilize the destruction complex	O15169, P25054, P30153, P30154, P48729, P49841, P62714, P67775, Q13362, Q14738, Q15172, Q15173, Q16537, Q5JTC6	O15169, P25054, Q5JTC6		O15169	14		1	3	Homo sapiens	0	0.0714286	0.214286	153.061
				R-HSA-9027276	Erythropoietin activates Phosphoinositide-3-kinase (PI3K)	O00329, O00329, O60674, O60674, P01588, P01588, P07948, P07948, P19235, P19235, P27986, P27986, P42336, P42336, P42338, P42338, P48736, P48736, Q13480, Q8WYR1, Q8WYR1, Q9Y4H2, Q9Y4H2	P42336, P42336, P48736, P48736		P07948, P07948	23		2	4	Homo sapiens	0	0.0869565	0.173913	151.229
				R-HSA-9013700	NOTCH4 Activation and Transmission of Signal to the Nucleus	O14672, P49768, P49810, P63104, P78504, Q8WW43, Q92542, Q96BI3, Q99466, Q99466, Q9NR61, Q9NZ42	Q92542	Q8WW43	P63104	12	1	1	1	Homo sapiens	0.0833333	0.0833333	0.0833333	138.889
				R-HSA-196299	Beta-catenin phosphorylation cascade	O15169, O75474, P25054, P30153, P30154, P35222, P48729, P49841, P62714, P67775, Q13362, Q14738, Q15172, Q15173, Q16537, Q5JTC6, Q92837	O15169, P25054, P35222, Q5JTC6		O15169	17		1	4	Homo sapiens	0	0.0588235	0.235294	138.408
				R-HSA-9013507	NOTCH3 Activation and Transmission of Signal to the Nucleus	A8MQ27, O00308, O00548, O00548, O14672, O76050, P00533, P01133, P0CG47, P0CG47, P0CG48, P0CG48, P49768, P49810, P62979, P62979, P62987, P62987, P67809, P78504, P78504, Q86YT6, Q8WW43, Q92542, Q96AX9, Q96BI3, Q9NR61, Q9NR61, Q9NZ42, Q9UM47, Q9UM47, Q9Y219, Q9Y219, Q9Y6A5	P00533, Q92542, Q9UM47, Q9UM47	Q8WW43, Q9Y219, Q9Y219	P67809	34	3	1	4	Homo sapiens	0.0882353	0.0294118	0.117647	138.408
				R-HSA-198323	AKT phosphorylates targets in the cytosol	O15111, P31749, P31749, P31751, P31751, P38936, P46527, P49815, P49840, P49841, P55211, Q00987, Q92934, Q96B36, Q9UHC7, Q9Y243, Q9Y243	P38936, P46527	P31749, P31749		17	2		2	Homo sapiens	0.117647	0	0.117647	138.408
				R-HSA-5621575	CD209 (DC-SIGN) signaling	O75582, O75914, P01111, P01112, P01116-1, P01116-2, P04049, P06241, P07948, P13598, P17612, P19838, P22612, P22694, P32942, Q01201, Q04206, Q09472, Q13153, Q13177, Q92793, Q9NNX6	O75914, Q09472, Q92793		P07948, P22694	22		2	3	Homo sapiens	0	0.0909091	0.136364	123.967
				R-HSA-426486	Small interfering RNA (siRNA) biogenesis	O75569, Q15631, Q15633, Q99598, Q9H9G7, Q9HCK5, Q9UKV8, Q9UL18, Q9UPY3	Q9UPY3		Q15631	9		1	1	Homo sapiens	0	0.111111	0.111111	123.457
				R-HSA-8849469	PTK6 Regulates RTKs and Their Effectors AKT1 and DOK1	P0CG47, P0CG48, P22681, P31749, P62979, P62987, Q13882, Q96P48, Q99704	P22681	P31749		9	1		1	Homo sapiens	0.111111	0	0.111111	123.457
				R-HSA-5693568	Resolution of D-loop Structures through Holliday Junction Intermediates	A4GXA9, O15315, O43502, O43542, O43543, O60934, O75771, P38398, P49959, P51530, P51587, P54132, Q06609, Q13315, Q13472, Q14159, Q14191, Q17RS7, Q86YC2, Q8IY92, Q92878, Q92993, Q96AY2, Q96B01, Q96E14, Q96NY9, Q99708, Q99728, Q9BQ83, Q9BX63, Q9H9A7, Q9UQ84	P38398, P51587, Q13315, Q14191, Q8IY92, Q92878		Q17RS7, Q92993	32		2	6	Homo sapiens	0	0.0625	0.1875	117.188
				R-HSA-2559584	Formation of Senescence-Associated Heterochromatin Foci (SAHF)	P04637, P06400, P07305, P10412, P16401, P16402, P16403, P17096, P20700, P52926, P54198, Q02539, Q96L91, Q9NPG3, Q9Y294, Q9Y6J0	P04637, P06400, P16403	P17096		16	1		3	Homo sapiens	0.0625	0	0.1875	117.188
				R-HSA-2559586	DNA Damage/Telomere Stress Induced Senescence	O60814, O60934, O96020, P04637, P04908, P06400, P06899, P07305, P0C0S5, P0C5Y9, P10412, P16104, P16401, P16402, P16403, P17096, P20248, P20671, P20700, P23527, P24864, P24941, P33778, P38936, P46527, P49959, P52926, P54198, P54274, P57053, P58876, P62805, P62807, P78396, Q02539, Q13315, Q15554, Q16695, Q16777, Q16778, Q6FI13, Q71UI9, Q8N257, Q92878, Q92993, Q93077, Q93079, Q96A08, Q96AP0, Q96L91,…	P04637, P06400, P16403, P38936, P46527, Q13315, Q92878	P0C0S5, P17096, Q99878, Q9NUX5	Q92993, Q9NYB0	61	4	2	7	Homo sapiens	0.0655738	0.0327869	0.114754	112.873
				R-HSA-5693537	Resolution of D-Loop Structures	A4GXA9, O15315, O43502, O43542, O43543, O60934, O75771, P38398, P49959, P51530, P51587, P54132, Q06609, Q13315, Q13472, Q14159, Q14191, Q17RS7, Q86YC2, Q8IY92, Q92878, Q92993, Q96AY2, Q96B01, Q96E14, Q96NY9, Q99708, Q99728, Q9BQ83, Q9BX63, Q9H9A7, Q9NZ71, Q9UQ84	P38398, P51587, Q13315, Q14191, Q8IY92, Q92878		Q17RS7, Q92993	33		2	6	Homo sapiens	0	0.0606061	0.181818	110.193
				R-HSA-2979096	NOTCH2 Activation and Transmission of Signal to the Nucleus	A8MQ27, O00548, O14672, O76050, P0CG47, P0CG48, P21741, P49768, P49810, P62979, P62987, P78504, Q04721, Q04721, Q12860, Q86YT6, Q8WW43, Q92542, Q96AX9, Q96BI3, Q9NR61, Q9NR61, Q9NZ42, Q9Y219	Q04721, Q04721, Q92542	Q8WW43, Q9Y219		24	2		3	Homo sapiens	0.0833333	0	0.125	104.167
				R-HSA-5358565	Mismatch repair (MMR) directed by MSH2:MSH6 (MutSalpha)	P12004, P15927, P18858, P27694, P28340, P35244, P40692, P43246, P49005, P52701, P54278, Q15054, Q9HCU8, Q9UQ84	P28340, P52701		P27694	14		1	2	Homo sapiens	0	0.0714286	0.142857	102.041
				R-HSA-918233	TRAF3-dependent IRF activation pathway	O95786, P01574, Q09472, Q13114, Q14164, Q14258, Q14653, Q7Z434, Q8IUD6, Q92793, Q92985, Q9BRV8, Q9BYX4, Q9UHD2	Q09472, Q92793	Q7Z434		14	1		2	Homo sapiens	0.0714286	0	0.142857	102.041
				R-HSA-9614657	FOXO-mediated transcription of cell death genes	O43521, O43524, O43524, P23511, P25208, P35638, P35638, P41182, P48023, P98177, P98177, Q09472, Q12778, Q12778, Q13952, Q15831, Q92793, Q99967, Q9BXH1, Q9BXM7	Q09472, Q92793		P35638, P35638	20		2	2	Homo sapiens	0	0.1	0.1	100
				R-HSA-6804114	TP53 Regulates Transcription of Genes Involved in G2 Cell Cycle Arrest	O14965, P04637, P06493, P12004, P14635, P24522, P28749, P30307, P31947, Q07812, Q08999, Q09472, Q14186, Q14188, Q16254, Q86X55, Q96PM9, Q99873	P04637, Q07812, Q09472		Q16254	18		1	3	Homo sapiens	0	0.0555556	0.166667	92.5926
				R-HSA-933542	TRAF6 mediated NF-kB activation	O14920, O15111, O95786, O95786, P04271, P05067, P09429, P0DJI8, P19838, P25963, P80511, Q00653, Q04206, Q12933, Q12933, Q13233, Q13233, Q14258, Q14258, Q15109, Q15653, Q7Z434, Q7Z434, Q8IUD6, Q8IUD6, Q9BYX4, Q9BYX4, Q9NYR9, Q9NYS0, Q9Y4K3, Q9Y4K3, Q9Y6K9	O14920, Q13233, Q13233	Q7Z434, Q7Z434	P09429	32	2	1	3	Homo sapiens	0.0625	0.03125	0.09375	87.8906
				R-HSA-5625970	RHO GTPases activate KTN1	P33176, P60953, P61586, P63000, P84095, Q07866, Q12840, Q6P597, Q86UP2, Q9H0B6, Q9NSK0	Q86UP2		Q9NSK0	11		1	1	Homo sapiens	0	0.0909091	0.0909091	82.6446
				R-HSA-193692	Regulated proteolysis of p75NTR	P08138, P19838, P49768, P49810, P78536, Q04206, Q8WW43, Q92542, Q96BI3, Q9NZ42, Q9Y4K3	Q92542	Q8WW43		11	1		1	Homo sapiens	0.0909091	0	0.0909091	82.6446
				R-HSA-203615	eNOS activation	O75608, O94760, O95865, P07900, P0DP23, P29474, P31749, P35270, Q03135, Q8IVQ6, Q8WWM9	P07900	P31749		11	1		1	Homo sapiens	0.0909091	0	0.0909091	82.6446
				R-HSA-9012852	Signaling by NOTCH3	A8MQ27, O00308, O00548, O00548, O14672, O15540, O76050, P00533, P01133, P0CG47, P0CG47, P0CG48, P0CG48, P40424, P42224, P42224, P46531, P46531, P49768, P49810, P62979, P62979, P62987, P62987, P67809, P78504, P78504, Q06330, Q06330, Q09472, Q09472, Q13422-1, Q13495, Q13495, Q13573, Q13573, Q14469, Q15398, Q5TA89, Q6ISU1, Q86YT6, Q8IX03, Q8IZL2, Q8IZL2, Q8WW43, Q92542, Q92585, Q92585, Q92793, Q9279…	P00533, P46531, P46531, Q09472, Q09472, Q92542, Q92793, Q92793, Q9UM47, Q9UM47	Q8WW43, Q9Y219, Q9Y219	P67809	70	3	1	10	Homo sapiens	0.0428571	0.0142857	0.142857	81.6327
				R-HSA-5693616	Presynaptic phase of homologous DNA pairing and strand exchange	O14757, O15315, O43502, O43543, O60671, O60921, O60934, O75771, O75943, P15927, P27694, P35244, P35249, P35250, P38398, P40937, P40938, P49959, P51530, P51587, P54132, Q06609, Q13315, Q13472, Q13535, Q14191, Q6WBX8, Q8WXE1, Q92547, Q92878, Q92993, Q96E14, Q99638, Q99708, Q99728, Q9BSD3, Q9BX63, Q9H9A7, Q9UQ84	O14757, P38398, P51587, Q13315, Q14191, Q92878		P27694, Q92993	39		2	6	Homo sapiens	0	0.0512821	0.153846	78.8955
				R-HSA-1433557	Signaling by SCF-KIT	O00459, O14492, O14544, O14757, O15524, O60674, O75791, P01111, P01112, P01116-1, P01116-2, P06239, P06239, P06241, P06241, P07332, P07947, P07947, P07948, P07948, P10721, P10721, P12931-1, P12931-1, P14780, P15498, P16591, P17252, P21583-1, P21583-1, P22681, P23946, P27986, P29350, P40763, P42224-1, P42224, P42229, P42336, P42680, P51692, P62993-1, P63000, Q06124, Q07889, Q13322, Q13588, Q14451,…	O14757, P06239, P06239, P10721, P10721, P22681, P42336		P07948, P07948, Q9UQQ2	52		3	7	Homo sapiens	0	0.0576923	0.134615	77.6627
				R-HSA-5693554	Resolution of D-loop Structures through Synthesis-Dependent Strand Annealing (SDSA)	O15315, O43502, O43542, O43543, O60934, O75771, P38398, P49959, P51530, P51587, P54132, Q06609, Q13315, Q13472, Q14191, Q86YC2, Q92878, Q92993, Q96B01, Q96E14, Q99708, Q99728, Q9BX63, Q9H9A7, Q9NZ71, Q9UQ84	P38398, P51587, Q13315, Q14191, Q92878		Q92993	26		1	5	Homo sapiens	0	0.0384615	0.192308	73.9645
				R-HSA-389356	CD28 co-stimulation	O00459, O15530, O75791, O75914, P06239, P06241, P07947, P07948, P10747, P12931-1, P15498, P27986, P31749, P31751, P33681, P41279, P42081, P42336, P42345, P60953, P62993-1, P63000, P85299, Q13153, Q13177, Q5T1C6, Q6R327, Q92569, Q96RU7, Q99558, Q9BPZ7, Q9BVC4, Q9Y243	O75914, P06239, P42336, P42345	P31749	P07948	33	1	1	4	Homo sapiens	0.030303	0.030303	0.121212	73.4619
				R-HSA-5685938	HDR through Single Strand Annealing (SSA)	O60671, O60921, O60934, O75943, P00519, P07992, P15927, P27694, P35244, P35249, P35250, P38398, P40937, P40938, P43351, P49959, P51530, P54132, Q06609, Q13315, Q13472, Q13535, Q14191, Q6WBX8, Q8WXE1, Q92547, Q92878, Q92889, Q92993, Q96E14, Q99638, Q99708, Q99728, Q9BSD3, Q9BX63, Q9H9A7, Q9UQ84	P38398, Q13315, Q14191, Q92878, Q92889		P27694, Q92993	37		2	5	Homo sapiens	0	0.0540541	0.135135	73.046
				R-HSA-3371571	HSF1-dependent transactivation	O75506, P02511, P07900, P08238, P0DMV8, P0DMV9, P11142, P25685, P34931, P42345, P54652, Q00613, Q02790, Q09472, Q13554, Q13555, Q13557, Q15185, Q8N122, Q92793, Q96B36, Q9BVC4, Q9UJY1, Q9UQM7	P07900, P42345, Q09472, Q92793		P0DMV9	24		1	4	Homo sapiens	0	0.0416667	0.166667	69.4444
				R-HSA-210990	PECAM1 interactions	P05106, P06239, P06241, P06756, P07947, P07948, P12931-1, P16284, P19174, P29350, Q06124, Q92835	P06239		P07948	12		1	1	Homo sapiens	0	0.0833333	0.0833333	69.4444
				R-HSA-3371511	HSF1 activation	O75506, P07900, P08238, P15927, P27694, P35244, P55072, P62258, P68104, Q00613, Q15185, Q9UBN7	P07900		P27694	12		1	1	Homo sapiens	0	0.0833333	0.0833333	69.4444
				R-HSA-879518	Transport of organic anions	O94956, P01185, P02768, P36021, P46721, Q6ZQN7, Q92959, Q96BD0, Q9NPD5, Q9NYB5, Q9UIG8-1, Q9Y6L6	P02768		P36021	12		1	1	Homo sapiens	0	0.0833333	0.0833333	69.4444
				R-HSA-5358508	Mismatch Repair	P12004, P12004, P15927, P15927, P18858, P20585, P20585, P27694, P27694, P28340, P35244, P35244, P40692, P40692, P43246, P43246, P49005, P52701, P54278, P54278, Q15054, Q9HCU8, Q9UQ84, Q9UQ84	P28340, P52701		P27694, P27694	24		2	2	Homo sapiens	0	0.0833333	0.0833333	69.4444
				R-HSA-5607763	CLEC7A (Dectin-1) induces NFAT activation	O43865, O95644, P0DP23, P0DP23, P16298, P63098, Q08209, Q12968, Q13469, Q14571, Q14573, Q14643	Q13469		Q12968	12		1	1	Homo sapiens	0	0.0833333	0.0833333	69.4444
				R-HSA-430116	GP1b-IX-V activation signalling	P02452, P04049, P04275, P07359, P08123, P12931-1, P13224, P14770, P21333, P27986, P40197, P63104	P02452		P63104	12		1	1	Homo sapiens	0	0.0833333	0.0833333	69.4444
				R-HSA-933543	NF-kB activation through FADD/RIP-1 pathway mediated by caspase-8 and -10	O14920, O15111, O95786, Q13158, Q13546, Q14258, Q14790, Q7Z434, Q8IUD6, Q92851, Q9BYX4, Q9Y6K9	O14920	Q7Z434		12	1		1	Homo sapiens	0.0833333	0	0.0833333	69.4444
				R-HSA-6803211	TP53 Regulates Transcription of Death Receptors and Ligands	O00220, O14763, O14798, O15350, P04637, P17936, P25445, Q13625, Q86XT9, Q96KQ4, Q9H3D4, Q9UBN6	P04637	Q86XT9		12	1		1	Homo sapiens	0.0833333	0	0.0833333	69.4444
				R-HSA-8866427	VLDLR internalisation and degradation	O94973, O95782, P09496, P53680, P55055, P63010, P98155, Q00610, Q13133, Q8NBP7, Q8WY64, Q96CW1	Q00610	P98155		12	1		1	Homo sapiens	0.0833333	0	0.0833333	69.4444
				R-HSA-9664873	Pexophagy	P0CG47, P0CG48, P50542, P62979, P62987, Q13315, Q13501, Q14596, Q14596, Q70CQ3, Q99814, Q9GZQ8	Q13315	P50542		12	1		1	Homo sapiens	0.0833333	0	0.0833333	69.4444
				R-HSA-75892	Platelet Adhesion to exposed collagen	O75578, P02452, P02452, P04275, P05556, P06241, P07359, P07948, P08123, P08123, P13224, P14770, P17301, P30273, P40197, P56199, Q9HCN6	P02452, P02452		P07948	17		1	2	Homo sapiens	0	0.0588235	0.117647	69.2042
				R-HSA-5684264	MAP3K8 (TPL2)-dependent MAPK1/3 activation	O14920, O15111, P0CG47, P0CG48, P19838, P41279, P41279, P45985, P62979, P62987, P63208, Q02750, Q13616, Q8NFZ5, Q9UKB1, Q9Y297, Q9Y6K9	O14920, P45985	Q02750		17	1		2	Homo sapiens	0.0588235	0	0.117647	69.2042
				R-HSA-5218920	VEGFR2 mediated vascular permeability	O15530, O60716, O75914, P07900, P0DP23, P14923, P15498, P29474, P31749, P31751, P33151, P35221, P35222, P42345, P52735, P63000, P85299, Q03135, Q13153, Q13177, Q5T1C6, Q6R327, Q96RU7, Q9BPZ7, Q9BVC4, Q9UKW4, Q9Y243	O75914, P07900, P35221, P35222, P42345	P31749		27	1		5	Homo sapiens	0.037037	0	0.185185	68.5871
				R-HSA-5693579	Homologous DNA Pairing and Strand Exchange	O14757, O15315, O43502, O43542, O43543, O60671, O60921, O60934, O75771, O75943, P15927, P27694, P35244, P35249, P35250, P38398, P40937, P40938, P49959, P51530, P51587, P54132, Q06609, Q13315, Q13472, Q13535, Q14191, Q6WBX8, Q86YC2, Q8WXE1, Q92547, Q92878, Q92993, Q96B01, Q96E14, Q99638, Q99708, Q99728, Q9BSD3, Q9BX63, Q9H9A7, Q9UQ84	O14757, P38398, P51587, Q13315, Q14191, Q92878		P27694, Q92993	42		2	6	Homo sapiens	0	0.047619	0.142857	68.0272
				R-HSA-912631	Regulation of signaling by CBL	O00329, O00329, O00459, O00459, P06241, P06241, P07947, P07947, P07948, P07948, P08631, P08631, P0CG47, P0CG48, P15498, P22681, P22681, P27986, P27986, P42336, P42336, P42338, P42338, P43405, P43405, P46108, P46109, P62979, P62987, P62993-1, P62993-1, Q13905, Q8WV28, Q92569, Q92569	P22681, P22681, P42336, P42336		P07948, P07948	35		2	4	Homo sapiens	0	0.0571429	0.114286	65.3061
				R-HSA-9614085	FOXO-mediated transcription	A8MYZ6, A8MYZ6, O00253, O14793, O43474, O43521, O43524, O43524, P01189, P01303, P01308, P01308, P04040, P04150, P04179, P08833, P10599, P23511, P24522, P25208, P27348, P31749, P31751, P31946, P31947, P35557, P35558, P35575, P35638, P35638, P36956, P38936, P41182, P46527, P48023, P54252, P55316, P57723, P61981, P62324, P63104, P84022, P84022, P98177, P98177, Q03135, Q08999, Q09472, Q09472, Q12778,…	P38936, P46527, Q09472, Q09472, Q13485, Q13485, Q92793, Q92793	P31749	P35638, P35638, P63104, Q9UBK2	79	1	4	8	Homo sapiens	0.0126582	0.0506329	0.101266	64.0923
				R-HSA-9669938	Signaling by KIT in disease	O00459, O60674, P01111, P01112, P01116-1, P01116-2, P06239, P06241, P07947, P07948, P10721, P12931-1, P27986, P40763, P42224-1, P42224, P42229, P42336, P51692, P62993-1, Q07889, Q92569	P06239, P10721, P42336		P07948	22		1	3	Homo sapiens	0	0.0454545	0.136364	61.9835
				R-HSA-9670439	Signaling by phosphorylated juxtamembrane, extracellular and kinase domain KIT mutants	O00459, O60674, P01111, P01112, P01116-1, P01116-2, P06239, P06241, P07947, P07948, P10721, P12931-1, P27986, P40763, P42224-1, P42224, P42229, P42336, P51692, P62993-1, Q07889, Q92569	P06239, P10721, P42336		P07948	22		1	3	Homo sapiens	0	0.0454545	0.136364	61.9835
				R-HSA-389357	CD28 dependent PI3K/Akt signaling	O00459, O15530, P06239, P06241, P10747, P27986, P31749, P31751, P33681, P41279, P42081, P42336, P42345, P85299, Q5T1C6, Q6R327, Q92569, Q96RU7, Q99558, Q9BPZ7, Q9BVC4, Q9Y243	P06239, P42336, P42345	P31749		22	1		3	Homo sapiens	0.0454545	0	0.136364	61.9835
				R-HSA-3270619	IRF3-mediated induction of type I IFN	P12956, P13010, P49959, P78527, Q14653, Q16666, Q7RTR2, Q86WV6, Q96MN2, Q9NSU2, Q9UHD2, Q9UJV9, Q9Y2E6	P78527		Q16666	13		1	1	Homo sapiens	0	0.0769231	0.0769231	59.1716
				R-HSA-140342	Apoptosis induced DNA fragmentation	O00273, O76075, P07305, P09429, P10412, P16401, P16402, P16403, P26583, P42574, P52294, Q02539, Q14974	P16403		P09429	13		1	1	Homo sapiens	0	0.0769231	0.0769231	59.1716
				R-HSA-6783589	Interleukin-6 family signaling	O14543, O60674, O60674, O75462, P05231, P08887-2, P08887, P13725, P15018, P20809, P22681, P23458, P23458, P26441, P26992, P29597, P29597, P40189-1, P40189-2, P40189, P40189, P40763, P42224-1, P42224, P42702, Q06124, Q14626, Q16619, Q6EBC2, Q8NI17, Q99650, Q9UBD9	P22681, P40189, P40189		O14543, Q9UBD9	32		2	3	Homo sapiens	0	0.0625	0.09375	58.5938
				R-HSA-9031628	NGF-stimulated transcription	O00141, O15240, P01100, P11161, P11161, P11831, P11831, P12980, P13726, P15336, P15336, P15407, P16220, P16220, P17275, P17535, P17752, P18146, P18146, P18846, P18846, P19419, P41134, P47928, P50553, P50553, P50570, P53539, P55042, Q00535, Q02363, Q02535, Q05215, Q06889, Q06889, Q09472, Q09472, Q13127, Q13319, Q13506, Q14814, Q14814, Q14839, Q15078, Q15078, Q15742, Q15742, Q7LC44, Q7LC44, Q96RU8,…	Q09472, Q09472, Q13127, Q14839		P18146, P18146, Q15742, Q15742	53		4	4	Homo sapiens	0	0.0754717	0.0754717	56.9598
				R-HSA-1251985	Nuclear signaling by ERBB4	O14511, O14944, O75376, O75376, O75689, P02649, P03372, P04271, P05814, P06401, P09486, P12931, P14136, P16949, P35070, P42229, P46937, P48061, P49768, P49810, P56975, P78536, Q02297, Q14582, Q15303-1, Q15303-1, Q15303-2, Q15303-3, Q15303-3, Q8WW43, Q8WWG1, Q92542, Q96BI3, Q99075, Q9NYJ8, Q9NYJ8, Q9NZ42, Q9NZC7	O75376, O75376, P03372, Q92542	O75689, Q8WW43		38	2		4	Homo sapiens	0.0526316	0	0.105263	55.4017
				R-HSA-5358606	Mismatch repair (MMR) directed by MSH2:MSH3 (MutSbeta)	P12004, P15927, P15927, P18858, P20585, P20585, P27694, P27694, P28340, P35244, P35244, P40692, P43246, P43246, P49005, P54278, Q15054, Q9HCU8, Q9UQ84	P28340		P27694, P27694	19		2	1	Homo sapiens	0	0.105263	0.0526316	55.4017
				R-HSA-8978934	Metabolism of cofactors	O75208, O75874, P00374, P07900, P0DP23, P29474, P30047, P30793, P31749, P35270, Q03393, Q13237, Q5HYK3, Q5T2R2, Q86YH6, Q96H96, Q99807, Q9NZJ6, Q9Y2Z9	P07900	P31749	P00374	19	1	1	1	Homo sapiens	0.0526316	0.0526316	0.0526316	55.4017
				R-HSA-5685942	HDR through Homologous Recombination (HRR)	A4GXA9, O14757, O15315, O43502, O43542, O43543, O60671, O60921, O60934, O75771, O75943, P0CG47, P0CG48, P12004, P15927, P27694, P28340, P35244, P35249, P35250, P35251, P38398, P40937, P40938, P49005, P49959, P51530, P51587, P54132, P56282, P62979, P62987, Q06609, Q07864, Q13315, Q13472, Q13535, Q14159, Q14191, Q15054, Q17RS7, Q6WBX8, Q86YC2, Q8IY92, Q8WXE1, Q92547, Q92878, Q92993, Q96AY2, Q96B01,…	O14757, P28340, P38398, P51587, Q13315, Q14191, Q8IY92, Q92878		P27694, Q17RS7, Q92993	66		3	8	Homo sapiens	0	0.0454545	0.121212	55.0964
				R-HSA-2122948	Activated NOTCH1 Transmits Signal to the Nucleus	A8MQ27, O00548, O14672, O76050, P0CG47, P0CG47, P0CG48, P0CG48, P32121, P46531, P46531, P49407, P49757, P49768, P49810, P62979, P62979, P62987, P62987, P78504, P78536, P80370, Q12860, Q86UW9, Q86UW9, Q86Y01, Q86Y01, Q86YT6, Q8NFT8, Q8WW43, Q92542, Q96AX9, Q96BI3, Q96J02, Q96J02, Q9NR61, Q9NZ42, Q9Y219, Q9Y219, Q9Y2E6, Q9Y2E6	P46531, P46531, Q92542	Q8WW43, Q9Y219, Q9Y219		41	3		3	Homo sapiens	0.0731707	0	0.0731707	53.5396
				R-HSA-174417	Telomere C-strand (Lagging Strand) Synthesis	P09884, P0CG13, P12004, P15927, P18858, P27694, P28340, P35244, P35249, P35250, P35251, P39748, P40937, P40938, P49005, P49642, P49643, P51530, P54132, P54274, Q14181, Q14191, Q15054, Q15554, Q2NKJ3, Q86WV5, Q8WVB6, Q96AP0, Q9BSI4, Q9BVC3, Q9H668, Q9HCU8, Q9NUX5, Q9NYB0	P28340, Q14191	Q9NUX5	P27694, Q9NYB0	34	1	2	2	Homo sapiens	0.0294118	0.0588235	0.0588235	51.9031
				R-HSA-5693571	Nonhomologous End-Joining (NHEJ)	O60814, O60934, O76064, O95551, O95714, O96028, P06899, P12956, P13010, P16104, P23527, P33778, P38398, P46736, P49917, P49959, P57053, P58876, P61088, P62805, P62807, P63165, P78527, Q12888, Q13315, Q13426, Q14676, Q15819, Q16695, Q16778, Q5UIP0, Q6UWZ7, Q6ZW49, Q8IYW5, Q8N257, Q8N2W9, Q92878, Q92993, Q93079, Q96A08, Q96RL1, Q96SD1, Q99728, Q99877, Q99879, Q99880, Q9H9Q4, Q9NP87, Q9NUW8, Q9NWV8,…	O96028, P38398, P78527, Q12888, Q13315, Q14676, Q92878		P49917, Q92993	52		2	7	Homo sapiens	0	0.0384615	0.134615	51.7751
				R-HSA-69166	Removal of the Flap Intermediate	P09884, P12004, P15927, P27694, P28340, P35244, P39748, P49005, P49642, P49643, P51530, Q14181, Q15054, Q9HCU8	P28340		P27694	14		1	1	Homo sapiens	0	0.0714286	0.0714286	51.0204
				R-HSA-75035	Chk1/Chk2(Cds1) mediated inactivation of Cyclin B:Cdk1 complex	O14757, O96017, P06493, P14635, P27348, P30291, P30291, P30307, P31946, P31947, P61981, P62258, P63104, Q04917	O14757		P63104	14		1	1	Homo sapiens	0	0.0714286	0.0714286	51.0204
				R-HSA-6804759	Regulation of TP53 Activity through Association with Co-factors	O15350, P04637, P31749, P31751, Q01851, Q12837, Q13625, Q8N9N5, Q8WUF5, Q96KQ4, Q96PM9, Q9BVI0, Q9H3D4, Q9Y243	P04637	P31749		14	1		1	Homo sapiens	0.0714286	0	0.0714286	51.0204
				R-HSA-114604	GPVI-mediated activation cascade	O00459, O15530, O15530, O43561, O95866, P02452, P06239, P06241, P07948, P08123, P15153, P15498, P15498, P16885, P27986, P29350, P30273, P42336, P42338, P43405, P43405, P48736, P52735, P52735, P60953, P61586, P62745, P63000, P84095, Q05513, Q06124, Q13094, Q5UE93, Q86YL7, Q8WYR1, Q92569, Q9HCN6, Q9P126, Q9UKW4, Q9UKW4	P02452, P06239, P42336, P48736		P07948, P15153	40		2	4	Homo sapiens	0	0.05	0.1	50
				R-HSA-1980145	Signaling by NOTCH2	A8MQ27, O00548, O14672, O76050, P06734, P0CG47, P0CG48, P10144, P16220, P21741, P49768, P49810, P62979, P62987, P78504, Q04721, Q04721, Q06330, Q06330, Q09472, Q12860, Q13495, Q13495, Q14469, Q5TA89, Q86YT6, Q8IZL2, Q8IZL2, Q8WW43, Q92542, Q92585, Q92585, Q96AX9, Q96BI3, Q96JK9, Q96JK9, Q9NR61, Q9NR61, Q9NZ42, Q9Y219	Q04721, Q04721, Q09472, Q92542	Q8WW43, Q9Y219		40	2		4	Homo sapiens	0.05	0	0.1	50
				R-HSA-4641262	Disassembly of the destruction complex and recruitment of AXIN to the membrane	O14640, O14640, O14641, O14641, O15169, O15169, O75197, O75197, O75474, O75581, O75581, P04628, P04628, P25054, P25054, P30153, P30153, P30154, P30154, P35222, P35222, P48729, P48729, P49841, P49841, P56704, P56704, P62714, P62714, P67775, P67775, P78368, Q03135, Q13362, Q13362, Q13467, Q14332, Q14332, Q14738, Q14738, Q15172, Q15172, Q15173, Q15173, Q16537, Q16537, Q5JTC6, Q5JTC6, Q92837, Q92997,…	O15169, O15169, P25054, P25054, P35222, P35222, Q5JTC6, Q5JTC6		O15169, O15169	57		2	8	Homo sapiens	0	0.0350877	0.140351	49.2459
				R-HSA-69473	G2/M DNA damage checkpoint	O14757, O14757, O60671, O60814, O60921, O60934, O75943, O76064, O95714, O96017, O96028, P04637, P06493, P06899, P14635, P15927, P16104, P23527, P27348, P27694, P30291, P30291, P30307, P31946, P31947, P33778, P35244, P35249, P35250, P38398, P40937, P40938, P46736, P49959, P51530, P54132, P57053, P58876, P61088, P61981, P62258, P62805, P62807, P63104, P63165, Q04917, Q12888, Q13315, Q13472, Q13535,…	O14757, O14757, O96028, P04637, P38398, Q12888, Q13315, Q14191, Q14676, Q92878		P27694, P63104, Q92993	80		3	10	Homo sapiens	0	0.0375	0.125	46.875
				R-HSA-201722	Formation of the beta-catenin:TCF transactivating complex	O00255, O00512, O14686, O14746, O60814, O60814, P01106, P04908, P04908, P06899, P06899, P0C0S5, P0C0S5, P0C5Y9, P0C5Y9, P16104, P16104, P20671, P20671, P23527, P23527, P33778, P33778, P35222, P35222, P36402, P36402, P51532, P57053, P57053, P58876, P58876, P62805, P62805, P62807, P62807, P68431, P84243, Q04724, Q04725, Q04726, Q04727, Q09472, Q13547, Q13761, Q15291, Q16695, Q16695, Q16777, Q16777,…	O14686, P35222, P35222, P51532, Q09472, Q92793, Q9Y2T1	P0C0S5, P0C0S5, Q99878, Q99878	Q92993, Q92993	95	4	2	7	Homo sapiens	0.0421053	0.0210526	0.0736842	46.5374
				R-HSA-1500620	Meiosis	A1L190, O15457, O43196, O43502, O60216, O60814, O60934, O75344, O94901, O95072, P02545-2, P04908, P06899, P0C0S5, P0C5Y9, P11802, P15927, P16104, P20671, P20700, P23527, P24941, P27694, P33778, P35244, P38398, P40692, P49959, P51587, P54132, P54274, P54652, P57053, P58876, P62805, P62807, P63279, P68431, P84243, Q06609, Q13315, Q13472, Q13535, Q14565, Q14683, Q15431, Q15554, Q16695, Q16777, Q1677…	P38398, P51587, Q13315, Q8N3U4, Q8WVM7, Q92878	O94901, P0C0S5, Q99878, Q9NUX5	P27694, Q9NYB0	88	4	2	6	Homo sapiens	0.0454545	0.0227273	0.0681818	46.4876
				R-HSA-5693565	Recruitment and ATM-mediated phosphorylation of repair and signaling proteins at DNA double strand breaks	O00167, O00213, O60264, O60814, O60934, O75164, O76064, O94953, O95677, O95714, O96017, O96028, P00519, P04637, P06899, P0CG47, P0CG48, P16104, P23527, P33778, P38398, P45983, P46736, P49959, P53041, P57053, P58876, P61088, P62805, P62807, P62979, P62987, P63165, P63279, Q12888, Q13315, Q14676, Q15819, Q16695, Q16778, Q6UWZ7, Q8IYW5, Q8N257, Q8N2W9, Q92560, Q92878, Q92993, Q93079, Q96A08, Q96RL1,…	O96028, P04637, P38398, Q12888, Q13315, Q14676, Q92560, Q92878		O60264, Q92993	59		2	8	Homo sapiens	0	0.0338983	0.135593	45.9638
				R-HSA-9006335	Signaling by Erythropoietin	O00329, O00329, O60674, O60674, P01111, P01112, P01116-1, P01116-2, P01588, P01588, P07948, P07948, P15498, P15498, P16885, P19174, P19235, P19235, P27986, P27986, P29353, P29353, P42229, P42336, P42336, P42338, P42338, P46109, P46109, P48736, P48736, P51692, P62993-1, P62993-1, Q07889, Q13480, Q13905, Q13905, Q8WYR1, Q8WYR1, Q9Y4H2, Q9Y4H2	P42336, P42336, P48736, P48736		P07948, P07948	42		2	4	Homo sapiens	0	0.047619	0.0952381	45.3515
				R-HSA-6807004	Negative regulation of MET activity	O14964, O75886, P08581, P0CG47, P0CG48, P14210, P17706, P18031, P22681, P40818, P42566, P62979, P62987, P62993-1, Q12913, Q92783, Q96B97, Q96JA1, Q99961, Q99962, Q99963	P14210, P22681		P18031	21		1	2	Homo sapiens	0	0.047619	0.0952381	45.3515
				R-HSA-3769402	Deactivation of the beta-catenin transactivating complex	O00255, O00512, O14686, O14980, P0CG47, P0CG48, P25054, P31749, P31751, P35222, P35712, P36402, P41225, P48431, P48436, P62979, P62987, P63104, P98170, Q04724, Q04725, Q04726, Q04727, Q05066, Q06945, Q13363, Q13547, Q15291, Q86UU0, Q9BRQ0, Q9BT81, Q9H6I2, Q9HCK8, Q9HCS4, Q9NQB0, Q9NSA3, Q9UBL3, Q9UJU2, Q9UN79, Q9Y297, Q9Y3M2, Q9Y3Y4	O14686, O14980, P25054, P35222	P31749	P63104	42	1	1	4	Homo sapiens	0.0238095	0.0238095	0.0952381	45.3515
				R-HSA-389513	CTLA4 inhibitory signaling	P06239, P06241, P07947, P07948, P12931-1, P16410, P30153, P30154, P31749, P31751, P33681, P42081, P62714, P67775, Q06124, Q13362, Q14738, Q15172, Q15173, Q16537, Q9Y243	P06239	P31749	P07948	21	1	1	1	Homo sapiens	0.047619	0.047619	0.047619	45.3515
				R-HSA-381340	Transcriptional regulation of white adipocyte differentiation	A0JLT2, A0JLT2, O00744, O15379, O15379, O43474, O43513, O43513, O60240, O60244, O60244, O60907, O75376, O75376, O75448, O75448, O75586, O75586, O95402, O95402, P01137, P01375, P04628, P06858, P11161, P11802, P14672, P15090, P15090, P16671, P17676, P17676, P19793, P19793, P19838, P24468, P24863, P24863, P30281, P35558, P36956-1, P37231, P37231, P41159, P49336, P49336, P49715, P49715, P49716, Q0420…	O75376, O75376, P19793, P19793, Q09472, Q09472, Q92793, Q92793, Q9Y618, Q9Y618	Q15528, Q15528	Q13503, Q13503, Q96G25, Q96G25, Q9UBK2, Q9UBK2	133	2	6	10	Homo sapiens	0.0150376	0.0451128	0.075188	45.2258
				R-HSA-5693606	DNA Double Strand Break Response	O00167, O00213, O60264, O60814, O60934, O75164, O76064, O94953, O95677, O95714, O96017, O96028, P00519, P04637, P06899, P0CG47, P0CG48, P16104, P23527, P33778, P38398, P45983, P46736, P49959, P52292, P53041, P57053, P58876, P61088, P62805, P62807, P62979, P62987, P63165, P63279, Q12888, Q13315, Q14676, Q15819, Q16695, Q16778, Q6UWZ7, Q8IYW5, Q8N257, Q8N2W9, Q92560, Q92878, Q92993, Q93079, Q96A08,…	O96028, P04637, P38398, Q12888, Q13315, Q14676, Q92560, Q92878		O60264, Q92993	60		2	8	Homo sapiens	0	0.0333333	0.133333	44.4444
				R-HSA-381183	ATF6 (ATF6-alpha) activates chaperone genes	P11021, P14625, P17861-2, P18848, P18848, P18850, P18850, P23511, P23511, P25208, P25208, P27797, P35638, Q13952, Q13952	P27797		P35638	15		1	1	Homo sapiens	0	0.0666667	0.0666667	44.4444
				R-HSA-69183	Processive synthesis on the lagging strand	P09884, P12004, P15927, P18858, P27694, P28340, P35244, P39748, P49005, P49642, P49643, P51530, Q14181, Q15054, Q9HCU8	P28340		P27694	15		1	1	Homo sapiens	0	0.0666667	0.0666667	44.4444
				R-HSA-202131	Metabolism of nitric oxide: NOS3 activation and regulation	O00401, O75608, O94760, O95865, P07900, P0DP23, P29474, P31749, P35270, P50570, Q03135, Q8IVI9, Q8IVQ6, Q8WWM9, Q9Y314	P07900	P31749		15	1		1	Homo sapiens	0.0666667	0	0.0666667	44.4444
				R-HSA-2691230	Signaling by NOTCH1 HD Domain Mutants in Cancer	A8MQ27, O00548, O14672, O76050, P0CG47, P0CG48, P46531, P62979, P62987, P78504, P78536, Q86YT6, Q96AX9, Q9NR61, Q9Y219	P46531	Q9Y219		15	1		1	Homo sapiens	0.0666667	0	0.0666667	44.4444
				R-HSA-2691232	Constitutive Signaling by NOTCH1 HD Domain Mutants	A8MQ27, O00548, O14672, O76050, P0CG47, P0CG48, P46531, P62979, P62987, P78504, P78536, Q86YT6, Q96AX9, Q9NR61, Q9Y219	P46531	Q9Y219		15	1		1	Homo sapiens	0.0666667	0	0.0666667	44.4444
				R-HSA-1368108	BMAL1:CLOCK,NPAS2 activates circadian gene expression	O00327, O00327, O14503, O15516, O15516, O60907, P01185, P05121, P08709, P19793, P43490, Q07869, Q10586, Q14686, Q15596, Q15648, Q15788, Q3L8U1, Q6STE5, Q86X55, Q8WYA1, Q92793, Q96RS0, Q99743, Q99743, Q9BYK8, Q9BZK7, Q9C0J9, Q9UIH9, Q9UK39	P19793, Q92793	Q99743, Q99743		30	2		2	Homo sapiens	0.0666667	0	0.0666667	44.4444
				R-HSA-5674400	Constitutive Signaling by AKT1 E17K in Cancer	A8MYZ6, O15111, O15530, O43524, P16220, P22736, P31749, P31751, P38936, P42345, P46527, P49815, P49840, P49841, P55211, P85299, P98177, Q00987, Q12778, Q6R327, Q92934, Q96B36, Q9BPZ7, Q9BVC4, Q9UBS0, Q9Y243	P38936, P42345, P46527	P31749		26	1		3	Homo sapiens	0.0384615	0	0.115385	44.3787
				R-HSA-901042	Calnexin/calreticulin cycle	O00237, O60337, O60858, P0CG47, P0CG48, P14314, P27797, P27824, P30101, P62979, P62987, Q13438, Q14697, Q86TM6, Q8WU17, Q92611, Q96GF1, Q99942, Q9BV94, Q9BZQ6, Q9GZP9, Q9NYU1, Q9NYU2, Q9UBV2, Q9UKM7, Q9UKV5	P27797		P30101, Q9NYU1, Q9UKM7	26		3	1	Homo sapiens	0	0.115385	0.0384615	44.3787
				R-HSA-1221632	Meiotic synapsis	A1L190, O60216, O60814, O75344, O94901, O95072, P02545-2, P04908, P06899, P0C0S5, P0C5Y9, P16104, P20671, P20700, P23527, P33778, P38398, P54274, P54652, P57053, P58876, P62805, P62807, P63279, Q13535, Q14683, Q15431, Q15554, Q16695, Q16777, Q16778, Q6FI13, Q6PIF2, Q71UI9, Q8IZU3, Q8N0S2, Q8N257, Q8N3U4, Q8NDV3, Q8NF91, Q8WVM7, Q8WXH0, Q93077, Q93079, Q96A08, Q96AP0, Q99877, Q99878, Q99879, Q9988…	P38398, Q8N3U4, Q8WVM7	O94901, P0C0S5, Q99878, Q9NUX5	Q9NYB0	60	4	1	3	Homo sapiens	0.0666667	0.0166667	0.05	41.6667
				R-HSA-9634638	Estrogen-dependent nuclear events downstream of ESR-membrane signaling	O14944, O14980, O43524, P00533, P01100, P01133, P01135, P10415, P11831, P15514, P16220, P16220, P19419, P19419, P24385, P27361, P28482, P28482, P31749, P31751, P35070, P46527, Q05397, Q6UW88, Q8TAS1, Q99075, Q9Y243	O14980, P00533, P46527	P31749		27	1		3	Homo sapiens	0.037037	0	0.111111	41.1523
				R-HSA-69236	G1 Phase	O00716, O60674, O96020, P00519, P06400, P07948, P0CG47, P0CG48, P11802, P12931-1, P24385, P24864, P24941, P28749, P30153, P30154, P30279, P30281, P38936, P42771, P42772, P42773, P46527, P49918, P50613, P51946, P51948, P55273, P61024, P62714, P62979, P62987, P63151, P63208, P67775, Q00534, Q01094, Q08999, Q13309, Q13616, Q13882, Q14186, Q14188, Q14209, Q15329, Q16254, Q9Y5P8	P06400, P38936, P46527	P61024	P07948, Q16254	47	1	2	3	Homo sapiens	0.0212766	0.0425532	0.0638298	40.7424
				R-HSA-69231	Cyclin D associated events in G1	O00716, O60674, O96020, P00519, P06400, P07948, P0CG47, P0CG48, P11802, P12931-1, P24385, P24864, P24941, P28749, P30153, P30154, P30279, P30281, P38936, P42771, P42772, P42773, P46527, P49918, P50613, P51946, P51948, P55273, P61024, P62714, P62979, P62987, P63151, P63208, P67775, Q00534, Q01094, Q08999, Q13309, Q13616, Q13882, Q14186, Q14188, Q14209, Q15329, Q16254, Q9Y5P8	P06400, P38936, P46527	P61024	P07948, Q16254	47	1	2	3	Homo sapiens	0.0212766	0.0425532	0.0638298	40.7424
				R-HSA-1834941	STING mediated induction of host immune responses	P12956, P13010, P19474, P42226, P49959, P78527, Q14653, Q16666, Q7RTR2, Q86WV6, Q8N884, Q96MN2, Q9NSU2, Q9UHD2, Q9UJV9, Q9Y2E6	P78527		Q16666	16		1	1	Homo sapiens	0	0.0625	0.0625	39.0625
				R-HSA-204174	Regulation of pyruvate dehydrogenase (PDH) complex	O00330, O43708, P08559, P09622, P10515, P11177, P19793, P29803, Q03181, Q15118, Q15119, Q15120, Q16654, Q8NCN5, Q9P0J1, Q9P2J9	P19793		P09622	16		1	1	Homo sapiens	0	0.0625	0.0625	39.0625
				R-HSA-5339562	Uptake and actions of bacterial toxins	O14733, P00588, P01559, P04958, P07900, P08238, P09958, P0DP23, P0DPI0, P10844, P13423, P13639, P15917, P18640, P19321, P21579, P21926, P23763, P25092, P30996, P36507, P40136, P45985, P46734-3, P52564-1, P58335-1, P58335-4, P60880, P61266, P63027, Q00496, Q02750, Q16623, Q16881, Q45877, Q45878, Q496J9, Q57230, Q60393, Q7L0J3, Q7L1I2, Q86UT5, Q8N9I0, Q8WUM4, Q99075, Q9H6X2-1, Q9H6X2-2, Q9LBS8	P07900, P09958, P45985	Q02750, Q8WUM4	Q16881	48	2	1	3	Homo sapiens	0.0416667	0.0208333	0.0625	39.0625
				R-HSA-912446	Meiotic recombination	O15457, O43196, O43502, O60814, O60934, P04908, P06899, P0C0S5, P0C5Y9, P11802, P15927, P16104, P20671, P23527, P24941, P27694, P33778, P35244, P38398, P40692, P49959, P51587, P54132, P57053, P58876, P62805, P62807, P68431, P84243, Q06609, Q13315, Q13472, Q14565, Q16695, Q16777, Q16778, Q6FI13, Q71DI3, Q71UI9, Q8N257, Q92878, Q93077, Q93079, Q96A08, Q99708, Q99877, Q99878, Q99879, Q99880, Q9BTM1,…	P38398, P51587, Q13315, Q92878	P0C0S5, Q99878	P27694	56	2	1	4	Homo sapiens	0.0357143	0.0178571	0.0714286	38.2653
				R-HSA-9013694	Signaling by NOTCH4	O00231, O00232, O00233, O00487, O14672, O14818, O43242, O75832, P0CG47, P0CG48, P17980, P20618, P25786, P25787, P25788, P25789, P28062, P28065, P28066, P28070, P28072, P28074, P31749, P35916, P35998, P40306, P43686, P46531, P48556, P49720, P49721, P49768, P49810, P51665, P55036, P60896, P60900, P61289, P62191, P62195, P62333, P62736, P62877, P62979, P62987, P63104, P63104, P63208, P78504, P84022,…	P46531, Q04721, Q09472, Q92542, Q92793	P31749, Q8WW43	P25787, P61289, P63104, P63104	90	2	4	5	Homo sapiens	0.0222222	0.0444444	0.0555556	37.037
				R-HSA-400253	Circadian Clock	O00327, O00327, O14503, O15055, O15379, O15379, O15516, O15516, O15534, O60907, O60907, O75376, O75376, P01185, P04150, P05121, P08709, P0CG47, P0CG48, P15336, P16220, P16220, P19793, P19793, P20393, P20393, P35398, P35398, P36873, P36956, P43490, P48552, P48730, P49674, P50416, P57059, P62136, P62140, P62979, P62987, P63208, Q03060-6, Q06413, Q07869, Q07869, Q09472, Q09472, Q10586, Q13616, Q1468…	O75376, O75376, P19793, P19793, Q09472, Q09472, Q92793, Q92793	Q99743, Q99743	Q9UBK2, Q9UBK2	93	2	2	8	Homo sapiens	0.0215054	0.0215054	0.0860215	36.9985
				R-HSA-1989781	PPARA activates gene expression	A0JLT2, A9YTQ3, O00327, O15379, O15516, O43513, O60244, O60427, O60656, O60907, O60907, O75192, O75376, O75448, O75509, O75586, O95402, O95477, P01019, P02647, P02652, P04035-1, P04798, P07148, P08047, P11310, P11474, P13196, P16671, P19793, P19793, P20393, P21439, P22680, P23511, P23786, P24863, P25208, P27469, P27540, P28702, P33121, P35398, P35869, P36956-1, P36956-3, P37231, P37268, P48060, P…	O75376, P19793, P19793, Q09472, Q92793, Q92793, Q9Y618	Q15528, Q99743, Q99743	P11474, Q13503, Q16881, Q96G25, Q9HBZ2, Q9UBK2	133	3	6	7	Homo sapiens	0.0225564	0.0451128	0.0526316	35.6154
				R-HSA-4791275	Signaling by WNT in cancer	O15169, O60353, O75197, O75581, O94907, O95271, P25054, P30153, P30154, P35222, P48729, P49841, P56545, P56704, P62714, P67775, Q13362, Q13363, Q13467, Q14738, Q15172, Q15173, Q16537, Q5JTC6, Q68DV7, Q8NCW0, Q96MU8, Q9H237, Q9H2K2, Q9H461, Q9NQB0, Q9UBT3, Q9UBU2, Q9ULV1	O15169, P25054, P35222, Q5JTC6		O15169	34		1	4	Homo sapiens	0	0.0294118	0.117647	34.6021
				R-HSA-381033	ATF6 (ATF6-alpha) activates chaperones	O43462, P11021, P14625, P17861-2, P18848, P18848, P18850, P18850, P23511, P23511, P25208, P25208, P27797, P35638, Q13952, Q13952, Q14703	P27797		P35638	17		1	1	Homo sapiens	0	0.0588235	0.0588235	34.6021
				R-HSA-6788467	IL-6-type cytokine receptor ligand interactions	O60674, O75462, P13725, P15018, P20809, P23458, P26441, P26992, P29597, P40189, P42702, Q14626, Q16619, Q6EBC2, Q8NI17, Q99650, Q9UBD9	P40189		Q9UBD9	17		1	1	Homo sapiens	0	0.0588235	0.0588235	34.6021
				R-HSA-400206	Regulation of lipid metabolism by PPARalpha	A0JLT2, A9YTQ3, O00327, O15379, O15516, O43513, O60244, O60427, O60656, O60907, O60907, O75182-1, O75192, O75376, O75448, O75509, O75586, O95402, O95477, P01019, P02647, P02652, P04035-1, P04798, P07148, P08047, P11310, P11474, P13196, P16671, P19793, P19793, P20393, P21439, P22680, P23511, P23786, P24863, P25208, P27469, P27540, P28702, P33121, P35398, P35869, P36956-1, P36956-3, P37231, P37268,…	O75376, P19793, P19793, Q09472, Q92793, Q92793, Q9Y618	Q15528, Q99743, Q99743	P11474, Q13503, Q16881, Q96G25, Q9HBZ2, Q9UBK2	135	3	6	7	Homo sapiens	0.0222222	0.0444444	0.0518519	34.5679
				R-HSA-2644602	Signaling by NOTCH1 PEST Domain Mutants in Cancer	A8MQ27, O00548, O14672, O15379, O60907, O75376, O76050, P01106, P0CG47, P0CG48, P24863, P46531, P49336, P49768, P49810, P56524, P62877, P62979, P62987, P63208, P78504, P78536, Q06330, Q09472, Q13495, Q13547, Q13573, Q13616, Q14469, Q5TA89, Q86YT6, Q8IZL2, Q8WUI4, Q8WW43, Q92542, Q92585, Q92769, Q92793, Q92830, Q92831, Q969H0-1, Q969H0-4, Q969S8, Q96AX9, Q96BI3, Q96DB2, Q96JK9, Q9BY41, Q9BZK7, Q9N…	O75376, P46531, Q09472, Q92542, Q92793, Q9Y618	Q8WW43, Q9Y219		59	2		6	Homo sapiens	0.0338983	0	0.101695	34.4729
				R-HSA-2644606	Constitutive Signaling by NOTCH1 PEST Domain Mutants	A8MQ27, O00548, O14672, O15379, O60907, O75376, O76050, P01106, P0CG47, P0CG48, P24863, P46531, P49336, P49768, P49810, P56524, P62877, P62979, P62987, P63208, P78504, P78536, Q06330, Q09472, Q13495, Q13547, Q13573, Q13616, Q14469, Q5TA89, Q86YT6, Q8IZL2, Q8WUI4, Q8WW43, Q92542, Q92585, Q92769, Q92793, Q92830, Q92831, Q969H0-1, Q969H0-4, Q969S8, Q96AX9, Q96BI3, Q96DB2, Q96JK9, Q9BY41, Q9BZK7, Q9N…	O75376, P46531, Q09472, Q92542, Q92793, Q9Y618	Q8WW43, Q9Y219		59	2		6	Homo sapiens	0.0338983	0	0.101695	34.4729
				R-HSA-2644603	Signaling by NOTCH1 in Cancer	A8MQ27, O00548, O14672, O15379, O60907, O75376, O76050, P01106, P0CG47, P0CG48, P24863, P46531, P49336, P49768, P49810, P56524, P62877, P62979, P62987, P63208, P78504, P78536, Q06330, Q09472, Q13495, Q13547, Q13573, Q13616, Q14469, Q5TA89, Q86YT6, Q8IZL2, Q8WUI4, Q8WW43, Q92542, Q92585, Q92769, Q92793, Q92830, Q92831, Q969H0-1, Q969H0-4, Q969S8, Q96AX9, Q96BI3, Q96DB2, Q96JK9, Q9BY41, Q9BZK7, Q9N…	O75376, P46531, Q09472, Q92542, Q92793, Q9Y618	Q8WW43, Q9Y219		59	2		6	Homo sapiens	0.0338983	0	0.101695	34.4729
				R-HSA-2894858	Signaling by NOTCH1 HD+PEST Domain Mutants in Cancer	A8MQ27, O00548, O14672, O15379, O60907, O75376, O76050, P01106, P0CG47, P0CG48, P24863, P46531, P49336, P49768, P49810, P56524, P62877, P62979, P62987, P63208, P78504, P78536, Q06330, Q09472, Q13495, Q13547, Q13573, Q13616, Q14469, Q5TA89, Q86YT6, Q8IZL2, Q8WUI4, Q8WW43, Q92542, Q92585, Q92769, Q92793, Q92830, Q92831, Q969H0-1, Q969H0-4, Q969S8, Q96AX9, Q96BI3, Q96DB2, Q96JK9, Q9BY41, Q9BZK7, Q9N…	O75376, P46531, Q09472, Q92542, Q92793, Q9Y618	Q8WW43, Q9Y219		59	2		6	Homo sapiens	0.0338983	0	0.101695	34.4729
				R-HSA-2894862	Constitutive Signaling by NOTCH1 HD+PEST Domain Mutants	A8MQ27, O00548, O14672, O15379, O60907, O75376, O76050, P01106, P0CG47, P0CG48, P24863, P46531, P49336, P49768, P49810, P56524, P62877, P62979, P62987, P63208, P78504, P78536, Q06330, Q09472, Q13495, Q13547, Q13573, Q13616, Q14469, Q5TA89, Q86YT6, Q8IZL2, Q8WUI4, Q8WW43, Q92542, Q92585, Q92769, Q92793, Q92830, Q92831, Q969H0-1, Q969H0-4, Q969S8, Q96AX9, Q96BI3, Q96DB2, Q96JK9, Q9BY41, Q9BZK7, Q9N…	O75376, P46531, Q09472, Q92542, Q92793, Q9Y618	Q8WW43, Q9Y219		59	2		6	Homo sapiens	0.0338983	0	0.101695	34.4729
				R-HSA-9006927	Signaling by Non-Receptor Tyrosine Kinases	O14511, O14543, O14944, O75525, P00533, P01111, P01112, P01116-1, P01116-2, P01133, P04150, P04626, P0CG47, P0CG48, P11802, P18031, P20936, P21860-1, P22681, P23246, P24385, P24864, P24941, P31749, P35070, P40763, P40763, P46108, P46527, P49023, P56945, P56975, P61586, P62979, P62987, P63000, Q02297-10, Q02297, Q07666, Q13882, Q14185, Q14956, Q15303-1, Q15303-2, Q15303-3, Q16665, Q5S007, Q5VWX1, …	P00533, P22681, P46527, Q5S007	P31749	O14543, P18031	59	1	2	4	Homo sapiens	0.0169492	0.0338983	0.0677966	34.4729
				R-HSA-8848021	Signaling by PTK6	O14511, O14543, O14944, O75525, P00533, P01111, P01112, P01116-1, P01116-2, P01133, P04150, P04626, P0CG47, P0CG48, P11802, P18031, P20936, P21860-1, P22681, P23246, P24385, P24864, P24941, P31749, P35070, P40763, P40763, P46108, P46527, P49023, P56945, P56975, P61586, P62979, P62987, P63000, Q02297-10, Q02297, Q07666, Q13882, Q14185, Q14956, Q15303-1, Q15303-2, Q15303-3, Q16665, Q5S007, Q5VWX1, …	P00533, P22681, P46527, Q5S007	P31749	O14543, P18031	59	1	2	4	Homo sapiens	0.0169492	0.0338983	0.0677966	34.4729
				R-HSA-1834949	Cytosolic sensors of pathogen-associated DNA	O14802, O14920, O15111, O15160, O15318, O15455, O75575, P05423, P0CG47, P0CG48, P0DPB5, P12956, P13010, P19388, P19474, P19838, P25963, P35222, P42226, P49959, P52434, P53803, P61218, P62875, P62979, P62987, P78527, Q00653, Q04206, Q08211, Q09472, Q13049, Q13546, Q14653, Q14653, Q15653, Q16666, Q32MZ4, Q7RTR2, Q86WV6, Q8IUC6, Q8N884, Q92793, Q92985, Q96MN2, Q99836, Q9BRZ2, Q9BT43, Q9BUI4, Q9H171,…	O14920, P35222, P78527, Q09472, Q92793	P19388	Q16666, Q9H1D9	66	1	2	5	Homo sapiens	0.0151515	0.030303	0.0757576	34.4353
				R-HSA-5693532	DNA Double-Strand Break Repair	A4GXA9, O00167, O00213, O14757, O15315, O43502, O43542, O43543, O60264, O60671, O60814, O60921, O60934, O75164, O75417, O75771, O75943, O76064, O94953, O95551, O95677, O95714, O96017, O96028, P00519, P04637, P06899, P07992, P09874, P0CG47, P0CG48, P12004, P12956, P13010, P15927, P16104, P18887, P20248, P23527, P24941, P27694, P28340, P33778, P35244, P35249, P35250, P35251, P38398, P39748, P40937,…	O14757, O96028, P04637, P28340, P38398, P51587, P78527, Q12888, Q13315, Q14191, Q14676, Q8IY92, Q92560, Q92878, Q92889		O60264, P27694, P49917, Q17RS7, Q92993	148		5	15	Homo sapiens	0	0.0337838	0.101351	34.2403
				R-HSA-1168372	Downstream signaling events of B Cell Receptor (BCR)	A5LHX3, O00221, O00231, O00232, O00233, O00487, O14818, O14920, O14920, O15111, O15111, O43242, O43318, O75832, O95267, O95267, O95644, O95644, O95999, O95999, P01111, P01112, P01116-1, P01116-2, P05771, P0CG47, P0CG48, P0DP23, P0DP23, P16298, P16298, P17980, P19838, P20618, P25786, P25787, P25788, P25789, P25963, P28062, P28065, P28066, P28070, P28072, P28074, P35998, P40306, P43686, P48556, P49…	O14920, O14920, Q13469, Q13469, Q9BXL7, Q9BXL7, Q9UDY8, Q9UDY8		P25787, P61289, Q12968, Q12968	97		4	8	Homo sapiens	0	0.0412371	0.0824742	34.01
				R-HSA-6804758	Regulation of TP53 Activity through Acetylation	O94776, O95696, O95983, P04637, P29590, P31749, P31751, P48426, P52564, P55201, P78356, Q09028, Q09472, Q12873, Q13526, Q13547, Q14839, Q16576, Q86T03, Q86YP4, Q8TBX8, Q8WXI9, Q8WYH8, Q92769, Q92794, Q9H160, Q9HAF1, Q9NPI1, Q9ULD4, Q9Y243	P04637, Q09472, Q14839	P31749		30	1		3	Homo sapiens	0.0333333	0	0.1	33.3333
				R-HSA-3214858	RMTs methylate histone arginines	O14497, O14744, O60674, O60678, O94805, O96019, P04908, P0C0S5, P0C0S8, P0C5Y9, P11802, P15880, P16104, P20671, P24385, P51531, P51532, P61964, P62805, P68431, Q12824, Q16576, Q16777, Q68CP9, Q6FI13, Q6STE5, Q71DI3, Q71UI9, Q7L7L0, Q86U86, Q86X55, Q8IUE6, Q8NFD5, Q8TAQ2, Q92922, Q92925, Q93077, Q969G3, Q96GM5, Q96KK5, Q96LA8, Q96QV6, Q99873, Q99878, Q9BQA1, Q9BTM1, Q9NQ92, Q9NVM4, Q9Y6K1	O14497, P51532, Q86U86, Q8NFD5	P0C0S5, Q99878		49	2		4	Homo sapiens	0.0408163	0	0.0816327	33.3195
				R-HSA-157118	Signaling by NOTCH	A8MQ27, O00231, O00232, O00233, O00308, O00487, O00548, O00548, O00587, O00716, O00716, O14672, O14672, O14818, O14983, O15379, O15540, O43242, O60814, O60907, O75376, O75832, O76050, P00533, P01106, P01133, P04637, P04908, P05412, P06734, P06899, P09958, P0C0S5, P0C5Y9, P0CG47, P0CG47, P0CG48, P0CG48, P10144, P15291, P16104, P16220, P16615, P17980, P20340, P20618, P20671, P21741, P23527, P24385,…	O75376, P00533, P04637, P09958, P46531, P46531, Q04721, Q04721, Q09472, Q09472, Q92542, Q92542, Q92793, Q92793, Q9UM47, Q9UM47, Q9Y618	P0C0S5, P31749, Q8WW43, Q8WW43, Q99878, Q9Y219, Q9Y219	P25787, P61289, P63104, P63104, P67809	250	7	5	17	Homo sapiens	0.028	0.02	0.068	32.64
				R-HSA-198725	Nuclear Events (kinase and transcription factor activation)	O00141, O15240, O75582, P01100, P11161, P11161, P11831, P11831, P12980, P13726, P15336, P15336, P15407, P16220, P16220, P17275, P17535, P17752, P18146, P18146, P18846, P18846, P19419, P19419, P27361, P27361, P28482, P28482, P30153, P30154, P41134, P47928, P49137, P50553, P50553, P50570, P51452, P51812, P53539, P55042, P62714, P67775, Q00535, Q02078, Q02363, Q02535, Q05215, Q06413, Q06889, Q06889,…	Q09472, Q09472, Q13127, Q14839		P18146, P18146, P51812, Q15742, Q15742	79		5	4	Homo sapiens	0	0.0632911	0.0506329	32.0461
				R-HSA-180910	Vpr-mediated nuclear import of PICs	A8CG34, O15504, O75475, O75531, O75694, P04585, P04591, P04618, P05919, P12270, P17096, P35658, P37198, P49790, P49792, P52294, P52948-3, P52948-4, P52948-5, P55735, P57740, P69723, P69726, P78406, Q12769, Q5SRE5, Q7Z3B4, Q8N1F7, Q8NFH3, Q8NFH4, Q8NFH5, Q8TEM1, Q8WUM0, Q92621, Q96EE3-1, Q96EE3-2, Q96HA1, Q99567, Q9BTX1, Q9BVL2-1, Q9BVL2-2, Q9BW27, Q9NRG9, Q9UKX7	P12270, P35658, P49792	P17096	Q9UKX7	44	1	1	3	Homo sapiens	0.0227273	0.0227273	0.0681818	30.9917
				R-HSA-6804757	Regulation of TP53 Degradation	O00141, O15151, O15530, O75604, O96017, P04637, P06493, P0CG47, P0CG48, P20248, P24941, P30153, P30154, P31749, P31751, P42345, P51959, P62714, P62979, P62987, P67775, P78396, P85299, Q00987, Q13315, Q13362, Q6R327, Q8N726, Q8WZ73, Q93009, Q969K3, Q9BPZ7, Q9BVC4, Q9BVI0, Q9UER7, Q9Y243	P04637, P42345, Q13315, Q8N726	P31749		36	1		4	Homo sapiens	0.0277778	0	0.111111	30.8642
				R-HSA-164378	PKA activation in glucagon signalling	O43306, O60266, O60503, O95622, P10644, P13861, P17612, P22612, P22694, P31321, P31323, P40145, P51828, P63092, Q08462, Q08828, Q5JWF2, Q8NFM4	Q5JWF2		P22694	18		1	1	Homo sapiens	0	0.0555556	0.0555556	30.8642
				R-HSA-9616222	Transcriptional regulation of granulopoiesis	O60814, P01106, P04908, P06899, P08887, P0C0S5, P0C5Y9, P10242, P10276, P10276, P11802, P16104, P16220, P17542, P17676, P17947, P17947, P19793, P19793, P20671, P23527, P23769, P24941, P29590-4, P29590-4, P33778, P35659, P35659, P38936, P40763, P49715, P49715, P57053, P58876, P62805, P62807, P68431, P84243, Q01094, Q01094, Q01196, Q01543, Q03164, Q09472, Q09472, Q13887, Q13951, Q14186, Q14186, Q14…	P19793, P19793, P38936, Q09472, Q09472	P0C0S5, Q03164, Q99878		70	3		5	Homo sapiens	0.0428571	0	0.0714286	30.6122
				R-HSA-3108214	SUMOylation of DNA damage response and repair proteins	A8CG34, O00257, O15504, O60216, O75694, O75925, O75928-1, O95714, P09874, P12270, P23497, P27694, P29590, P35226, P35227, P35658, P37198, P38398, P41208, P43351, P49790, P49792, P52948-3, P52948-4, P52948-5, P54132, P55735, P55854, P57740, P61956, P63165, P63279, P78364, P78406, Q01831, Q06587, Q12769, Q13426, Q13569, Q14191, Q14676, Q14683, Q14781, Q5SRE5, Q7Z3B4, Q8IXK0, Q8IY18, Q8IYW5, Q8N140,…	P12270, P35658, P38398, P49792, Q14191, Q14676, Q8N3U4, Q8N726, Q8WVM7, Q99496		P27694, Q9UKX7	81		2	10	Homo sapiens	0	0.0246914	0.123457	30.4832
				R-HSA-390471	Association of TriC/CCT with target proteins during biosynthesis	O00567, O14556, O15379, O95302, O96020, P04062, P04637, P17987, P17987, P24864, P40227, P40227, P40763, P48643, P48643, P49368, P49368, P50990, P50990, P50991, P50991, P51784, P57775, P61962, P78371, P78371, Q15477, Q5XUX1, Q5XX13, Q86WA8, Q92526, Q92526, Q969H0, Q969U6, Q99832, Q99832, Q9BUR4, Q9BVG8-2, Q9H0D6, Q9H1H9, Q9NRD1, Q9NYA1, Q9UKA1, Q9UKT5, Q9UKT7, Q9UKT8, Q9Y2T2, Q9Y6D5	P04637	P49368, P49368, Q5XUX1	P04062, Q92526, Q92526, Q9NRD1	48	3	4	1	Homo sapiens	0.0625	0.0833333	0.0208333	30.3819
				R-HSA-1912408	Pre-NOTCH Transcription and Translation	O00716, O00716, O60814, P04637, P04908, P05412, P06899, P0C0S5, P0C5Y9, P16104, P20671, P23527, P24385, P33778, P41743, P46531, P46531, P57053, P58876, P62805, P62807, P68431, P78545, P84243, Q01094, Q01094, Q01196, Q04721, Q06330, Q06330, Q09472, Q09472, Q13495, Q13495, Q13573, Q13573, Q14186, Q14186, Q14188, Q14188, Q16777, Q16778, Q6FI13, Q71DI3, Q71UI9, Q8IZL2, Q8IZL2, Q8N257, Q8N6T7, Q8NDV7,…	P04637, P46531, P46531, Q04721, Q09472, Q09472, Q92793, Q92793, Q9UM47	P0C0S5, Q99878		77	2		9	Homo sapiens	0.025974	0	0.116883	30.3593
				R-HSA-1980143	Signaling by NOTCH1	A8MQ27, O00548, O14672, O15379, O60907, O75376, O76050, P01106, P0CG47, P0CG47, P0CG48, P0CG48, P24863, P32121, P46531, P46531, P49336, P49407, P49757, P49768, P49810, P56524, P62877, P62979, P62979, P62987, P62987, P63208, P78504, P78536, P80370, Q04724, Q04725, Q04726-3, Q04727, Q06330, Q06330, Q09472, Q09472, Q12860, Q13495, Q13495, Q13547, Q13573, Q13573, Q13616, Q14469, Q16665, Q5TA89, Q86UW…	O75376, P46531, P46531, Q09472, Q09472, Q92542, Q92793, Q92793, Q9Y618	Q8WW43, Q9Y219, Q9Y219		95	3		9	Homo sapiens	0.0315789	0	0.0947368	29.9169
				R-HSA-169893	Prolonged ERK activation events	P01138, P01138, P04629-1, P04629-1, P04629, P04629, P15056, P15056, P27361, P28482, P31946, P31946, P36507, P46108, P46108, P46109, P46109, P62834, P62834, Q02750, Q13905, Q13905, Q8WU20, Q8WU20, Q9ULH0, Q9ULH0	P04629, P04629	Q02750		26	1		2	Homo sapiens	0.0384615	0	0.0769231	29.5858
				R-HSA-174411	Polymerase switching on the C-strand of the telomere	P09884, P0CG13, P12004, P28340, P35249, P35250, P35251, P40937, P40938, P49005, P49642, P49643, P54274, Q14181, Q15054, Q15554, Q2NKJ3, Q86WV5, Q8WVB6, Q96AP0, Q9BSI4, Q9BVC3, Q9H668, Q9HCU8, Q9NUX5, Q9NYB0	P28340	Q9NUX5	Q9NYB0	26	1	1	1	Homo sapiens	0.0384615	0.0384615	0.0384615	29.5858
				R-HSA-6806003	Regulation of TP53 Expression and Degradation	O00141, O15151, O15530, O75604, O75626, O96017, P04637, P06493, P0CG47, P0CG48, P20248, P24941, P30153, P30154, P31749, P31751, P42345, P51959, P62714, P62979, P62987, P67775, P78396, P85299, Q00987, Q13315, Q13362, Q6R327, Q8N726, Q8WZ73, Q93009, Q969K3, Q9BPZ7, Q9BVC4, Q9BVI0, Q9UER7, Q9Y243	P04637, P42345, Q13315, Q8N726	P31749		37	1		4	Homo sapiens	0.027027	0	0.108108	29.2184
				R-HSA-2559583	Cellular Senescence	O00257, O00716, O00762, O14733, O15054, O15151, O60814, O60934, O75530, O95231, O95503, O95819, O96020, P01100, P01574, P01583, P04637, P04908, P05231, P05412, P06400, P06899, P07305, P08047, P0C0S5, P0C5Y9, P0CG47, P0CG48, P10145, P10412, P10599, P11802, P14921, P15036, P16104, P16401, P16402, P16403, P17096, P17676, P17676, P19838, P20248, P20671, P20700, P23527, P24864, P24941, P27361, P27361,…	P04637, P06400, P16403, P38936, P45985, P45985, P46527, Q13315, Q8N726, Q92878, Q99496	P0C0S5, P17096, Q99878, Q9NUX5	P51812, P51812, Q92993, Q9NYB0	175	4	4	11	Homo sapiens	0.0228571	0.0228571	0.0628571	28.7347
				R-HSA-159231	Transport of Mature mRNA Derived from an Intronless Transcript	A8CG34, O15504, O75694, O95639, P06730, P12270, P35658, P37198, P49790, P49792, P52298, P52948-3, P52948-4, P52948-5, P55735, P57740, P78406, Q09161, Q10570, Q12769, Q5SRE5, Q6UN15, Q7Z3B4, Q86V81, Q8N1F7, Q8NFH3, Q8NFH4, Q8NFH5, Q8TEM1, Q8WUM0, Q92621, Q92797, Q96EE3-1, Q96EE3-2, Q96HA1, Q99567, Q9BTX1, Q9BVL2-1, Q9BVL2-2, Q9BW27, Q9C0J8, Q9NRG9, Q9P2I0, Q9UBU9, Q9UKF6, Q9UKX7	P12270, P35658, P49792		Q6UN15, Q9UKX7	46		2	3	Homo sapiens	0	0.0434783	0.0652174	28.3554
				R-HSA-168276	NS1 Mediated Effects on Host Pathways	A8CG34, A9QM74, O00505, O00629, O15131, O15504, O75694, O95639, P03496, P05161, P12270, P19525, P35658, P37198, P49790, P49792, P52292, P52294, P52948-3, P52948-4, P52948-5, P55735, P57740, P78406, Q12769, Q14974, Q5SRE5, Q7Z3B4, Q86U42, Q8N1F7, Q8NFH3, Q8NFH4, Q8NFH5, Q8TEM1, Q8WUM0, Q92621, Q96EE3-1, Q96EE3-2, Q96HA1, Q99567, Q9BTX1, Q9BVL2-1, Q9BVL2-2, Q9BW27, Q9NRG9, Q9UKX7	P12270, P35658, P49792	P05161	Q9UKX7	46	1	1	3	Homo sapiens	0.0217391	0.0217391	0.0652174	28.3554
				R-HSA-5693567	HDR through Homologous Recombination (HRR) or Single Strand Annealing (SSA)	A4GXA9, O14757, O15315, O43502, O43542, O43543, O60671, O60814, O60921, O60934, O75771, O75943, O76064, O95714, O96028, P00519, P06899, P07992, P0CG47, P0CG48, P12004, P15927, P16104, P20248, P23527, P24941, P27694, P28340, P33778, P35244, P35249, P35250, P35251, P38398, P40937, P40938, P43351, P46736, P49005, P49959, P51530, P51587, P54132, P56282, P57053, P58876, P60510, P61088, P61956, P62805,…	O14757, O96028, P28340, P38398, P51587, Q12888, Q13315, Q14191, Q14676, Q8IY92, Q92878, Q92889		P27694, Q17RS7, Q92993	114		3	12	Homo sapiens	0	0.0263158	0.105263	27.7008
				R-HSA-1474165	Reproduction	A1L190, A8MYU2, O15457, O43196, O43502, O43506, O60216, O60814, O60934, O75344, O94901, O95072, P02545-2, P04908, P06899, P0C0S5, P0C5Y9, P10323, P11802, P15291, P15927, P16104, P20671, P20700, P21754, P21926, P23527, P24941, P27694, P33778, P35244, P38398, P38567, P40692, P49959, P51587, P54132, P54274, P54652, P57053, P58876, P60852, P62805, P62807, P63279, P68431, P84243, Q05996, Q06609, Q1283…	P38398, P51587, Q13315, Q8N3U4, Q8WVM7, Q92878	O94901, P0C0S5, Q99878, Q9NUX5	P27694, Q9NYB0	114	4	2	6	Homo sapiens	0.0350877	0.0175439	0.0526316	27.7008
				R-HSA-168927	TICAM1, RIP1-mediated IKK complex recruitment	O14920, O15111, O15455, P0CG47, P0CG48, P51668, P61077, P61088, P62837, P62979, P62987, Q13404, Q13489, Q13490, Q13546, Q8IUC6, Q9Y4K3, Q9Y572, Q9Y6K9	O14920	Q13489		19	1		1	Homo sapiens	0.0526316	0	0.0526316	27.7008
				R-HSA-512988	Interleukin-3, Interleukin-5 and GM-CSF signaling	O00329, O00329, O00459, O00459, O15357, O60674, O60674, P01589, P04141, P05113, P06241, P06241, P07947, P07947, P07948, P07948, P08631, P08631, P08700, P0CG47, P0CG48, P14784, P15498, P15509, P17612, P22681, P22681, P23458, P26951, P27986, P27986, P29350, P29353, P31785, P32927, P32927, P42229, P42229, P42336, P42336, P42338, P42338, P42680, P43405, P43405, P46108, P46109, P51692, P51692, P52333,…	P22681, P22681, P42336, P42336		P07948, P07948, P63104	66		3	4	Homo sapiens	0	0.0454545	0.0606061	27.5482
				R-HSA-159234	Transport of Mature mRNAs Derived from Intronless Transcripts	A8CG34, O15504, O75694, O95639, P06730, P12270, P35658, P37198, P49790, P49792, P52298, P52948-3, P52948-4, P52948-5, P55735, P57740, P78406, Q09161, Q10570, Q12769, Q14493, Q5SRE5, Q6UN15, Q7Z3B4, Q86V81, Q8N1F7, Q8NFH3, Q8NFH4, Q8NFH5, Q8TEM1, Q8WUM0, Q92621, Q92797, Q96EE3-1, Q96EE3-2, Q96HA1, Q99567, Q9BTX1, Q9BVL2-1, Q9BVL2-2, Q9BW27, Q9C0J8, Q9NRG9, Q9P2I0, Q9UBU9, Q9UKF6, Q9UKX7	P12270, P35658, P49792		Q6UN15, Q9UKX7	47		2	3	Homo sapiens	0	0.0425532	0.0638298	27.1616
				R-HSA-176033	Interactions of Vpr with host cellular proteins	A8CG34, O15504, O75475, O75531, O75694, P04585, P04591, P04618, P05141, P05919, P12235, P12236, P12270, P17096, P35658, P37198, P49790, P49792, P52294, P52948-3, P52948-4, P52948-5, P55735, P57740, P69723, P69726, P78406, Q12769, Q5SRE5, Q7Z3B4, Q8N1F7, Q8NFH3, Q8NFH4, Q8NFH5, Q8TEM1, Q8WUM0, Q92621, Q96EE3-1, Q96EE3-2, Q96HA1, Q99567, Q9BTX1, Q9BVL2-1, Q9BVL2-2, Q9BW27, Q9NRG9, Q9UKX7	P12270, P35658, P49792	P17096	Q9UKX7	47	1	1	3	Homo sapiens	0.0212766	0.0212766	0.0638298	27.1616
				R-HSA-3214841	PKMTs methylate histone lysines	O14686, O15047, O43463, O75530, O96028, P19838, P61964, P62805, P68431, Q00653, Q03112, Q03164, Q04206, Q09028, Q15022, Q15047, Q15291, Q15910, Q16576, Q4FZB7, Q6VMQ6, Q6ZN18, Q71DI3, Q86TU7, Q86Y97, Q8IZD2, Q8NEZ4, Q8TBK2, Q8TEK3, Q8WTS6, Q96KQ7, Q96L73, Q96T68, Q9BYW2, Q9BZ95, Q9C005, Q9H5I1, Q9H7B4, Q9H9B1, Q9HAZ2, Q9NQR1, Q9NQV7, Q9NR48, Q9NRG4, Q9UBL3, Q9UMN6, Q9UPS6	O14686, O96028, Q8TEK3	Q03164, Q86Y97		47	2		3	Homo sapiens	0.0425532	0	0.0638298	27.1616
				R-HSA-168928	DDX58/IFIH1-mediated induction of interferon-alpha/beta	O14920, O14933, O14933, O15111, O94817, O95786, O95786, P01562, P01563, P01566, P01567, P01568, P01569, P01570, P01571, P01574, P04271, P05013, P05014, P05015, P05067, P05161, P09429, P0CG47, P0CG48, P0DJI8, P19838, P21580, P25963, P32881, P41226, P51668, P61077, P61086, P62837, P62979, P62987, P80511, Q00653, Q04206, Q09472, Q12933, Q12933, Q13114, Q13158, Q13233, Q13233, Q13526, Q13546, Q14164,…	O14920, Q09472, Q13233, Q13233, Q92793	P05161, Q7Z434, Q7Z434	P09429	86	3	1	5	Homo sapiens	0.0348837	0.0116279	0.0581395	27.0416
				R-HSA-2980766	Nuclear Envelope Breakdown	A8CG34, O15504, O75531, O75694, O95067, O95476, P02545-1, P02545-2, P05771, P06493, P12270, P14635, P17252, P20700, P35658, P37198, P42167-1, P49790, P49792, P50402, P52948-3, P52948-4, P52948-5, P53350, P55735, P57740, P78406, Q12769, Q14693, Q5SRE5, Q7Z3B4, Q86Y07-2, Q8N1F7, Q8N9A8, Q8NC56, Q8NFH3, Q8NFH4, Q8NFH5, Q8TD19, Q8TDX7, Q8TEM1, Q8WUM0, Q92539, Q92621, Q96EE3-1, Q96EE3-2, Q96HA1, Q9956…	P12270, P35658, P49792	Q9BQK8	Q92539, Q9UKX7	58	1	2	3	Homo sapiens	0.0172414	0.0344828	0.0517241	26.7539
				R-HSA-3371556	Cellular response to heat stress	A8CG34, O15504, O43301, O75190, O75506, O75694, O95429, O95757, O95816, O95817, P02511, P07900, P08238, P0DMV8, P0DMV9, P11021, P11142, P12270, P15927, P17066, P25685, P27361, P27694, P28482, P34931, P34932, P35244, P35658, P37198, P38646, P42345, P48723, P48741, P49137, P49790, P49792, P49841, P50502, P52948-3, P52948-4, P52948-5, P54652, P55072, P55735, P57740, P62258, P68104, P78406, Q00613, Q…	P07900, P12270, P35658, P42345, P49792, Q09472, Q13315, Q92793		P0DMV9, P27694, Q9UKX7	95		3	8	Homo sapiens	0	0.0315789	0.0842105	26.5928
				R-HSA-1912422	Pre-NOTCH Expression and Processing	O00587, O00716, O00716, O14983, O60814, P04637, P04908, P05412, P06899, P09958, P0C0S5, P0C5Y9, P15291, P16104, P16615, P20340, P20671, P23527, P24385, P33778, P41743, P46531, P46531, P57053, P58876, P62805, P62807, P68431, P78545, P84243, Q01094, Q01094, Q01196, Q04721, Q04721, Q06330, Q06330, Q09472, Q09472, Q11203, Q11206, Q13495, Q13495, Q13573, Q13573, Q14186, Q14186, Q14188, Q14188, Q15363,…	P04637, P09958, P46531, P46531, Q04721, Q04721, Q09472, Q09472, Q92793, Q92793, Q9UM47, Q9UM47	P0C0S5, Q99878		96	2		12	Homo sapiens	0.0208333	0	0.125	26.0417
				R-HSA-8943724	Regulation of PTEN gene transcription	O00257, O00257, O15379, O43504, O43623, O43623, O60341, O75530, O75530, O94776, O94776, O95503, O95503, O95863, O95863, O95983, O95983, P04637, P04637, P05412, P05412, P15336, P15336, P18146, P18146, P27361, P28482, P35226, P35226, P37231, P37231, P42345, P54259, P78364, P78364, Q03112, Q03112, Q06587, Q06587, Q09028, Q09028, Q0VGL1, Q12873, Q12873, Q13127, Q13330, Q13330, Q13547, Q13547, Q14781,…	P04637, P04637, P42345, Q13127, Q14839, Q14839, Q99496, Q99496		P18146, P18146, Q15382	96		3	8	Homo sapiens	0	0.03125	0.0833333	26.0417
				R-HSA-69615	G1/S DNA Damage Checkpoints	A5LHX3, O00231, O00232, O00233, O00487, O14757, O14818, O15151, O43242, O75832, O96017, O96020, P04637, P0CG47, P0CG48, P17980, P20248, P20618, P24864, P24941, P25786, P25787, P25788, P25789, P28062, P28065, P28066, P28070, P28072, P28074, P30304, P35998, P38936, P40306, P43686, P46527, P48556, P49720, P49721, P51665, P55036, P57723, P60896, P60900, P61289, P62191, P62195, P62333, P62979, P62987,…	O14757, P04637, P38936, P46527, Q13315, Q8N726		P25787, P61289	68		2	6	Homo sapiens	0	0.0294118	0.0882353	25.9516
				R-HSA-933541	TRAF6 mediated IRF7 activation	O95786, P01562, P01563, P01566, P01567, P01568, P01569, P01570, P01571, P01574, P05013, P05014, P05015, P32881, Q09472, Q12933, Q14164, Q14258, Q14653, Q7Z434, Q8IUD6, Q92793, Q92844, Q92985, Q9BRV8, Q9BYX4, Q9UHD2, Q9Y4K3	Q09472, Q92793	Q7Z434		28	1		2	Homo sapiens	0.0357143	0	0.0714286	25.5102
				R-HSA-165054	Rev-mediated nuclear export of HIV RNA	A8CG34, O14980, O15504, O75694, P04618, P12270, P18754, P35658, P37198, P43487, P46060, P49790, P49792, P52948-3, P52948-4, P52948-5, P55735, P57740, P62826, P78406, Q12769, Q5SRE5, Q7Z3B4, Q8N1F7, Q8NFH3, Q8NFH4, Q8NFH5, Q8TEM1, Q8WUM0, Q92621, Q96EE3-1, Q96EE3-2, Q96HA1, Q99567, Q9BTX1, Q9BVL2-1, Q9BVL2-2, Q9BW27, Q9NRG9, Q9UKX7	O14980, P12270, P35658, P49792		Q9UKX7	40		1	4	Homo sapiens	0	0.025	0.1	25
				R-HSA-5693538	Homology Directed Repair	A4GXA9, O14757, O15315, O43502, O43542, O43543, O60671, O60814, O60921, O60934, O75417, O75771, O75943, O76064, O95714, O96028, P00519, P06899, P07992, P09874, P0CG47, P0CG48, P12004, P15927, P16104, P18887, P20248, P23527, P24941, P27694, P28340, P33778, P35244, P35249, P35250, P35251, P38398, P39748, P40937, P40938, P43351, P46736, P49005, P49916, P49959, P51530, P51587, P54132, P56282, P57053,…	O14757, O96028, P28340, P38398, P51587, Q12888, Q13315, Q14191, Q14676, Q8IY92, Q92878, Q92889		P27694, Q17RS7, Q92993	120		3	12	Homo sapiens	0	0.025	0.1	25
				R-HSA-69186	Lagging Strand Synthesis	P09884, P12004, P15927, P18858, P27694, P28340, P35244, P35249, P35250, P35251, P39748, P40937, P40938, P49005, P49642, P49643, P51530, Q14181, Q15054, Q9HCU8	P28340		P27694	20		1	1	Homo sapiens	0	0.05	0.05	25
				R-HSA-205043	NRIF signals cell death from the nucleus	P01138, P01138, P08138, P08138, P0CG47, P0CG48, P45983, P49768, P49810, P62979, P62987, Q13352, Q13352, Q13501, Q8WW43, Q92542, Q96BI3, Q9NZ42, Q9Y4K3, Q9Y4K3	Q92542	Q8WW43		20	1		1	Homo sapiens	0.05	0	0.05	25
				R-HSA-8964038	LDL clearance	O15118, O75908, O94973, O95782, P01130, P04114, P04114, P09496, P35610, P38571, P53680, P61916, P63010, Q00610, Q5SW96, Q6PIU2, Q6UWW8, Q86X29, Q8NBP7, Q96CW1	Q00610	P61916		20	1		1	Homo sapiens	0.05	0	0.05	25
				R-HSA-4615885	SUMOylation of DNA replication proteins	A8CG34, A8CG34, O14965, O15392, O15504, O15504, O75694, O75694, P11387, P11388, P11388, P12004, P12270, P12270, P35658, P35658, P37198, P37198, P46060, P49790, P49790, P49792, P49792, P52948-3, P52948-3, P52948-4, P52948-4, P52948-5, P52948-5, P55735, P55854, P57740, P57740, P61956, P63165, P63165, P63279, P63279, P78406, P78406, Q02880, Q12769, Q12769, Q53HL2, Q5SRE5, Q5SRE5, Q7Z3B4, Q7Z3B4, Q8N…	P12270, P12270, P35658, P35658, P49792, P49792		Q53HL2, Q9UKX7, Q9UKX7	85		3	6	Homo sapiens	0	0.0352941	0.0705882	24.9135
				R-HSA-532668	N-glycan trimming in the ER and Calnexin/Calreticulin cycle	O00237, O60337, O60858, P0CG47, P0CG48, P14314, P27797, P27824, P30101, P54727, P55072, P62191, P62979, P62987, Q04323, Q13438, Q13724, Q14165, Q14697, Q86TM6, Q8NFI3, Q8WU17, Q92611, Q96GF1, Q96IV0, Q99942, Q9BUN8, Q9BV94, Q9BZQ6, Q9GZP9, Q9NYU1, Q9NYU2, Q9UBV2, Q9UKM7, Q9UKV5	P27797		P30101, Q9NYU1, Q9UKM7	35		3	1	Homo sapiens	0	0.0857143	0.0285714	24.4898
				R-HSA-3108232	SUMO E3 ligases SUMOylate target proteins	A8CG34, A8CG34, O00257, O00257, O00482-2, O14965, O15392, O15504, O15504, O60216, O75030, O75469-1, O75694, O75694, O75925, O75925, O75928-1, O75928-2, O75928-2, O95714, O96006, P03372, P04150, P04637, P05549-1, P06401, P06748, P07910, P08235, P09874, P10275, P10276, P10827-2, P10828, P11387, P11388, P11388, P11473, P12004, P12270, P12270, P13056, P14373, P17844, P19793, P23497, P25963, P26358, P…	P03372, P04637, P12270, P12270, P19793, P35658, P35658, P38398, P49792, P49792, Q09472, Q12888, Q14191, Q14676, Q8N3U4, Q8N726, Q8WVM7, Q92793, Q99496, Q99496, Q9Y618		P10828, P27694, Q53HL2, Q9UBK2, Q9UKX7, Q9UKX7	227		6	21	Homo sapiens	0	0.0264317	0.092511	24.4523
				R-HSA-5693607	Processing of DNA double-strand break ends	O14757, O60671, O60814, O60921, O60934, O75943, O76064, O95714, O96028, P06899, P0CG47, P0CG48, P15927, P16104, P20248, P23527, P24941, P27694, P33778, P35244, P35249, P35250, P38398, P40937, P40938, P46736, P49959, P51530, P54132, P57053, P58876, P60510, P61088, P61956, P62805, P62807, P62979, P62987, P63165, P63279, P78317, P78396, Q12888, Q13315, Q13472, Q13535, Q14191, Q14676, Q15819, Q16695,…	O14757, O96028, P38398, Q12888, Q13315, Q14191, Q14676, Q92878		P27694, Q92993	81		2	8	Homo sapiens	0	0.0246914	0.0987654	24.3865
				R-HSA-9018519	Estrogen-dependent gene expression	O00482, O00559, O14646, O15169, O15514, O60216, O60341, O60563, O60814, O75362, O94953, P01100, P01106, P01135, P03372, P04155, P04908, P05412, P06401, P06899, P07339, P07900, P08047, P08238, P0C0S5, P0C5Y9, P10242, P10415, P13984, P14859, P15336, P16104, P17535, P17844, P19387, P19388, P20226, P20671, P22415, P23527, P23771, P24385, P24928, P25490, P30876, P33778, P35269, P36954, P48061, P48552,…	O15169, P03372, P07900, Q09472, Q8N3U4, Q8WVM7, Q92793	P0C0S5, P19388, Q99878	O15169, Q92993	120	3	2	7	Homo sapiens	0.025	0.0166667	0.0583333	24.3056
				R-HSA-73894	DNA Repair	A4GXA9, A8MT69, O00167, O00213, O14757, O14933, O15287, O15315, O15360, O15514, O15527-4, O15527, O43502, O43542, O43543, O60264, O60306, O60671, O60673, O60814, O60814, O60921, O60934, O75164, O75417, O75771, O75925, O75943, O76064, O94782, O94953, O95243, O95551, O95677, O95714, O96017, O96019, O96028, P00519, P04637, P04908, P04908, P05114, P05161, P06746, P06899, P06899, P07992, P09874, P0C0S…	O14757, O96028, P04637, P28340, P38398, P51587, P52701, P78527, Q09472, Q12888, Q13315, Q14191, Q14676, Q8IY92, Q92560, Q92878, Q92889	P05161, P0C0S5, P0C0S5, P19388, Q13098, Q99878, Q99878, Q9NUX5, Q9NUX5, Q9NZJ0	O60264, P27694, P27694, P49917, Q17RS7, Q92993, Q9NYB0, Q9NYB0	356	10	8	17	Homo sapiens	0.0280899	0.0224719	0.0477528	24.1447
				R-HSA-166520	Signaling by NTRKs	O00141, O00459, O15240, O15264, O43559, O75582, O94973, O94973, O95782, O95782, O96015, P01100, P01111, P01111, P01112, P01112, P01116-1, P01116-1, P01116-2, P01116-2, P01138, P01138, P04629-1, P04629-1, P04629, P04629, P06241-1, P06241-1, P09496, P09496, P09958, P11161, P11161, P11233, P11234, P11831, P11831, P12931-1, P12931, P12931, P12980, P13726, P15056, P15056, P15336, P15336, P15407, P1622…	P04629, P04629, P09958, P42336, P42336, Q00610, Q00610, Q07812, Q09472, Q09472, Q13127, Q14839, Q16288, Q16288, Q16620, Q16620	Q02750	P18146, P18146, P51812, Q15742, Q15742	202	1	5	16	Homo sapiens	0.0049505	0.0247525	0.0792079	23.5271
				R-HSA-2151201	Transcriptional activation of mitochondrial biogenesis	O00411, O15379, O60907, O75376, P00367, P04179, P06576, P0DP23, P11474, P11474, P13196, P15336, P16220, P16220, P19793, P20393, P48735, P49448, P51610, P99999, Q00059, Q00059, Q04837, Q06413, Q06546, Q06547-1, Q06547-2, Q06547-3, Q06547-4, Q07869, Q14686, Q14814, Q15596, Q15648, Q15788, Q16566, Q16656, Q16656, Q3L8U1, Q53ET0, Q5SV97, Q5VV67, Q6STE5, Q6UUV7, Q6UUV9, Q86X55, Q86YN6, Q86YN6, Q8WVM0,…	O75376, P19793, Q92793		P11474, P11474, Q9UBK2	62		3	3	Homo sapiens	0	0.0483871	0.0483871	23.4131
				R-HSA-201681	TCF dependent signaling in response to WNT	A5LHX3, O00231, O00232, O00233, O00255, O00487, O00512, O14640, O14640, O14641, O14641, O14686, O14746, O14818, O14904, O14980, O14986, O15169, O15169, O43242, O60353, O60814, O60814, O75197, O75197, O75473, O75474, O75581, O75581, O75832, O94907, O94907, O95271, P01106, P04628, P04628, P04908, P04908, P06899, P06899, P0C0S5, P0C0S5, P0C5Y9, P0C5Y9, P0CG47, P0CG48, P16104, P16104, P17980, P19784,…	O14686, O14980, O15169, O15169, P25054, P25054, P35222, P35222, P51532, Q09472, Q5JTC6, Q5JTC6, Q92793, Q9Y2T1	P0C0S5, P0C0S5, P31749, Q99878, Q99878	O15169, O15169, P25787, P61289, P63104, Q92993, Q92993	269	5	7	14	Homo sapiens	0.0185874	0.0260223	0.0520446	23.2169
				R-HSA-5619107	Defective TPR may confer susceptibility towards thyroid papillary carcinoma (TPC)	A8CG34, O15504, O75694, P12270, P35557, P35658, P37198, P49790, P49792, P52948-3, P52948-4, P52948-5, P55735, P57740, P78406, Q12769, Q14397, Q5SRE5, Q7Z3B4, Q8N1F7, Q8NFH3, Q8NFH4, Q8NFH5, Q8TEM1, Q8WUM0, Q92621, Q96EE3-1, Q96EE3-2, Q96HA1, Q99567, Q9BTX1, Q9BVL2-1, Q9BVL2-2, Q9BW27, Q9NRG9, Q9UKX7	P12270, P35658, P49792		Q9UKX7	36		1	3	Homo sapiens	0	0.0277778	0.0833333	23.1481
				R-HSA-170822	Regulation of Glucokinase by Glucokinase Regulatory Protein	A8CG34, O15504, O75694, P12270, P35557, P35658, P37198, P49790, P49792, P52948-3, P52948-4, P52948-5, P55735, P57740, P78406, Q12769, Q14397, Q5SRE5, Q7Z3B4, Q8N1F7, Q8NFH3, Q8NFH4, Q8NFH5, Q8TEM1, Q8WUM0, Q92621, Q96EE3-1, Q96EE3-2, Q96HA1, Q99567, Q9BTX1, Q9BVL2-1, Q9BVL2-2, Q9BW27, Q9NRG9, Q9UKX7	P12270, P35658, P49792		Q9UKX7	36		1	3	Homo sapiens	0	0.0277778	0.0833333	23.1481
				R-HSA-8941326	RUNX2 regulates bone development	O15379, O43541, O75444, P00519, P02452, P02818, P06400, P07947, P10070, P10071, P10275, P10275, P12931, P27361, P28482, P46937, P56524, Q13485, Q13950-1, Q13950-1, Q13950-2, Q13950-2, Q13951, Q13951, Q14469, Q14623, Q15797, Q8TDD2, Q8WVF2, Q96K83, Q96PK6, Q9GZV5, Q9UBN7, Q9UBP5, Q9UPW6, Q9Y5J3	P02452, P06400, Q13485		Q96PK6	36		1	3	Homo sapiens	0	0.0277778	0.0833333	23.1481
				R-HSA-180786	Extension of Telomeres	O00743, O14746, O15084, O60832, P09884, P0CG13, P12004, P15927, P18858, P20248, P24941, P27694, P28340, P35244, P35249, P35250, P35251, P39748, P40937, P40938, P49005, P49642, P49643, P51530, P54132, P54274, P78396, Q14181, Q14191, Q15054, Q15554, Q2NKJ3, Q5H9R7, Q6PI26, Q86WV5, Q8WVB6, Q96AP0, Q9BSI4, Q9BUR4, Q9BVC3, Q9H611, Q9H668, Q9HCU8, Q9NPE3, Q9NUX5, Q9NX24, Q9NY12, Q9NYB0, Q9NZ71, Q9Y230,…	P28340, Q14191	Q9NUX5	P27694, Q9NYB0	51	1	2	2	Homo sapiens	0.0196078	0.0392157	0.0392157	23.0681
				R-HSA-69563	p53-Dependent G1 DNA Damage Response	A5LHX3, O00231, O00232, O00233, O00487, O14818, O15151, O43242, O75832, O96017, O96020, P04637, P0CG47, P0CG48, P17980, P20248, P20618, P24864, P24941, P25786, P25787, P25788, P25789, P28062, P28065, P28066, P28070, P28072, P28074, P35998, P38936, P40306, P43686, P46527, P48556, P49720, P49721, P51665, P55036, P57723, P60896, P60900, P61289, P62191, P62195, P62333, P62979, P62987, P78396, Q00987,…	P04637, P38936, P46527, Q13315, Q8N726		P25787, P61289	66		2	5	Homo sapiens	0	0.030303	0.0757576	22.9568
				R-HSA-69580	p53-Dependent G1/S DNA damage checkpoint	A5LHX3, O00231, O00232, O00233, O00487, O14818, O15151, O43242, O75832, O96017, O96020, P04637, P0CG47, P0CG48, P17980, P20248, P20618, P24864, P24941, P25786, P25787, P25788, P25789, P28062, P28065, P28066, P28070, P28072, P28074, P35998, P38936, P40306, P43686, P46527, P48556, P49720, P49721, P51665, P55036, P57723, P60896, P60900, P61289, P62191, P62195, P62333, P62979, P62987, P78396, Q00987,…	P04637, P38936, P46527, Q13315, Q8N726		P25787, P61289	66		2	5	Homo sapiens	0	0.030303	0.0757576	22.9568
				R-HSA-2990846	SUMOylation	A8CG34, A8CG34, O00257, O00257, O00482-2, O14965, O15392, O15504, O15504, O60216, O75030, O75469-1, O75694, O75694, O75925, O75925, O75928-1, O75928-2, O75928-2, O95714, O96006, P03372, P04150, P04637, P05549-1, P06401, P06748, P07910, P08235, P09874, P10275, P10276, P10827-2, P10828, P11387, P11388, P11388, P11473, P12004, P12270, P12270, P13056, P14373, P17844, P19793, P23497, P25963, P26358, P…	P03372, P04637, P12270, P12270, P19793, P35658, P35658, P38398, P49792, P49792, Q09472, Q12888, Q14191, Q14676, Q8N3U4, Q8N726, Q8WVM7, Q92793, Q99496, Q99496, Q9Y618		P10828, P27694, Q53HL2, Q9UBK2, Q9UKX7, Q9UKX7	235		6	21	Homo sapiens	0	0.0255319	0.0893617	22.8158
				R-HSA-168333	NEP/NS2 Interacts with the Cellular Export Machinery	A8CG34, O14980, O15504, O75694, P03428, P03431, P03433, P03466, P03485, P03508, P12270, P35658, P37198, P49790, P49792, P52948-3, P52948-4, P52948-5, P55735, P57740, P62826, P78406, Q12769, Q5SRE5, Q7Z3B4, Q8N1F7, Q8NFH3, Q8NFH4, Q8NFH5, Q8TEM1, Q8WUM0, Q92621, Q96EE3-1, Q96EE3-2, Q96HA1, Q99567, Q9BTX1, Q9BVL2-1, Q9BVL2-2, Q9BW27, Q9NRG9, Q9UKX7	O14980, P12270, P35658, P49792		Q9UKX7	42		1	4	Homo sapiens	0	0.0238095	0.0952381	22.6757
				R-HSA-5651801	PCNA-Dependent Long Patch Base Excision Repair	P06746, P12004, P15927, P18858, P27694, P27695, P28340, P35244, P35249, P35250, P35251, P39748, P40937, P40938, P49005, P56282, Q07864, Q15054, Q9HCU8, Q9NR33, Q9NRF9	P28340		P27694	21		1	1	Homo sapiens	0	0.047619	0.047619	22.6757
				R-HSA-381771	Synthesis, secretion, and inactivation of Glucagon-like Peptide-1 (GLP-1)	A8MTJ3, O14842, P01275, P01275, P07492, P16520, P26367, P27487, P29120, P35222, P41159, P61009, P67812, Q15005, Q5NUL3, Q8TDV5, Q99626, Q9BY50, Q9NQB0, Q9P2W3, Q9Y6A9	P35222		P67812	21		1	1	Homo sapiens	0	0.047619	0.047619	22.6757
				R-HSA-881907	Gastrin-CREB signalling pathway via PKC and MAPK	P00533, P01111, P01112, P01116-1, P01116-2, P01350, P08254, P08254, P16220, P17252, P27361, P28482, P32239, P51812, P62993-1, Q07889, Q13164, Q15349, Q15418, Q99075, Q99075	P00533		P51812	21		1	1	Homo sapiens	0	0.047619	0.047619	22.6757
				R-HSA-9671555	Signaling by PDGFR in disease	O00459, O43815, P01111, P01112, P01116-1, P01116-2, P16234, P27986, P35968, P40763, P41212, P42224, P42336, P42338, P62993-1, Q07889, Q13439, Q14678, Q6UN15, Q8TAF3, Q9UBW5	P42336		Q6UN15	21		1	1	Homo sapiens	0	0.047619	0.047619	22.6757
				R-HSA-8849932	Synaptic adhesion-like molecules	O15399, O75955, O95197, P10586, P23468, P42261, P42263, P48058, P78352, Q05586, Q12879, Q12959, Q13224, Q13332, Q14254, Q14957, Q6PJG9, Q92796, Q9BTN0, Q9P244, Q9ULH4	P23468		O75955	21		1	1	Homo sapiens	0	0.047619	0.047619	22.6757
				R-HSA-445144	Signal transduction by L1	O14786, P00533, P05106, P05556, P06756, P08514, P08648, P11362-1, P13591, P19784, P27361, P28482, P32004, P36507, P52735, P63000, P67870, P68400, Q02750, Q13153, Q13797	P00533	Q02750		21	1		1	Homo sapiens	0.047619	0	0.047619	22.6757
				R-HSA-1169091	Activation of NF-kappaB in B cells	A5LHX3, O00221, O00231, O00232, O00233, O00487, O14818, O14920, O14920, O15111, O15111, O43242, O43318, O75832, O95999, O95999, P05771, P0CG47, P0CG48, P17980, P19838, P20618, P25786, P25787, P25788, P25789, P25963, P28062, P28065, P28066, P28070, P28072, P28074, P35998, P40306, P43686, P48556, P49720, P49721, P51665, P55036, P60896, P60900, P61289, P62191, P62195, P62333, P62979, P62987, P63208,…	O14920, O14920, Q9BXL7, Q9BXL7, Q9UDY8, Q9UDY8		P25787, P61289	73		2	6	Homo sapiens	0	0.0273973	0.0821918	22.5183
				R-HSA-177243	Interactions of Rev with host cellular proteins	A8CG34, A8CG34, O14980, O15504, O15504, O75694, O75694, P04618, P04618, P06748, P06748, P12270, P12270, P18754, P35658, P35658, P37198, P37198, P43487, P46060, P49790, P49790, P49792, P49792, P52948-3, P52948-3, P52948-4, P52948-4, P52948-5, P52948-5, P55735, P55735, P57740, P57740, P62826, P78406, P78406, Q12769, Q12769, Q14974, Q14974, Q5SRE5, Q5SRE5, Q7Z3B4, Q7Z3B4, Q8N1F7, Q8N1F7, Q8NFH3, Q8N…	O14980, P12270, P12270, P35658, P35658, P49792, P49792		Q9UKX7, Q9UKX7	79		2	7	Homo sapiens	0	0.0253165	0.0886076	22.4323
				R-HSA-110314	Recognition of DNA damage by PCNA-containing replication complex	O94782, P0CG47, P0CG48, P12004, P15927, P27694, P28340, P35244, P35249, P35250, P35251, P40937, P40938, P49005, P56282, P62877, P62979, P62987, P63146, Q07864, Q13619, Q13620, Q15054, Q16531, Q8TAF3, Q9HCU8, Q9NR33, Q9NRF9, Q9NS91, Q9NZJ0	P28340	Q9NZJ0	P27694	30	1	1	1	Homo sapiens	0.0333333	0.0333333	0.0333333	22.2222
				R-HSA-5357956	TNFR1-induced NFkappaB signaling pathway	O14920, O15111, O43318, O75604, P01375, P0CG47, P0CG48, P19438, P21580, P62979, P62987, P63244, P98170, Q12933, Q13077, Q13107, Q13489, Q13490, Q13546, Q15628, Q15750, Q6GQQ9, Q8N5C8, Q96EP0, Q9BYM8, Q9H0F6, Q9NQC7, Q9NYJ8, Q9UK80, Q9Y6K9	O14920	Q13489	Q96EP0	30	1	1	1	Homo sapiens	0.0333333	0.0333333	0.0333333	22.2222
				R-HSA-5250924	B-WICH complex positively regulates rRNA expression	O00159-3, O15160, O15446, O60264, O60814, O75533, O95602, P04908, P06899, P0C0S5, P0C5Y9, P0DPB5, P16104, P19388, P20226, P20671, P23527, P33778, P35659, P49841, P52434, P53803, P57053, P58876, P60709, P61218, P62805, P62807, P62875, P68431, P84243, Q03468, Q09472, Q15572, Q15573, Q16777, Q16778, Q3B726, Q53T94, Q6FI13, Q71DI3, Q71UI9, Q8N257, Q92830, Q92831, Q93077, Q93079, Q96A08, Q99877, Q9987…	O75533, Q09472	P0C0S5, P19388, Q99878	O60264	60	3	1	2	Homo sapiens	0.05	0.0166667	0.0333333	22.2222
				R-HSA-168325	Viral Messenger RNA Synthesis	A8CG34, O15504, O15514, O75694, P03428, P03431, P03433, P03466, P12270, P13984, P19387, P19388, P24928, P30876, P35269, P35658, P36954, P37198, P49790, P49792, P52434, P52435, P52948-3, P52948-4, P52948-5, P53803, P55735, P57740, P61218, P62487, P62875, P78406, Q12769, Q5SRE5, Q7Z3B4, Q8N1F7, Q8NFH3, Q8NFH4, Q8NFH5, Q8TEM1, Q8WUM0, Q92621, Q96EE3-1, Q96EE3-2, Q96HA1, Q99567, Q9BTX1, Q9BVL2-1, Q9B…	P12270, P35658, P49792	P19388	Q9UKX7	52	1	1	3	Homo sapiens	0.0192308	0.0192308	0.0576923	22.1893
				R-HSA-1236394	Signaling by ERBB4	O14511, O14511, O14944, O14944, O75376, O75376, O75689, P00533, P01111, P01112, P01116-1, P01116-2, P01133, P02649, P03372, P04271, P05814, P06401, P09486, P0CG47, P0CG48, P12931, P14136, P14867, P16949, P18505, P18507, P21860-1, P27986, P28472, P29353, P35070, P35070, P42229, P42336, P46934, P46937, P47870, P48061, P49768, P49810, P56975, P56975, P62979, P62987, P62993-1, P78352, P78536, Q02297-…	O75376, O75376, P00533, P03372, P42336, Q92542	O75689, Q8WW43		74	2		6	Homo sapiens	0.027027	0	0.0810811	21.9138
				R-HSA-5357905	Regulation of TNFR1 signaling	O14920, O15111, O75604, P01375, P07385, P0CG47, P0CG48, P15059, P16767, P19438, P21580, P62979, P62987, P63244, P98170, Q12933, Q13077, Q13107, Q13489, Q13490, Q13546, Q14790, Q15628, Q6GQQ9, Q86VP1, Q8TCT7, Q8TCT8, Q8WXG6-3, Q8WXG6-5, Q96BN8, Q96DZ5, Q96EP0, Q9BYM8, Q9H0F6, Q9NQC7, Q9UK80, Q9Y6K9	O14920	Q13489, Q8TCT7	Q96EP0	37	2	1	1	Homo sapiens	0.0540541	0.027027	0.027027	21.9138
				R-HSA-69202	Cyclin E associated events during G1/S transition	O00231, O00232, O00233, O00487, O14818, O43242, O75832, O96020, P01106, P06400, P0CG47, P0CG48, P11802, P17980, P20248, P20618, P24385, P24864, P24941, P25786, P25787, P25788, P25789, P28062, P28065, P28066, P28070, P28072, P28074, P30291, P30304, P31749, P31751, P35998, P38936, P40306, P43686, P46527, P48556, P49720, P49721, P50613, P51665, P51946, P51948, P55036, P60896, P60900, P61024, P61244,…	P06400, P38936, P46527	P31749, P61024	P25787, P61289, Q16254	83	2	3	3	Homo sapiens	0.0240964	0.0361446	0.0361446	21.7738
				R-HSA-5619507	Activation of HOX genes during differentiation	O00470, O14686, O15379, O15514, O15550, O43364, O43365, O60814, O75376, O75530, O75928, P04908, P05412, P06899, P09016, P09017, P0C0S5, P0C5Y9, P10276, P10826, P11161, P13631, P14651, P14652, P14653, P16104, P17483, P19387, P19388, P19793, P20671, P23527, P24928, P25490, P26367, P30876, P31249, P33778, P35227, P36954, P40424, P49639, P49711, P52434, P52435, P53803, P55347, P57053, P58876, P61218,…	O14686, O75376, P19793, P49711, Q09472, Q92793	P0C0S5, P19388, Q99878		91	3		6	Homo sapiens	0.032967	0	0.0659341	21.7365
				R-HSA-5617472	Activation of anterior HOX genes in hindbrain development during early embryogenesis	O00470, O14686, O15379, O15514, O15550, O43364, O43365, O60814, O75376, O75530, O75928, P04908, P05412, P06899, P09016, P09017, P0C0S5, P0C5Y9, P10276, P10826, P11161, P13631, P14651, P14652, P14653, P16104, P17483, P19387, P19388, P19793, P20671, P23527, P24928, P25490, P26367, P30876, P31249, P33778, P35227, P36954, P40424, P49639, P49711, P52434, P52435, P53803, P55347, P57053, P58876, P61218,…	O14686, O75376, P19793, P49711, Q09472, Q92793	P0C0S5, P19388, Q99878		91	3		6	Homo sapiens	0.032967	0	0.0659341	21.7365
				R-HSA-9670095	Inhibition of DNA recombination at telomere	O15514, O60814, P04908, P06899, P0C0S5, P0C5Y9, P16104, P19387, P19388, P20671, P23527, P24928, P30876, P33778, P36954, P46100, P52434, P52435, P53803, P54274, P57053, P58876, P61218, P62487, P62805, P62807, P62875, P84243, Q15554, Q16695, Q16777, Q16778, Q6FI13, Q71UI9, Q8N257, Q93077, Q93079, Q96A08, Q96AP0, Q99877, Q99878, Q99879, Q99880, Q9BSI4, Q9BTM1, Q9NUX5, Q9NYB0, Q9UER7	P46100	P0C0S5, P19388, Q99878, Q9NUX5	Q9NYB0	48	4	1	1	Homo sapiens	0.0833333	0.0208333	0.0208333	21.7014
				R-HSA-168274	Export of Viral Ribonucleoproteins from Nucleus	A8CG34, O14980, O15504, O75694, P03428, P03431, P03433, P03466, P03485, P03508, P0DMV8, P12270, P35658, P37198, P49790, P49792, P52948-3, P52948-4, P52948-5, P55735, P57740, P62826, P78406, Q12769, Q5SRE5, Q7Z3B4, Q8N1F7, Q8NFH3, Q8NFH4, Q8NFH5, Q8TEM1, Q8WUM0, Q92621, Q96EE3-1, Q96EE3-2, Q96HA1, Q99567, Q9BTX1, Q9BVL2-1, Q9BVL2-2, Q9BW27, Q9NRG9, Q9UKX7	O14980, P12270, P35658, P49792		Q9UKX7	43		1	4	Homo sapiens	0	0.0232558	0.0930233	21.6333
				R-HSA-75153	Apoptotic execution phase	O00273, O00429, O43903, O76075, P02545-1, P06396, P07305, P08670, P09429, P10412, P10636, P12830, P15924, P16401, P16402, P16403, P20700, P25054, P26583, P32926, P35222, P35611, P42574, P42574, P49354, P51572, P51813, P52294, P55210, P55212, Q01826, Q02413, Q02539, Q04759, Q05397, Q05655, Q07157, Q13177, Q13464, Q13490, Q13813, Q13835, Q14126, Q14790, Q14974, Q15149, Q16625, Q9HAW4, Q9P289, Q9UDY…	P16403, P25054, P35222		P09429, Q05655	53		2	3	Homo sapiens	0	0.0377358	0.0566038	21.3599
				R-HSA-69481	G2/M Checkpoints	A5LHX3, O00231, O00232, O00233, O00311, O00487, O14757, O14757, O14818, O43242, O43913, O43929, O60671, O60814, O60921, O60934, O75419, O75832, O75943, O76064, O95067, O95714, O96017, O96028, P04637, P06493, P06899, P0CG47, P0CG48, P14635, P15927, P16104, P17980, P20618, P23527, P24941, P25205, P25786, P25787, P25788, P25789, P27348, P27694, P28062, P28065, P28066, P28070, P28072, P28074, P30291,…	O14757, O14757, O96028, P04637, P38398, Q12888, Q13315, Q14191, Q14676, Q92878		P25787, P27694, P61289, P63104, Q92993	153		5	10	Homo sapiens	0	0.0326797	0.0653595	21.3593
				R-HSA-3371453	Regulation of HSF1-mediated heat shock response	A8CG34, O15504, O43301, O75190, O75694, O95429, O95757, O95816, O95817, P0DMV8, P0DMV9, P11021, P11142, P12270, P15927, P17066, P25685, P27361, P27694, P28482, P34931, P34932, P35244, P35658, P37198, P38646, P48723, P48741, P49137, P49790, P49792, P49841, P50502, P52948-3, P52948-4, P52948-5, P54652, P55735, P57740, P62258, P78406, Q00613, Q0VDF9, Q12769, Q13315, Q13535, Q53FT3, Q5SRE5, Q7Z3B4, Q…	P12270, P35658, P49792, Q13315		P0DMV9, P27694, Q9UKX7	75		3	4	Homo sapiens	0	0.04	0.0533333	21.3333
				R-HSA-187037	Signaling by NTRK1 (TRKA)	O00141, O00459, O15240, O15264, O75582, O94973, O94973, O95782, O95782, O96015, P01100, P01111, P01111, P01112, P01112, P01116-1, P01116-1, P01116-2, P01116-2, P01138, P01138, P04629-1, P04629-1, P04629, P04629, P09496, P09496, P11161, P11161, P11233, P11234, P11831, P11831, P12931-1, P12980, P13726, P15056, P15056, P15336, P15336, P15407, P16220, P16220, P17275, P17535, P17752, P18146, P18146, P…	P04629, P04629, P42336, Q00610, Q00610, Q09472, Q09472, Q13127, Q14839, Q16620	Q02750	P18146, P18146, P51812, Q15742, Q15742	168	1	5	10	Homo sapiens	0.00595238	0.0297619	0.0595238	21.2585
				R-HSA-8878166	Transcriptional regulation by RUNX2	A5LHX3, O00231, O00231, O00232, O00232, O00233, O00233, O00487, O00487, O14818, O14818, O15297, O15379, O43242, O43242, O43541, O75444, O75832, O75832, O95965, P00519, P02452, P02818, P03372, P03372, P04150, P06400, P06493, P07947, P08648, P0CG47, P0CG47, P0CG48, P0CG48, P10070, P10071, P10275, P10275, P11474, P11474, P11802, P12643, P12643, P12931, P14635, P17931, P17980, P17980, P20618, P20618,…	P02452, P03372, P03372, P06400, P38936, Q07812, Q13485	P31749	P11474, P11474, P25787, P25787, P61289, P61289, Q96PK6, Q9UBK2, Q9UBK2	182	1	9	7	Homo sapiens	0.00549451	0.0494505	0.0384615	21.1327
				R-HSA-8878171	Transcriptional regulation by RUNX1	A5LHX3, O00231, O00232, O00233, O00257, O00487, O00501, O14497, O14543, O14686, O14818, O15047, O15169, O15350, O43242, O60814, O60814, O60911, O75182, O75832, O94805, O95503, O96019, P00519, P01579, P01589, P02776, P03372, P04141, P04908, P04908, P05771, P06899, P06899, P07359, P07711, P07996, P08514, P08700, P0C0S5, P0C0S5, P0C5Y9, P0C5Y9, P0CG47, P0CG48, P10242, P12931, P15923, P15976, P16104,…	O14497, O14686, O15169, P03372, P51532, Q09472, Q13469, Q86U86, Q8NFD5, Q92793, Q99496	P0C0S5, P0C0S5, Q03164, Q03164, Q8IX07, Q99878, Q99878	O14543, O15169, P25787, P61289	240	7	4	11	Homo sapiens	0.0291667	0.0166667	0.0458333	21.0069
				R-HSA-5663202	Diseases of signal transduction by growth factor receptors and second messengers	A5LHX3, A8MQ27, A8MYZ6, O00203, O00231, O00232, O00233, O00329, O00459, O00487, O00548, O14511, O14672, O14807, O14818, O14944, O15111, O15164, O15169, O15379, O15514, O15520, O15530, O43242, O43252, O43320, O43323, O43521, O43524, O43815, O60258-1, O60353, O60674, O60907, O75197, O75376, O75581, O75832, O76050, O76093, O94905, O94907, O95271, O95352, O95405-1, O95429, O95684, O95750, P00533, P01…	O15169, O75376, P00533, P03372, P06239, P07900, P10721, P14210, P22681, P25054, P35222, P38936, P42336, P42345, P46527, P46531, Q09472, Q13485, Q5JTC6, Q7KZF4, Q92542, Q92614, Q92793, Q9Y618	P19388, P31749, Q02750, Q13202, Q7Z2W4, Q8WW43, Q9Y219	O14807, O15169, P07948, P15153, P25787, P61289, Q6UN15, Q7Z699	414	7	8	24	Homo sapiens	0.0169082	0.0193237	0.057971	21.004
				R-HSA-6791312	TP53 Regulates Transcription of Cell Cycle Genes	A0AVK6, A5YKK6, O14965, O75175, O95628, O96020, P04637, P06493, P06748, P12004, P14635, P20248, P24522, P24864, P24941, P28749, P30307, P31947, P38936, P46527, P57723, P78396, P78543, Q01094, Q07812, Q08999, Q09472, Q14186, Q14188, Q16254, Q86X55, Q92600, Q96AV8, Q96LI5, Q96PM9, Q99856, Q99873, Q9C0C2, Q9H4B4, Q9H4X1, Q9H9A5, Q9HC77, Q9NYY3, Q9NZN8, Q9UFF9, Q9UIV1, Q9UKZ1, Q9ULM6, Q9UM63	P04637, P38936, P46527, Q07812, Q09472		Q16254	49		1	5	Homo sapiens	0	0.0204082	0.102041	20.8247
				R-HSA-194138	Signaling by VEGF	O00459, O00459, O14786, O15264, O15530, O43639, O43865, O43915, O60462, O60716, O75116, O75914, P01111, P01112, P01116-1, P01116-2, P04792, P04839, P05106, P05771, P06241, P06756, P07900, P07900, P0DP23, P0DP23, P12931-1, P12931-1, P13498, P14598, P14923, P15498, P15498, P15692-4, P15692-4, P15692, P16333, P17252, P17612, P17948, P19174, P19174, P19878, P20936, P22612, P22694, P27986, P27986, P29…	O75914, P07900, P07900, P35221, P35222, P42336, P42336, P42345	P31749, Q13685	P22694, Q05655	124	2	2	8	Homo sapiens	0.016129	0.016129	0.0645161	20.8117
				R-HSA-5689901	Metalloprotease DUBs	O00487, O95630, P04908, P0C0S8, P0CG47, P0CG48, P20671, P38398, P46736, P62979, P62987, Q09472, Q15018, Q16777, Q5VVJ2, Q6FI13, Q6UWZ7, Q7L7L0, Q8IUE6, Q92783, Q92831, Q93077, Q96FJ0, Q96KK5, Q96P20, Q96QV6, Q96RL1, Q99728, Q99878, Q9NWV8, Q9NXR7	P38398, Q09472	Q99878		31	1		2	Homo sapiens	0.0322581	0	0.0645161	20.8117
				R-HSA-114452	Activation of BH3-only proteins	O15350, O43521, P04637, P10415, P27348, P31749, P31751, P31946, P31947, P45983, P48454, P55957, P61981, P62258, P63098, P63104, P63167, Q01094, Q04917, Q13625, Q13794, Q14186, Q14188, Q92934, Q92934, Q96FJ2, Q96KQ4, Q96LC9, Q9BXH1, Q9H3D4, Q9Y243	P04637	P31749	P63104	31	1	1	1	Homo sapiens	0.0322581	0.0322581	0.0322581	20.8117
				R-HSA-157579	Telomere Maintenance	O00743, O14746, O15084, O15514, O60814, O60832, P04908, P06899, P09884, P0C0S5, P0C5Y9, P0CG13, P12004, P15927, P16104, P18858, P19387, P19388, P20248, P20671, P23527, P24928, P24941, P27694, P28340, P30876, P33778, P35244, P35249, P35250, P35251, P36954, P39748, P40937, P40938, P46100, P49005, P49642, P49643, P51530, P52434, P52435, P53803, P54132, P54274, P57053, P58876, P61218, P62487, P62805,…	P28340, P46100, Q14191	P0C0S5, P19388, Q99878, Q9NUX5	P27694, Q9NYB0	93	4	2	3	Homo sapiens	0.0430108	0.0215054	0.0322581	20.8117
				R-HSA-5689896	Ovarian tumor domain proteases	O43353, O95786, P03372, P04637, P06493, P0CG47, P0CG48, P21580, P25054, P51668, P55072, P60484, P61586, P62979, P62987, Q13114, Q13546, Q14258, Q15025, Q5T2D3, Q5VVQ6, Q6GQQ9, Q7Z434, Q8IUD6, Q8NFZ5, Q8TE49, Q8TEB7, Q96DC9, Q96FW1, Q96G74, Q96JH7, Q96KP6, Q9BYX4, Q9HC29, Q9UGI0, Q9Y239, Q9Y4K3, Q9Y6K9	P03372, P04637, P25054	Q7Z434		38	1		3	Homo sapiens	0.0263158	0	0.0789474	20.7756
				R-HSA-69656	Cyclin A:Cdk2-associated events at S phase entry	O00231, O00232, O00233, O00487, O14818, O43242, O75832, O96020, P01106, P06400, P0CG47, P0CG48, P11802, P17980, P20248, P20618, P24385, P24864, P24941, P25786, P25787, P25788, P25789, P28062, P28065, P28066, P28070, P28072, P28074, P30291, P30304, P30305, P31749, P31751, P35998, P38936, P40306, P43686, P46527, P48556, P49720, P49721, P50613, P51665, P51946, P51948, P55036, P60896, P60900, P61024,…	P06400, P38936, P46527	P31749, P61024	P25787, P61289, Q16254	85	2	3	3	Homo sapiens	0.0235294	0.0352941	0.0352941	20.7612
				R-HSA-5633008	TP53 Regulates Transcription of Cell Death Genes	O00220, O14727, O14763, O14798, O15350, O15392, O43715, O60238, P04637, P17936, P24386, P25445, P29466, P41182, P42575, P53611, P55212, P55957, P78560, Q07812, Q13315, Q13625, Q13794, Q53FA7, Q658P3, Q86XT9, Q8TAQ5, Q92597, Q92696, Q92793, Q92851, Q96A56, Q96FX8, Q96KQ4, Q96N28, Q9BRQ8, Q9BXH1, Q9BZR8, Q9H3D4, Q9HB75, Q9HCN2, Q9NPP4, Q9UBN6, Q9Y255	P04637, Q07812, Q13315, Q92793	Q86XT9		44	1		4	Homo sapiens	0.0227273	0	0.0909091	20.6612
				R-HSA-164938	Nef-mediates down modulation of cell surface receptors by recruiting them to clathrin adapters	O43747, O94973, O95782, P01730, P01892, P04601, P06239, P10747, P10966, P53680, P56377, P61769, P61966, P63010, P84077, Q10567, Q6VY07, Q96CW1, Q96PC3, Q9BXS5, Q9UI12, Q9Y6Q5	P06239	Q6VY07		22	1		1	Homo sapiens	0.0454545	0	0.0454545	20.6612
				R-HSA-211000	Gene Silencing by RNA	A8CG34, O15397, O15504, O15514, O15514, O60522, O60814, O75344, O75569, O75694, P04908, P06899, P07900, P0C0S5, P0C5Y9, P10243, P12270, P16104, P19387, P19387, P19388, P19388, P20671, P23527, P24928, P24928, P30876, P30876, P33778, P35658, P36954, P36954, P37198, P49790, P49792, P52434, P52434, P52435, P52435, P52948-3, P52948-4, P52948-5, P53803, P53803, P55735, P57053, P57740, P58876, P61218, P…	P07900, P12270, P35658, P49792, Q9UPY3	P0C0S5, P19388, P19388, Q99878	Q15631, Q9UKX7	122	4	2	5	Homo sapiens	0.0327869	0.0163934	0.0409836	20.1559
				R-HSA-4641257	Degradation of AXIN	A5LHX3, O00231, O00232, O00233, O00487, O14818, O15169, O43242, O75832, O95271, P0CG47, P0CG48, P17980, P20618, P25786, P25787, P25788, P25789, P28062, P28065, P28066, P28070, P28072, P28074, P35998, P40306, P43686, P48556, P49720, P49721, P51665, P55036, P60896, P60900, P61289, P62191, P62195, P62333, P62979, P62987, Q06323, Q13200, Q14997, Q15008, Q16401, Q8TAA3, Q92530, Q99436, Q99460, Q9H2K2,…	O15169, Q9Y2T1		O15169, P25787, P61289	55		3	2	Homo sapiens	0	0.0545455	0.0363636	19.8347
				R-HSA-9006934	Signaling by Receptor Tyrosine Kinases	A6NMZ7, A8TX70, O00141, O00459, O00459, O14492, O14511, O14511, O14544, O14654, O14672, O14757, O14786, O14944, O14944, O14964, O15230, O15240, O15264, O15264, O15342, O15514, O15520, O15524, O15530, O43155, O43184, O43251, O43278, O43291, O43320, O43559, O43559, O43597, O43609, O43639, O43865, O43915, O60258-1, O60462, O60610, O60674, O60716, O75116, O75339, O75348, O75376, O75376, O75582, O7568…	O14654, O14757, O75376, O75376, O75914, P00533, P00533, P02452, P03372, P04629, P04629, P06239, P06239, P07900, P07900, P09958, P10721, P10721, P14210, P22681, P35221, P35222, P42336, P42336, P42345, Q00610, Q00610, Q07812, Q09472, Q09472, Q13127, Q14839, Q15262, Q16288, Q16288, Q16620, Q16620, Q92542	O75689, P19388, P21283, P26599, P31749, Q02750, Q13685, Q8WW43	P07948, P07948, P18031, P18146, P18146, P22694, P51812, Q05655, Q15742, Q15742, Q15904, Q7Z699, Q9UQQ2	635	8	13	38	Homo sapiens	0.0125984	0.0204724	0.0598425	19.7904
				R-HSA-159227	Transport of the SLBP independent Mature mRNA	A8CG34, O15504, O75694, P06730, P12270, P35658, P37198, P49790, P49792, P52298, P52948-3, P52948-4, P52948-5, P55735, P57740, P78406, Q09161, Q12769, Q5SRE5, Q7Z3B4, Q86V81, Q8N1F7, Q8NFH3, Q8NFH4, Q8NFH5, Q8TEM1, Q8WUM0, Q92621, Q96EE3-1, Q96EE3-2, Q96HA1, Q99567, Q9BTX1, Q9BVL2-1, Q9BVL2-2, Q9BW27, Q9NRG9, Q9UBU9, Q9UKX7	P12270, P35658, P49792		Q9UKX7	39		1	3	Homo sapiens	0	0.025641	0.0769231	19.7239
				R-HSA-4085377	SUMOylation of SUMOylation proteins	A8CG34, O15504, O75694, P12270, P35658, P37198, P49790, P49792, P52948-3, P52948-4, P52948-5, P55735, P57740, P61956, P63165, P63279, P78406, Q12769, Q5SRE5, Q7Z3B4, Q8N1F7, Q8N2W9, Q8NFH3, Q8NFH4, Q8NFH5, Q8TEM1, Q8WUM0, Q92621, Q96EE3-1, Q96EE3-2, Q96HA1, Q99567, Q9BTX1, Q9BVL2-1, Q9BVL2-2, Q9BW27, Q9NRG9, Q9NS56, Q9UKX7	P12270, P35658, P49792		Q9UKX7	39		1	3	Homo sapiens	0	0.025641	0.0769231	19.7239
				R-HSA-5626467	RHO GTPases activate IQGAPs	A6NHL2, A6NNZ2, O00255, P04350, P0DP23, P0DPH7, P0DPH8, P12830, P30622, P35221, P35222, P46940, P60709, P60953, P63000, P63261, P68363, P68366, P68371, Q13509, Q13576, Q13885, Q3ZCM7, Q6PEY2, Q71U36, Q86VI3, Q9BQE3, Q9BUF5, Q9BVA1, Q9H4B7, Q9H853, Q9NY65	P35221, P35222		Q9BQE3	32		1	2	Homo sapiens	0	0.03125	0.0625	19.5312
				R-HSA-8863795	Downregulation of ERBB2 signaling	O14511, O14944, P00533, P01133, P04626, P07900, P0CG47, P0CG48, P21860-1, P31749, P31751, P35070, P40818, P42679, P56975, P62979, P62987, Q02297-10, Q02297, Q05209, Q15303-1, Q15303-2, Q15303-3, Q16543, Q8WWG1, Q93034, Q96RT1, Q99075, Q99952, Q9H4P4, Q9UNE7, Q9Y243	P00533, P07900	P31749		32	1		2	Homo sapiens	0.03125	0	0.0625	19.5312
				R-HSA-9645723	Diseases of programmed cell death	O43521, O43524, O43524, P02545-1, P04179, P04632, P04632, P05067, P05412, P07384, P07384, P17655, P17655, P20700, P20810, P20810, P30304, P30305, P30307, P32119, P48023, P62258, Q00535, Q00535, Q06830, Q07021, Q08379, Q15078, Q15078, Q8N726, Q96L46, Q96L46	Q8N726		P04632, P04632	32		2	1	Homo sapiens	0	0.0625	0.03125	19.5312
				R-HSA-5656169	Termination of translesion DNA synthesis	O14933, P05161, P0CG47, P0CG48, P12004, P15927, P27694, P28340, P35244, P35249, P35250, P35251, P40937, P40938, P41226, P49005, P56282, P62979, P62987, Q07864, Q14258, Q14694, Q15004, Q15054, Q70EL4, Q9HCU8, Q9NR33, Q9NRF9, Q9UBT6, Q9UBZ9, Q9UNA4, Q9Y253	P28340	P05161	P27694	32	1	1	1	Homo sapiens	0.03125	0.03125	0.03125	19.5312
				R-HSA-1169410	Antiviral mechanism by IFN-stimulated genes	A8CG34, A9QM74, B1NKT1, O00505, O00629, O14933, O15131, O15504, O43432, O60573, O75369, O75688, O75694, O95786, P00973, P03496, P05161, P06730, P09914, P0CG47, P0CG48, P12270, P12493, P19174, P19525, P20591, P20592, P21333, P23458, P27361, P29728, P35658, P37198, P38919, P41226, P42224, P46934, P49790, P49792, P51965, P52292, P52294, P52948-3, P52948-4, P52948-5, P55735, P57740, P60842, P61088, P…	P12270, P35658, P49792	P05161, P60842, Q15646, Q9Y4X5	Q9UKX7	89	4	1	3	Homo sapiens	0.0449438	0.011236	0.0337079	18.937
				R-HSA-3899300	SUMOylation of transcription cofactors	O00257, O75925, O75928-1, P06748, P17844, P35226, P35227, P48552, P52739, P55854, P61956, P63165, P63165, P63279, P63279, P78364, Q06587, Q09472, Q13263, Q13363, Q14781, Q15424, Q15596, Q15788, Q8IXK0, Q8N2W9, Q8NDX5, Q92793, Q92841, Q969V6, Q96GD3-2, Q96PU4, Q96ST3, Q99496, Q99497, Q9GZX5, Q9H160, Q9H2X6, Q9HC52, Q9NS56, Q9UBK2, Q9UER7, Q9UIS9, Q9UKL3, Q9Y618, Q9Y6X2	Q09472, Q92793, Q99496, Q9Y618		Q9UBK2	46		1	4	Homo sapiens	0	0.0217391	0.0869565	18.9036
				R-HSA-166208	mTORC1-mediated signalling	O00418, O43504, P06730, P23443, P23588, P31946, P42345, P62753, Q04637, Q0VGL1, Q13541, Q15382, Q5VZM2, Q6IAA8, Q7L523, Q8N122, Q8NBW4, Q96B36, Q9BVC4, Q9HB90, Q9NQL2, Q9UHA4, Q9Y2Q5	P42345		Q15382	23		1	1	Homo sapiens	0	0.0434783	0.0434783	18.9036
				R-HSA-937041	IKK complex recruitment mediated by RIP1	O00206, O14920, O15111, P08571, P0CG47, P0CG48, P51668, P61077, P61088, P62837, P62979, P62987, Q13404, Q13489, Q13490, Q13546, Q6SZW1-1, Q86XR7, Q8IUC6, Q9Y4K3, Q9Y572, Q9Y6K9, Q9Y6Y9	O14920	Q13489		23	1		1	Homo sapiens	0.0434783	0	0.0434783	18.9036
				R-HSA-159230	Transport of the SLBP Dependant Mature mRNA	A8CG34, O15504, O75694, P06730, P12270, P35658, P37198, P49790, P49792, P52298, P52948-3, P52948-4, P52948-5, P55735, P57740, P78406, Q09161, Q12769, Q14493, Q5SRE5, Q7Z3B4, Q86V81, Q8N1F7, Q8NFH3, Q8NFH4, Q8NFH5, Q8TEM1, Q8WUM0, Q92621, Q96EE3-1, Q96EE3-2, Q96HA1, Q99567, Q9BTX1, Q9BVL2-1, Q9BVL2-2, Q9BW27, Q9NRG9, Q9UBU9, Q9UKX7	P12270, P35658, P49792		Q9UKX7	40		1	3	Homo sapiens	0	0.025	0.075	18.75
				R-HSA-168271	Transport of Ribonucleoproteins into the Host Nucleus	A8CG34, O15504, O75694, P03428, P03431, P03433, P03466, P12270, P35658, P37198, P49790, P49792, P52294, P52948-3, P52948-4, P52948-5, P55735, P57740, P78406, Q12769, Q14974, Q5SRE5, Q7Z3B4, Q8N1F7, Q8NFH3, Q8NFH4, Q8NFH5, Q8TEM1, Q8WUM0, Q92621, Q96EE3-1, Q96EE3-2, Q96HA1, Q99567, Q9BTX1, Q9BVL2-1, Q9BVL2-2, Q9BW27, Q9NRG9, Q9UKX7	P12270, P35658, P49792		Q9UKX7	40		1	3	Homo sapiens	0	0.025	0.075	18.75
				R-HSA-3301854	Nuclear Pore Complex (NPC) Disassembly	A8CG34, O15504, O75694, O95067, P06493, P12270, P14635, P35658, P37198, P49790, P49792, P52948-3, P52948-4, P52948-5, P55735, P57740, P78406, Q12769, Q5SRE5, Q7Z3B4, Q8N1F7, Q8NFH3, Q8NFH4, Q8NFH5, Q8TD19, Q8TDX7, Q8TEM1, Q8WUM0, Q92621, Q96EE3-1, Q96EE3-2, Q96HA1, Q99567, Q9BTX1, Q9BVL2-1, Q9BVL2-2, Q9BW27, Q9HC98, Q9NRG9, Q9UKX7	P12270, P35658, P49792		Q9UKX7	40		1	3	Homo sapiens	0	0.025	0.075	18.75
				R-HSA-174824	Plasma lipoprotein assembly, remodeling, and clearance	O15118, O43462, O60494, O75908, O94973, O95477, O95782, P01023, P01130, P01130, P02647, P02649, P02649, P02652, P02654, P02654, P02655, P02655, P02656, P02768, P04114, P04114, P04180, P06727, P06727, P06858, P07237, P08519, P09496, P09958, P11150, P11597, P13497-3, P17612, P22612, P22694, P29122, P35610, P38571, P45844, P53680, P55055, P55056, P55056, P55058-1, P55058-2, P55157, P61916, P63010, P…	P02768, P09958, Q00610	P61916, P98155	P22694, Q9ULC8	80	2	2	3	Homo sapiens	0.025	0.025	0.0375	18.75
				R-HSA-1169408	ISG15 antiviral mechanism	A8CG34, A9QM74, O00505, O00629, O14933, O15131, O15504, O43432, O60573, O75369, O75688, O75694, O95786, P03496, P05161, P06730, P09914, P0CG47, P0CG48, P12270, P12493, P19174, P19525, P20591, P20592, P23458, P27361, P35658, P37198, P38919, P41226, P42224, P46934, P49790, P49792, P51965, P52292, P52294, P52948-3, P52948-4, P52948-5, P55735, P57740, P60842, P61088, P62979, P62987, P78344, P78406, Q…	P12270, P35658, P49792	P05161, P60842, Q9Y4X5	Q9UKX7	80	3	1	3	Homo sapiens	0.0375	0.0125	0.0375	18.75
				R-HSA-5578749	Transcriptional regulation by small RNAs	A8CG34, O15397, O15504, O15514, O60814, O75694, P04908, P06899, P0C0S5, P0C5Y9, P12270, P16104, P19387, P19388, P20671, P23527, P24928, P30876, P33778, P35658, P36954, P37198, P49790, P49792, P52434, P52435, P52948-3, P52948-4, P52948-5, P53803, P55735, P57053, P57740, P58876, P61218, P62487, P62805, P62807, P62826, P62875, P68431, P78406, P84243, Q12769, Q16777, Q16778, Q5SRE5, Q6FI13, Q71DI3, Q…	P12270, P35658, P49792	P0C0S5, P19388, Q99878	Q9UKX7	80	3	1	3	Homo sapiens	0.0375	0.0125	0.0375	18.75
				R-HSA-4420097	VEGFA-VEGFR2 Pathway	O00459, O00459, O15264, O15530, O43639, O43865, O60716, O75116, O75914, P01111, P01112, P01116-1, P01116-2, P04792, P04839, P05106, P05771, P06241, P06756, P07900, P07900, P0DP23, P0DP23, P12931-1, P12931-1, P13498, P14598, P14923, P15498, P15498, P15692-4, P15692-4, P16333, P17252, P17612, P19174, P19174, P19878, P20936, P22612, P22694, P27986, P27986, P29474, P30530, P31749, P31751, P33151, P35…	O75914, P07900, P07900, P35221, P35222, P42336, P42336, P42345	P31749	P22694, Q05655	114	1	2	8	Homo sapiens	0.00877193	0.0175439	0.0701754	18.4672
				R-HSA-69541	Stabilization of p53	A5LHX3, O00231, O00232, O00233, O00487, O14818, O15151, O43242, O75832, O96017, P04637, P0CG47, P0CG48, P17980, P20618, P25786, P25787, P25788, P25789, P28062, P28065, P28066, P28070, P28072, P28074, P35998, P40306, P43686, P48556, P49720, P49721, P51665, P55036, P60896, P60900, P61289, P62191, P62195, P62333, P62979, P62987, Q00987, Q06323, Q13200, Q13315, Q14997, Q15008, Q16401, Q8N726, Q8NHY2,…	P04637, Q13315, Q8N726		P25787, P61289	57		2	3	Homo sapiens	0	0.0350877	0.0526316	18.4672
				R-HSA-9619665	EGR2 and SOX10-mediated initiation of Schwann cell myelination	P02686, P04035, P07942, P11047, P11161, P11161, P20265, P20916, P24043, P25189, P28347, P46937, P46939, P51532, P51532, P56693, P56693, Q01453, Q03052, Q12772, Q13474, Q13506, Q14118, Q15742, Q16850, Q86SK9, Q86SQ4, Q8WXG9, Q92769, Q92769, Q9BXM0-1, Q9BXM0, Q9GZV5	P51532, P51532		Q15742	33		1	2	Homo sapiens	0	0.030303	0.0606061	18.3655
				R-HSA-8936459	RUNX1 regulates genes involved in megakaryocyte differentiation and platelet function	O14686, O15047, O60814, O75182, P02776, P04908, P06899, P07359, P07996, P08514, P0C0S5, P0C5Y9, P15976, P16104, P20671, P23527, P24844, P33778, P57053, P58876, P61964, P62805, P62807, P68431, P84243, Q01196, Q03164, Q04759, Q09472, Q13547, Q13951, Q15291, Q16621, Q16777, Q16778, Q6FI13, Q71DI3, Q71UI9, Q8IX07, Q8IZD2, Q8N257, Q8NDV7, Q8NEZ4, Q92570, Q92831, Q93077, Q93079, Q96A08, Q96LA8, Q96ST3,…	O14686, Q09472	P0C0S5, Q03164, Q8IX07, Q99878		66	4		2	Homo sapiens	0.0606061	0	0.030303	18.3655
				R-HSA-8878159	Transcriptional regulation by RUNX3	O00231, O00232, O00233, O00487, O14818, O43242, O43521, O43524, O75832, P01106, P01116, P01137, P04637, P0CG47, P0CG48, P10451, P12931, P13612, P17980, P20618, P20701, P24385, P25440, P25786, P25787, P25788, P25789, P28062, P28065, P28066, P28070, P28072, P28074, P28347, P29279, P35222, P35998, P36402, P38936, P40306, P43686, P46531, P46531, P46937, P48556, P49720, P49721, P51449-2, P51665, P5503…	P04637, P35222, P38936, P46531, P46531, Q09472, Q09472, Q13485, Q8N726, Q92793, Q92793		P25787, P61289	110		2	11	Homo sapiens	0	0.0181818	0.1	18.1818
				R-HSA-2173793	Transcriptional activity of SMAD2/SMAD3:SMAD4 heterotrimer	O00255, O15105, O15105, O60563, O60583, O75376, O75376, O75909, P01106, P05121, P08047, P09874, P0CG47, P0CG47, P0CG48, P0CG48, P12755, P12755, P12757, P12757, P17275, P24863, P28749, P35813, P42772, P49336, P50750, P51668, P61077, P62979, P62979, P62987, P62987, P84022, P84022, Q13485, Q13485, Q13547, Q13573, Q14186, Q14188, Q15329, Q15583, Q15796, Q15796, Q16254, Q6ZNA4, Q6ZNA4, Q93008, Q96PU5,…	O75376, O75376, Q13485, Q13485, Q9Y618, Q9Y618		Q16254	58		1	6	Homo sapiens	0	0.0172414	0.103448	17.8359
				R-HSA-68875	Mitotic Prophase	A8CG34, O15504, O43768, O43768, O60763, O60814, O75531, O75694, O95067, O95067, O95347, O95476, P02545-1, P02545-2, P04908, P05771, P06400, P06493, P06493, P06899, P0C0S5, P0C5Y9, P12270, P14635, P14635, P16104, P17252, P20671, P20700, P23527, P27361-3, P28482, P30153, P30154, P33778, P35658, P37198, P42167-1, P42695, P49790, P49792, P50402, P52948-3, P52948-4, P52948-5, P53350, P53350, P55735, P…	P06400, P12270, P35658, P49792, Q14980	P0C0S5, Q8NEM0, Q99878, Q9BQK8	Q92539, Q9UKX7	130	4	2	5	Homo sapiens	0.0307692	0.0153846	0.0384615	17.7515
				R-HSA-1640170	Cell Cycle	A1L190, A5LHX3, A6NHL2, A6NNZ2, A8CG34, A8K8P3, A8MT69, O00139, O00231, O00232, O00233, O00311, O00444, O00487, O00716, O00743, O00762, O14576, O14746, O14757, O14757, O14777, O14818, O14965, O14974, O14980, O15078, O15084, O15151, O15392, O15457, O15504, O15514, O43196, O43237, O43242, O43264, O43303, O43482, O43502, O43633, O43683, O43684, O43768, O43768, O43805, O43913, O43913, O43929, O43929,…	O14757, O14757, O14980, O96028, P04637, P06400, P06400, P07900, P12270, P28340, P35658, P38398, P38398, P38936, P46100, P46527, P49792, P51587, Q09472, Q12888, Q13315, Q13315, Q14191, Q14676, Q14980, Q15154, Q7Z7A1, Q8N3U4, Q8N3U4, Q8N726, Q8WVM7, Q8WVM7, Q92878, Q92878, Q9NTI5	O94901, P0C0S5, P0C0S5, P19388, P31749, P61024, Q8NEM0, Q99871, Q99878, Q99878, Q9BQK8, Q9NUX5, Q9NUX5	O60264, P00374, P07948, P25787, P27694, P27694, P61289, P63104, Q16254, Q16254, Q53HL2, Q5EE01, Q8WV24, Q92539, Q92993, Q9BQE3, Q9NYB0, Q9NYB0, Q9UKX7, Q9UNH5	810	13	20	35	Homo sapiens	0.0160494	0.0246914	0.0432099	17.604
				R-HSA-175474	Assembly Of The HIV Virion	A5D8V6, O60551, P04578, P04585, P04591, P04601, P04618, P05919, P09958, P0CG47, P0CG48, P62937, P62979, P62987, P69723, P69726, Q86XT2, Q8NEZ2, Q96EY5, Q99816, Q9H7P6, Q9H9H4, Q9NZ09, Q9UK41	P09958	O60551		24	1		1	Homo sapiens	0.0416667	0	0.0416667	17.3611
				R-HSA-203927	MicroRNA (miRNA) biogenesis	O15514, O75569, P19387, P19388, P24928, P30876, P36954, P52434, P52435, P53803, P61218, P62487, P62826, P62875, Q15633, Q7Z5W3, Q8WYQ5, Q9H9G7, Q9HAV4, Q9HCK5, Q9NRR4, Q9UKV8, Q9UL18, Q9UPY3	Q9UPY3	P19388		24	1		1	Homo sapiens	0.0416667	0	0.0416667	17.3611
				R-HSA-180746	Nuclear import of Rev protein	A8CG34, O15504, O75694, P04618, P04618, P06748, P06748, P12270, P18754, P35658, P37198, P49790, P49792, P52948-3, P52948-4, P52948-5, P55735, P57740, P62826, P78406, Q12769, Q14974, Q14974, Q5SRE5, Q7Z3B4, Q8N1F7, Q8NFH3, Q8NFH4, Q8NFH5, Q8TEM1, Q8WUM0, Q92621, Q96EE3-1, Q96EE3-2, Q96HA1, Q99567, Q9BTX1, Q9BVL2-1, Q9BVL2-2, Q9BW27, Q9NRG9, Q9UKX7	P12270, P35658, P49792		Q9UKX7	42		1	3	Homo sapiens	0	0.0238095	0.0714286	17.0068
				R-HSA-109606	Intrinsic Pathway for Apoptosis	O14727, O14727, O15350, O43236-6, O43521, P04637, P10144, P10415, P27348, P27361, P28482, P30419, P31749, P31751, P31946, P31947, P40763, P42574, P42574, P45983, P48454, P55210, P55211, P55211, P55957, P61981, P62258, P63098, P63104, P63167, P98170, P98170, P99999, P99999, Q01094, Q04917, Q07021, Q07812, Q07817, Q13625, Q13794, Q14186, Q14188, Q14790, Q16611, Q8N726, Q92934, Q92934, Q96FJ2, Q96GX…	P04637, Q07812, Q8N726	P31749	P63104	60	1	1	3	Homo sapiens	0.0166667	0.0166667	0.05	16.6667
				R-HSA-187577	SCF(Skp2)-mediated degradation of p27/p21	O00231, O00232, O00233, O00487, O14818, O43242, O75832, O96020, P0CG47, P0CG48, P11802, P17980, P20248, P20618, P24385, P24864, P24941, P25786, P25787, P25788, P25789, P28062, P28065, P28066, P28070, P28072, P28074, P35998, P38936, P40306, P43686, P46527, P48556, P49720, P49721, P51665, P55036, P60896, P60900, P61024, P61289, P62191, P62195, P62333, P62979, P62987, P63208, P78396, Q06323, Q13200,…	P38936, P46527	P61024	P25787, P61289	60	1	2	2	Homo sapiens	0.0166667	0.0333333	0.0333333	16.6667
				R-HSA-73886	Chromosome Maintenance	A8MT69, O00743, O14746, O15084, O15514, O43482, O60264, O60814, O60832, P04908, P06748, P06899, P09884, P0C0S5, P0C5Y9, P0CG13, P12004, P15927, P16104, P18858, P19387, P19388, P20248, P20671, P23527, P24928, P24941, P27694, P28340, P30876, P33778, P35244, P35249, P35250, P35251, P36954, P39748, P40937, P40938, P46100, P49005, P49450, P49642, P49643, P51530, P52434, P52435, P53803, P54132, P54274,…	P28340, P46100, Q14191	P0C0S5, P19388, Q99878, Q9NUX5	O60264, P27694, Q5EE01, Q9NYB0	120	4	4	3	Homo sapiens	0.0333333	0.0333333	0.025	16.6667
				R-HSA-5250913	Positive epigenetic regulation of rRNA expression	O00159-3, O15160, O15446, O60264, O60814, O60814, O75533, O94776, O95602, O95983, P04908, P04908, P06899, P06899, P0C0S5, P0C0S5, P0C5Y9, P0C5Y9, P0DPB5, P16104, P16104, P19388, P20226, P20671, P20671, P23527, P23527, P33778, P33778, P35659, P49841, P52434, P53803, P57053, P57053, P58876, P58876, P60709, P61218, P62805, P62805, P62807, P62807, P62875, P68431, P68431, P84243, P84243, Q03468, Q0346…	O75533, Q09472, Q14839	P0C0S5, P0C0S5, P19388, Q99878, Q99878	O60264	105	5	1	3	Homo sapiens	0.047619	0.00952381	0.0285714	16.3265
				R-HSA-3232142	SUMOylation of ubiquitinylation proteins	A8CG34, O15504, O75694, O75925, O75928-1, P12270, P14373, P29590, P35658, P37198, P40337, P49790, P49792, P52948-3, P52948-4, P52948-5, P55735, P57740, P63165, P63279, P78406, Q00987, Q12769, Q5SRE5, Q7Z3B4, Q8N1F7, Q8N2W9, Q8NFH3, Q8NFH4, Q8NFH5, Q8TEM1, Q8WUM0, Q92621, Q96EE3-1, Q96EE3-2, Q96HA1, Q99567, Q9BTX1, Q9BVL2-1, Q9BVL2-2, Q9BW27, Q9NRG9, Q9UKX7	P12270, P35658, P49792		Q9UKX7	43		1	3	Homo sapiens	0	0.0232558	0.0697674	16.225
				R-HSA-8939211	ESR-mediated signaling	A8MTJ3, O00459, O00482, O00559, O14610, O14646, O14775, O14944, O14980, O15169, O15514, O15530, O15530, O43524, O43815, O60216, O60262, O60341, O60563, O60814, O75362, O94953, P00533, P01100, P01106, P01111, P01112, P01116-1, P01116-2, P01133, P01135, P03372-3, P03372-4, P03372, P04155, P04792, P04899, P04908, P05412, P06401, P06899, P07339, P07900, P08047, P08069, P08238, P08253, P08254, P08754,…	O14980, O15169, P00533, P03372, P07900, P42336, P46527, Q09472, Q8N3U4, Q8WVM7, Q92793	P0C0S5, P19388, P31749, Q99878	O15169, Q92993	202	4	2	11	Homo sapiens	0.019802	0.00990099	0.0544554	16.1749
				R-HSA-110373	Resolution of AP sites via the multiple-nucleotide patch replacement pathway	P06746, P09874, P12004, P15927, P18858, P27694, P27695, P28340, P35244, P35249, P35250, P35251, P39748, P40937, P40938, P49005, P56282, Q07864, Q15054, Q86W56, Q9HCU8, Q9NR33, Q9NRF9, Q9NX46, Q9UGN5	P28340		P27694	25		1	1	Homo sapiens	0	0.04	0.04	16
				R-HSA-400508	Incretin synthesis, secretion, and inactivation	A8MTJ3, O14842, P01275, P01275, P07492, P09681, P09681, P16520, P26367, P27487, P29120, P35222, P41159, P43694, P61009, P61371, P67812, Q15005, Q5NUL3, Q8TDV5, Q99626, Q9BY50, Q9NQB0, Q9P2W3, Q9Y6A9	P35222		P67812	25		1	1	Homo sapiens	0	0.04	0.04	16
				R-HSA-5696397	Gap-filling DNA repair synthesis and ligation in GG-NER	P0CG47, P0CG48, P12004, P15927, P18858, P18887, P27694, P28340, P35244, P35249, P35250, P35251, P40937, P40938, P49005, P49916, P56282, P62979, P62987, Q07864, Q15054, Q9HCU8, Q9NR33, Q9NRF9, Q9UBT6	P28340		P27694	25		1	1	Homo sapiens	0	0.04	0.04	16
				R-HSA-392451	G beta:gamma signalling through PI3Kgamma	O14610, O14775, O15530, O60262, P16520, P31749, P31751, P48736, P50150, P50151, P59768, P61586, P61952, P62873, P62879, P63211, P63215, P63218, Q5UE93, Q8WYR1, Q9HAV0, Q9P2W3, Q9UBI6, Q9UK08, Q9Y243	P48736	P31749		25	1		1	Homo sapiens	0.04	0	0.04	16
				R-HSA-72202	Transport of Mature Transcript to Cytoplasm	A8CG34, O00148, O15234, O15504, O60508, O75152, O75694, O95391, O95639, P06730, P12270, P26368, P35658, P37198, P38919, P49790, P49792, P52298, P52948-3, P52948-4, P52948-5, P55735, P57740, P61326, P78406, P82979, P84103, Q01081, Q01130, Q05519, Q07955, Q08170, Q09161, Q10570, Q12769, Q13242, Q13243, Q13247, Q13769, Q13838, Q14493, Q15287, Q16629, Q53GS7, Q5SRE5, Q6I9Y2, Q6UN15, Q7Z3B4, Q86V81, Q…	P12270, P26368, P35658, P49792		Q6UN15, Q96FV9, Q9UKX7	87		3	4	Homo sapiens	0	0.0344828	0.045977	15.8541
				R-HSA-5607764	CLEC7A (Dectin-1) signaling	A5LHX3, O00231, O00232, O00233, O00487, O14818, O14920, O15111, O15530, O43242, O43318, O43865, O75832, O95644, O95999, P01584, P0CG47, P0CG48, P0DP23, P0DP23, P12931-1, P16298, P16885, P16885, P17980, P19838, P20618, P25786, P25787, P25788, P25789, P25963, P28062, P28065, P28066, P28070, P28072, P28074, P35998, P40306, P43405, P43686, P48556, P49427, P49720, P49721, P51665, P51668, P55036, P6089…	O14920, Q13469, Q9BXL7, Q9UDY8		P25787, P61289, Q05655, Q12968	101		4	4	Homo sapiens	0	0.039604	0.039604	15.6847
				R-HSA-6807070	PTEN Regulation	A5LHX3, O00231, O00232, O00233, O00257, O00257, O00308, O00487, O14818, O15379, O43242, O43504, O43623, O43623, O60341, O75530, O75530, O75832, O94776, O94776, O95271, O95503, O95503, O95863, O95863, O95983, O95983, P04637, P04637, P05412, P05412, P0CG47, P0CG48, P14373, P15336, P15336, P17980, P18146, P18146, P19784, P20618, P25786, P25787, P25788, P25789, P27361, P28062, P28065, P28066, P28070,…	P04637, P04637, P42345, Q13127, Q14839, Q14839, Q99496, Q99496	P31749	P18146, P18146, P25787, P61289, Q15382	175	1	5	8	Homo sapiens	0.00571429	0.0285714	0.0457143	15.6735
				R-HSA-6784531	tRNA processing in the nucleus	A8CG34, O15504, O43592, O75694, O75817, O75818, O95059, O95639, O95707, P12270, P33240, P35658, P37198, P49790, P49792, P52948-3, P52948-4, P52948-5, P55735, P57740, P62826, P78345, P78346, P78406, Q10570, Q12769, Q52LJ0, Q5SRE5, Q7Z3B4, Q7Z6J9, Q8IWT0, Q8N1F7, Q8NCE0, Q8NFH3, Q8NFH4, Q8NFH5, Q8TEM1, Q8WUM0, Q8WW01, Q92499, Q92621, Q92989, Q969H6, Q96EE3-1, Q96EE3-2, Q96HA1, Q96Q11, Q99567, Q9957…	P12270, P35658, P49792	Q99575	Q9UKX7	62	1	1	3	Homo sapiens	0.016129	0.016129	0.0483871	15.6087
				R-HSA-5610780	Degradation of GLI1 by the proteasome	A5LHX3, O00231, O00232, O00233, O00487, O14818, O43242, O75832, P08151, P08151, P0CG47, P0CG48, P17612, P17980, P20618, P22612, P22694, P25786, P25787, P25788, P25789, P28062, P28065, P28066, P28070, P28072, P28074, P35998, P40306, P43686, P48556, P49720, P49721, P49757, P51665, P55036, P60896, P60900, P61289, P62191, P62195, P62333, P62877, P62979, P62987, P63208, Q06323, Q13200, Q13616, Q14997,…	Q9UMX1, Q9UMX1		P22694, P25787, P61289	62		3	2	Homo sapiens	0	0.0483871	0.0322581	15.6087
				R-HSA-4570464	SUMOylation of RNA binding proteins	A8CG34, O00257, O15504, O75694, P07910, P12270, P35226, P35227, P35658, P37198, P49790, P49792, P52948-3, P52948-4, P52948-5, P55735, P57740, P61956, P61978, P63165, P63279, P78364, P78406, Q06587, Q12769, Q14781, Q5SRE5, Q7Z3B4, Q8IXK0, Q8N1F7, Q8NDX5, Q8NFH3, Q8NFH4, Q8NFH5, Q8TEM1, Q8WUM0, Q92621, Q96EE3-1, Q96EE3-2, Q96GD3-2, Q96HA1, Q99496, Q99567, Q9BTX1, Q9BVL2-1, Q9BVL2-2, Q9BW27, Q9HC52,…	P12270, P35658, P49792, Q99496		Q9UKX7	51		1	4	Homo sapiens	0	0.0196078	0.0784314	15.3787
				R-HSA-525793	Myogenesis	O00634, O60271, O60271, P00519, P00519, P13349, P13349, P15172, P15172, P15173, P15173, P15884, P15884, P15923, P15923, P19022, P19022, P23409, P23409, P26232, P26232, P35221, P35221, P35222, P35222, P52564, P53778, P53778, P55283, P55283, P55291, P55291, P60953, P60953, Q02078, Q02080, Q06413, Q12982, Q12982, Q14814, Q15759, Q15759, Q16539, Q16539, Q4KMG0, Q4KMG0, Q92859, Q99081, Q99081, Q9BWV1-…	P35221, P35221, P35222, P35222	Q02080		51	1		4	Homo sapiens	0.0196078	0	0.0784314	15.3787
				R-HSA-69206	G1/S Transition	O00231, O00232, O00233, O00311, O00487, O14818, O43242, O43913, O43913, O43929, O43929, O75419, O75461, O75496, O75832, O96020, P00374, P01106, P04183, P04818, P06400, P06400, P06493, P09884, P0CG47, P0CG48, P11802, P12004, P14635, P15927, P17980, P20248, P20618, P24385, P24864, P24941, P25205, P25786, P25787, P25788, P25789, P27694, P28062, P28065, P28066, P28070, P28072, P28074, P28749, P30153,…	P06400, P06400, P38936, P46527	P31749, P61024	P00374, P25787, P27694, P61289, Q16254, Q16254	145	2	6	4	Homo sapiens	0.0137931	0.0413793	0.0275862	15.22
				R-HSA-450531	Regulation of mRNA stability by proteins that bind AU-rich elements	A5LHX3, O00231, O00232, O00233, O00487, O14818, O14980, O43242, O75832, O75888, O95453, P04792, P0CG47, P0CG48, P0DMV8, P11142, P11940, P17252, P17980, P20618, P25786, P25787, P25788, P25789, P26651, P28062, P28065, P28066, P28070, P28072, P28074, P31749, P31946, P35658, P35998, P39687, P40306, P43686, P48556, P49137, P49720, P49721, P51665, P55036, P60896, P60900, P61289, P62191, P62195, P62333,…	O14980, P35658	P31749, Q13868	P25787, P61289, P63104, Q05655	89	2	4	2	Homo sapiens	0.0224719	0.0449438	0.0224719	15.1496
				R-HSA-168142	Toll Like Receptor 10 (TLR10) Cascade	O14733, O14920, O15111, O43187, O43318, O43353, O60602, O75582, P01100, P04271, P04949, P05067, P05412, P09429, P0CG47, P0CG48, P0DJI8, P15336, P16220, P18846, P19419, P19838, P25963, P27361, P27361, P28482, P28482, P30153, P30154, P41279, P41279, P45983, P45984, P45985, P45985, P46734, P49137, P51452, P51617, P51812, P52564, P53779, P61088, P62714, P62979, P62987, P63208, P67775, P80511, Q00653,…	O14920, P45985, P45985, Q13233	Q02750	P09429, P51812	90	1	2	4	Homo sapiens	0.0111111	0.0222222	0.0444444	14.8148
				R-HSA-975871	MyD88 cascade initiated on plasma membrane	O14733, O14920, O15111, O43187, O43318, O43353, O60602, O75582, P01100, P04271, P04949, P05067, P05412, P09429, P0CG47, P0CG48, P0DJI8, P15336, P16220, P18846, P19419, P19838, P25963, P27361, P27361, P28482, P28482, P30153, P30154, P41279, P41279, P45983, P45984, P45985, P45985, P46734, P49137, P51452, P51617, P51812, P52564, P53779, P61088, P62714, P62979, P62987, P63208, P67775, P80511, Q00653,…	O14920, P45985, P45985, Q13233	Q02750	P09429, P51812	90	1	2	4	Homo sapiens	0.0111111	0.0222222	0.0444444	14.8148
				R-HSA-168176	Toll Like Receptor 5 (TLR5) Cascade	O14733, O14920, O15111, O43187, O43318, O43353, O60602, O75582, P01100, P04271, P04949, P05067, P05412, P09429, P0CG47, P0CG48, P0DJI8, P15336, P16220, P18846, P19419, P19838, P25963, P27361, P27361, P28482, P28482, P30153, P30154, P41279, P41279, P45983, P45984, P45985, P45985, P46734, P49137, P51452, P51617, P51812, P52564, P53779, P61088, P62714, P62979, P62987, P63208, P67775, P80511, Q00653,…	O14920, P45985, P45985, Q13233	Q02750	P09429, P51812	90	1	2	4	Homo sapiens	0.0111111	0.0222222	0.0444444	14.8148
				R-HSA-2299718	Condensation of Prophase Chromosomes	O60814, O95347, P04908, P06400, P06493, P06899, P0C0S5, P0C5Y9, P14635, P16104, P20671, P23527, P33778, P42695, P53350, P57053, P58876, P62805, P62807, P68431, P84243, Q01105, Q16695, Q16777, Q16778, Q6FI13, Q6IBW4, Q71DI3, Q71UI9, Q86XI2, Q8N257, Q8NEM0, Q93077, Q93079, Q96A08, Q99877, Q99878, Q99879, Q99880, Q9BTM1, Q9NQR1, Q9NTJ3, Q9UPP1-1, Q9UPP1-2, Q9UPP1-3	P06400	P0C0S5, Q8NEM0, Q99878		45	3		1	Homo sapiens	0.0666667	0	0.0222222	14.8148
				R-HSA-349425	Autodegradation of the E3 ubiquitin ligase COP1	A5LHX3, O00231, O00232, O00233, O00487, O14818, O43242, O75832, P04637, P0CG47, P0CG48, P17980, P20618, P25786, P25787, P25788, P25789, P28062, P28065, P28066, P28070, P28072, P28074, P35998, P40306, P43686, P48556, P49720, P49721, P51665, P55036, P60896, P60900, P61289, P62191, P62195, P62333, P62979, P62987, Q06323, Q13200, Q13315, Q14997, Q15008, Q16401, Q8NHY2, Q8TAA3, Q92530, Q99436, Q99460,…	P04637, Q13315		P25787, P61289	52		2	2	Homo sapiens	0	0.0384615	0.0384615	14.7929
				R-HSA-6781827	Transcription-Coupled Nucleotide Excision Repair (TC-NER)	O15514, O60306, P05114, P07992, P0CG47, P0CG48, P12004, P15927, P18074, P18858, P18887, P19387, P19388, P19447, P23025, P23193, P24928, P27694, P28340, P28715, P30876, P32780, P35244, P35249, P35250, P35251, P36954, P40937, P40938, P49005, P49916, P50613, P51946, P51948, P52434, P52435, P53803, P55199, P56282, P61201, P61218, P62487, P62875, P62877, P62979, P62987, Q03468, Q07864, Q09472, Q13098,…	P28340, Q09472, Q92889	P19388, Q13098	P27694	78	2	1	3	Homo sapiens	0.025641	0.0128205	0.0384615	14.7929
				R-HSA-162909	Host Interactions of HIV factors	A5LHX3, A8CG34, A8CG34, O00231, O00232, O00233, O00487, O14818, O14980, O15504, O15504, O43242, O43747, O60563, O75475, O75531, O75694, O75694, O75832, O94973, O95782, P01730, P01892, P04585, P04591, P04601, P04608, P04618, P04618, P05141, P05919, P06239, P06241, P06748, P06748, P08631, P0CG47, P0CG48, P10747, P10966, P12235, P12236, P12270, P12270, P17096, P17980, P18754, P20618, P20963-1, P2578…	O14980, P06239, P12270, P12270, P35658, P35658, P49792, P49792	P17096, Q6VY07	P25787, P61289, Q9UKX7, Q9UKX7	181	2	4	8	Homo sapiens	0.0110497	0.0220994	0.0441989	14.6516
				R-HSA-8852276	The role of GTSE1 in G2/M progression after G2 checkpoint	A5LHX3, A6NHL2, A6NNZ2, O00231, O00232, O00233, O00487, O14818, O43242, O75832, O95067, P04350, P04637, P06493, P07900, P08238, P0CG47, P0CG48, P0DPH7, P0DPH8, P14635, P17980, P20618, P25786, P25787, P25788, P25789, P28062, P28065, P28066, P28070, P28072, P28074, P35998, P38936, P40306, P43686, P48556, P49720, P49721, P51665, P53350, P55036, P60896, P60900, P61289, P62191, P62195, P62333, P62979,…	P04637, P07900, P38936		P25787, P61289, Q9BQE3	79		3	3	Homo sapiens	0	0.0379747	0.0379747	14.4208
				R-HSA-70171	Glycolysis	A6NDG6, A8CG34, O14556, O15504, O60825, O75694, P00558, P04075, P04406, P05062, P06733, P06744, P07205, P07738, P08237, P09104, P09972, P12270, P13929, P14618-1, P14618-2, P15259, P16118, P16118, P17612, P17858, P18669, P19367, P22612, P22694, P30153, P30154, P30613-1, P30613-2, P35557, P35658, P37198, P46926, P49790, P49792, P52789, P52790, P52948-3, P52948-4, P52948-5, P55735, P57740, P60174, P…	P12270, P35658, P49792	Q9BRR6	P22694, Q9UKX7	79	1	2	3	Homo sapiens	0.0126582	0.0253165	0.0379747	14.4208
				R-HSA-3247509	Chromatin modifying enzymes	O00422, O14497, O14607, O14686, O14744, O14929, O15047, O15054, O15265, O15294, O15379, O15516, O15550, O43463, O60341, O60674, O60678, O60814, O60814, O60907, O75151, O75164, O75376, O75446, O75478, O75486, O75528, O75529, O75530, O94776, O94805, O94864, O94953, O95163, O95251, O95619, O95696, O95983, O96019, O96019, O96028, P04908, P04908, P06899, P06899, P0C0S5, P0C0S8, P0C0S8, P0C5Y9, P11802,…	O14497, O14686, O15265, O75376, O96028, P51532, Q09472, Q13127, Q14839, Q14865, Q86U86, Q8NFD5, Q8TEK3, Q92793, Q9Y618	P0C0S5, Q03164, Q86TJ2, Q86Y97, Q99878, Q99878	Q92993	271	6	1	15	Homo sapiens	0.0221402	0.00369004	0.0553506	14.2972
				R-HSA-4839726	Chromatin organization	O00422, O14497, O14607, O14686, O14744, O14929, O15047, O15054, O15265, O15294, O15379, O15516, O15550, O43463, O60341, O60674, O60678, O60814, O60814, O60907, O75151, O75164, O75376, O75446, O75478, O75486, O75528, O75529, O75530, O94776, O94805, O94864, O94953, O95163, O95251, O95619, O95696, O95983, O96019, O96019, O96028, P04908, P04908, P06899, P06899, P0C0S5, P0C0S8, P0C0S8, P0C5Y9, P11802,…	O14497, O14686, O15265, O75376, O96028, P51532, Q09472, Q13127, Q14839, Q14865, Q86U86, Q8NFD5, Q8TEK3, Q92793, Q9Y618	P0C0S5, Q03164, Q86TJ2, Q86Y97, Q99878, Q99878	Q92993	271	6	1	15	Homo sapiens	0.0221402	0.00369004	0.0553506	14.2972
				R-HSA-177929	Signaling by EGFR	O14672, O14944, O14964, O43184, O43597, O43609, O75886, P00533, P01111, P01112, P01116-1, P01116-2, P01133, P01133, P01135, P0CG47, P0CG48, P12931-1, P12931, P15514, P19174, P22681, P26045, P27986, P29353, P35070, P41240, P42336, P42566, P49023, P60953, P62979, P62987, P62993-1, P78536, Q05209, Q06124, Q07889, Q13480, Q13685, Q14155, Q15262, Q6UW88, Q92783, Q96B97, Q96JA1, Q99075, Q99961, Q99962,…	P00533, P22681, P42336, Q15262	Q13685		53	1		4	Homo sapiens	0.0188679	0	0.0754717	14.2399
				R-HSA-3928665	EPH-ephrin mediated repulsion of cells	O14672, O15197, O43921, O43921, O94973, O95782, P06241, P07947, P07948, P08253, P09496, P09497, P12931-1, P14780, P20827, P20827, P21709, P21709, P29317, P29317, P29320, P29320, P29322, P29322, P29323, P49768, P49810, P52735, P52797, P52797, P52798, P52798, P52799, P52803, P52803, P53675, P53680, P54753, P54756, P54756, P54760, P54762, P54764, P54764, P60709, P63000, P63010, P63261, P98172, Q0061…	P53675, Q00610, Q92542	Q8WW43	P07948	65	1	1	3	Homo sapiens	0.0153846	0.0153846	0.0461538	14.2012
				R-HSA-6782135	Dual incision in TC-NER	O15514, O60306, P05114, P07992, P0CG47, P0CG48, P12004, P15927, P18074, P19387, P19388, P19447, P23025, P23193, P24928, P27694, P28340, P28715, P30876, P32780, P35244, P35249, P35250, P35251, P36954, P40937, P40938, P49005, P50613, P51946, P51948, P52434, P52435, P53803, P56282, P61218, P62487, P62875, P62877, P62979, P62987, Q03468, Q07864, Q09472, Q13216, Q13619, Q13620, Q13888, Q13889, Q15054,…	P28340, Q09472, Q92889	P19388	P27694	65	1	1	3	Homo sapiens	0.0153846	0.0153846	0.0461538	14.2012
				R-HSA-6804756	Regulation of TP53 Activity through Phosphorylation	O00268, O14757, O14965, O15151, O43741, O60285, O60671, O60921, O60934, O75943, O96017, P04637, P0CG47, P0CG48, P15927, P19784, P20226, P20248, P21675, P24941, P27694, P35244, P35249, P35250, P38398, P40937, P40938, P49848, P49959, P51530, P54132, P54619, P54646, P62979, P62987, P67870, P68400, P78396, Q00535, Q00987, Q08945, Q12962, Q13131, Q13315, Q13472, Q13526, Q13535, Q14191, Q15078, Q15542,…	O14757, P04637, P38398, Q13315, Q14191, Q92878		P27694, Q92993	92		2	6	Homo sapiens	0	0.0217391	0.0652174	14.1777
				R-HSA-195253	Degradation of beta-catenin by the destruction complex	A5LHX3, O00231, O00232, O00233, O00487, O14818, O15169, O43242, O75474, O75832, P0CG47, P0CG48, P17980, P20618, P25054, P25786, P25787, P25788, P25789, P28062, P28065, P28066, P28070, P28072, P28074, P30153, P30154, P35222, P35998, P36402, P36402, P40306, P43686, P48556, P48729, P49720, P49721, P49841, P51665, P55036, P56545, P60896, P60900, P61289, P62191, P62195, P62333, P62714, P62877, P62979,…	O15169, P25054, P35222, Q5JTC6		O15169, P25787, P61289	92		3	4	Homo sapiens	0	0.0326087	0.0434783	14.1777
				R-HSA-2219528	PI3K/AKT Signaling in Cancer	A8MYZ6, O00329, O00459, O14511, O14944, O15111, O15520, O15530, O43320, O43524, O43815, O60258-1, O76093, O95750, P00533, P01127, P01133, P01135, P03372-3, P03372-4, P03372, P04085-1, P04085-2, P04626, P05230, P06239, P06241, P08581, P08620, P09038, P09619, P10721, P10747, P10767, P11362-1, P11362-19, P11487, P12034-1, P12931, P14210, P15153, P15391, P15498, P15514, P16220, P16234, P21583-1, P217…	P00533, P03372, P06239, P10721, P14210, P38936, P42336, P42345, P46527	P31749	P15153	113	1	1	9	Homo sapiens	0.00884956	0.00884956	0.079646	14.0966
				R-HSA-111465	Apoptotic cleavage of cellular proteins	O43903, P02545-1, P06396, P08670, P10636, P12830, P15924, P20700, P25054, P32926, P35222, P35611, P42574, P49354, P51572, P51813, P55210, P55212, Q01826, Q02413, Q04759, Q05397, Q05655, Q07157, Q13464, Q13490, Q13813, Q13835, Q14126, Q14790, Q15149, Q16625, Q9HAW4, Q9P289, Q9UDY2, Q9UJU6, Q9UKV3, Q9Y6E0	P25054, P35222		Q05655	38		1	2	Homo sapiens	0	0.0263158	0.0526316	13.8504
				R-HSA-4090294	SUMOylation of intracellular receptors	O00482-2, O75469-1, O75925, O75925, O75928-1, O75928-2, O75928-2, P03372, P04150, P06401, P08235, P10275, P10276, P10827-2, P10828, P11473, P13056, P19793, P35398, P37231, P43354, P55055, P55854, P55854, P56524, P61956, P61956, P63165, P63165, P63279, P63279, Q07869, Q13133-1, Q13285, Q8N2W9, Q8N2W9, Q96RI1-2, Q9Y6X2	P03372, P19793		P10828	38		1	2	Homo sapiens	0	0.0263158	0.0526316	13.8504
				R-HSA-6783310	Fanconi Anemia Pathway	A4GXA9, A8MT69, O15287, O15360, O94782, P07992, P0CG47, P0CG48, P15927, P27694, P35244, P62979, P62987, Q00597, Q0VG06, Q13535, Q6NZ36, Q6PJP8, Q7Z5Q5, Q8IY92, Q8IYD8, Q8N2Z9, Q8NB91, Q8TAF3, Q8WXE1, Q92889, Q96AY2, Q96NY9, Q9BQ83, Q9BTP7, Q9BXW9, Q9H816, Q9HB96, Q9NPD8, Q9NPI8, Q9NVI1, Q9NW38, Q9Y2M0	Q8IY92, Q92889		P27694	38		1	2	Homo sapiens	0	0.0263158	0.0526316	13.8504
				R-HSA-8964043	Plasma lipoprotein clearance	O15118, O60494, O75908, O94973, O95782, P01130, P01130, P02647, P02649, P02649, P02654, P02654, P04114, P04114, P09496, P11150, P35610, P38571, P53680, P55055, P55056, P55056, P61916, P63010, P98155, Q00341, Q00610, Q0VD83, Q13133, Q5SW96, Q6PIU2, Q6UWW8, Q86X29, Q8NBP7, Q8WTV0-2, Q8WY64, Q96CW1, Q9BXJ7	Q00610	P61916, P98155		38	2		1	Homo sapiens	0.0526316	0	0.0263158	13.8504
				R-HSA-211976	Endogenous sterols	A9YTQ3, O75881, P01189, P05108, P08686, P10109, P11511, P15538, P19099, P19793, P22570, P22680, P27540, P35869, Q02318, Q15596, Q15788, Q16647, Q16678, Q16850, Q6P4F2, Q6ZWL3, Q96RI1, Q9HBZ2, Q9NYL5, Q9UNU6, Q9Y6A2	P19793		Q9HBZ2	27		1	1	Homo sapiens	0	0.037037	0.037037	13.7174
				R-HSA-69242	S Phase	A5LHX3, O00231, O00232, O00233, O00487, O00762, O14818, O43242, O43913, O43929, O60216, O75419, O75832, O96020, P01106, P06400, P09884, P0CG47, P0CG48, P11802, P11802, P12004, P15927, P17980, P18858, P20248, P20618, P24385, P24385, P24864, P24941, P25205, P25205, P25786, P25787, P25788, P25789, P27694, P28062, P28065, P28066, P28070, P28072, P28074, P28340, P30260, P30291, P30304, P30305, P31749,…	P06400, P28340, P38936, P46527, Q8N3U4, Q8WVM7, Q9NTI5	P31749, P61024	P25787, P27694, P61289, Q16254	175	2	4	7	Homo sapiens	0.0114286	0.0228571	0.04	13.7143
				R-HSA-75893	TNF signaling	O14920, O15111, O43318, O60906, O75604, O95429, P01375, P07385, P0CG47, P0CG48, P15059, P16767, P19438, P21580, P62979, P62987, P63244, P78536, P98170, Q12933, Q13077, Q13107, Q13158, Q13489, Q13490, Q13546, Q14790, Q15628, Q15750, Q6GQQ9, Q86VP1, Q8N5C8, Q8TCT7, Q8TCT8, Q8WXG6-3, Q8WXG6-5, Q92636, Q96BN8, Q96DZ5, Q96EP0, Q9BYM8, Q9H0F6, Q9NQC7, Q9NY59, Q9NYJ8, Q9UK80, Q9Y6K9	O14920	Q13489, Q8TCT7	Q96EP0	47	2	1	1	Homo sapiens	0.0425532	0.0212766	0.0212766	13.5808
				R-HSA-975138	TRAF6 mediated induction of NFkB and MAP kinases upon TLR7/8 or 9 activation	O00206, O14733, O14920, O15111, O43187, O43318, O43353, O75582, P01100, P04271, P05067, P05412, P08571, P09429, P0CG47, P0CG48, P0DJI8, P15336, P16220, P18846, P19419, P19838, P25963, P27361, P27361, P28482, P28482, P30153, P30154, P41279, P41279, P45983, P45984, P45985, P45985, P46734, P49137, P51452, P51617, P51812, P52564, P53779, P61088, P62714, P62979, P62987, P63208, P67775, P80511, Q00653,…	O14920, P45985, P45985, Q13233	Q02750	P09429, P51812	95	1	2	4	Homo sapiens	0.0105263	0.0210526	0.0421053	13.2964
				R-HSA-9006925	Intracellular signaling by second messengers	A5LHX3, A8MYZ6, O00231, O00232, O00233, O00257, O00257, O00308, O00329, O00459, O00487, O14511, O14818, O14944, O14986, O15111, O15379, O15520, O15530, O43242, O43306, O43320, O43504, O43524, O43623, O43623, O43815, O43865, O60258-1, O60266, O60331, O60341, O60346, O60503, O75530, O75530, O75832, O76093, O94776, O94776, O95271, O95503, O95503, O95622, O95750, O95760, O95863, O95863, O95983, O9598…	P00533, P03372, P04637, P04637, P06239, P10721, P14210, P38936, P42336, P42345, P46527, Q13127, Q14839, Q14839, Q99496, Q99496	P31749, P31749	P15153, P18146, P18146, P22694, P22694, P25787, P61289, Q05655, Q15382	364	2	9	16	Homo sapiens	0.00549451	0.0247253	0.043956	13.2834
				R-HSA-8941858	Regulation of RUNX3 expression and activity	O00231, O00232, O00233, O00487, O14818, O43242, O75832, P01137, P0CG47, P0CG48, P12931, P17980, P20618, P25786, P25787, P25788, P25789, P28062, P28065, P28066, P28070, P28072, P28074, P35998, P40306, P43686, P48556, P49720, P49721, P51665, P55036, P60896, P60900, P61289, P62191, P62195, P62333, P62979, P62987, Q00987, Q06323, Q09472, Q13200, Q13761, Q13951, Q15008, Q16401, Q8N726, Q92530, Q99436,…	Q09472, Q8N726		P25787, P61289	55		2	2	Homo sapiens	0	0.0363636	0.0363636	13.2231
				R-HSA-159236	Transport of Mature mRNA derived from an Intron-Containing Transcript	A8CG34, O00148, O15234, O15504, O60508, O75152, O75694, O95391, P12270, P26368, P35658, P37198, P38919, P49790, P49792, P52298, P52948-3, P52948-4, P52948-5, P55735, P57740, P61326, P78406, P82979, P84103, Q01081, Q01130, Q05519, Q07955, Q08170, Q09161, Q12769, Q13242, Q13243, Q13247, Q13769, Q13838, Q15287, Q16629, Q53GS7, Q5SRE5, Q6I9Y2, Q7Z3B4, Q86V81, Q86W42, Q8IYB3, Q8N1F7, Q8NFH3, Q8NFH4, Q…	P12270, P26368, P35658, P49792		Q96FV9, Q9UKX7	78		2	4	Homo sapiens	0	0.025641	0.0512821	13.1492
				R-HSA-110313	Translesion synthesis by Y family DNA polymerases bypasses lesions on DNA template	O14933, O60673, P05161, P0CG47, P0CG48, P12004, P15927, P27694, P28340, P35244, P35249, P35250, P35251, P40937, P40938, P41226, P49005, P55072, P56282, P62979, P62987, Q07864, Q14258, Q14694, Q15004, Q15054, Q70EL4, Q8TAT6, Q92890, Q96PM5, Q9H040, Q9HCU8, Q9NR33, Q9NRF9, Q9UBT6, Q9UBZ9, Q9UI95, Q9UNA4, Q9Y253	P28340	P05161	P27694	39	1	1	1	Homo sapiens	0.025641	0.025641	0.025641	13.1492
				R-HSA-168638	NOD1/2 Signaling Pathway	O14920, O15111, O15264, O43187, O43318, O43353, O43353, P0CG47, P0CG48, P21580, P29466, P42575, P49662, P51617, P52564, P53778, P55211, P61088, P62979, P62987, Q13404, Q13489, Q13490, Q13685, Q14790, Q15750, Q15759, Q16539, Q8N5C8, Q96J02, Q9H257, Q9HC29, Q9HC29, Q9NQC7, Q9NYJ8, Q9Y239, Q9Y239, Q9Y4K3, Q9Y6K9	O14920	Q13489, Q13685		39	2		1	Homo sapiens	0.0512821	0	0.025641	13.1492
				R-HSA-186712	Regulation of beta-cell development	O00482-1, O15520, O43316, O60422, O95096, O95096, P01308, P10997, P11168, P20823, P26367, P30613-2, P31749, P31751, P35557, P35680, P41235-5, P41235-6, P41235-7, P46531, P52945, P55318, P78426, Q01101, Q06330, Q09472, Q12778, Q12778, Q13495, Q13562, Q13562, Q13573, Q14469, Q14541, Q7RTS3, Q8HWS3, Q8IZL2, Q8NHW3, Q92585, Q92793, Q92830, Q92831, Q96JK9, Q9UBC0, Q9Y243, Q9Y261, Q9Y4Z2, Q9Y4Z2	P46531, Q09472, Q92793	P31749		48	1		3	Homo sapiens	0.0208333	0	0.0625	13.0208
				R-HSA-975155	MyD88 dependent cascade initiated on endosome	O00206, O14733, O14920, O15111, O43187, O43318, O43353, O75582, P01100, P04271, P05067, P05412, P08571, P09429, P0CG47, P0CG48, P0DJI8, P15336, P16220, P18846, P19419, P19838, P25963, P27361, P27361, P28482, P28482, P30153, P30154, P41279, P41279, P45983, P45984, P45985, P45985, P46734, P49137, P51452, P51617, P51812, P52564, P53779, P61088, P62714, P62979, P62987, P63208, P67775, P80511, Q00653,…	O14920, P45985, P45985, Q13233	Q02750	P09429, P51812	96	1	2	4	Homo sapiens	0.0104167	0.0208333	0.0416667	13.0208
				R-HSA-168181	Toll Like Receptor 7/8 (TLR7/8) Cascade	O00206, O14733, O14920, O15111, O43187, O43318, O43353, O75582, P01100, P04271, P05067, P05412, P08571, P09429, P0CG47, P0CG48, P0DJI8, P15336, P16220, P18846, P19419, P19838, P25963, P27361, P27361, P28482, P28482, P30153, P30154, P41279, P41279, P45983, P45984, P45985, P45985, P46734, P49137, P51452, P51617, P51812, P52564, P53779, P61088, P62714, P62979, P62987, P63208, P67775, P80511, Q00653,…	O14920, P45985, P45985, Q13233	Q02750	P09429, P51812	96	1	2	4	Homo sapiens	0.0104167	0.0208333	0.0416667	13.0208
				R-HSA-73893	DNA Damage Bypass	O14933, O60673, O94782, P05161, P0CG47, P0CG48, P12004, P15927, P27694, P28340, P35244, P35249, P35250, P35251, P40937, P40938, P41226, P49005, P55072, P56282, P62877, P62979, P62987, P63146, Q07864, Q13619, Q13620, Q14258, Q14694, Q15004, Q15054, Q16531, Q70EL4, Q8TAF3, Q8TAT6, Q92890, Q96PM5, Q9H040, Q9HCU8, Q9NR33, Q9NRF9, Q9NS91, Q9NZJ0, Q9UBT6, Q9UBZ9, Q9UI95, Q9UNA4, Q9Y253	P28340	P05161, Q9NZJ0	P27694	48	2	1	1	Homo sapiens	0.0416667	0.0208333	0.0208333	13.0208
				R-HSA-450294	MAP kinase activation	O14733, O14920, O15111, O43187, O43318, O43353, O75582, P01100, P05412, P0CG47, P0CG48, P15336, P16220, P18846, P19419, P19838, P27361, P27361, P28482, P28482, P30153, P30154, P41279, P41279, P45983, P45984, P45985, P45985, P46734, P49137, P51452, P51617, P51812, P52564, P53779, P61088, P62714, P62979, P62987, P63208, P67775, Q02078, Q02750, Q06413, Q13115, Q13164, Q13164, Q13404, Q13616, Q14738,…	O14920, P45985, P45985	Q02750	P51812	68	1	1	3	Homo sapiens	0.0147059	0.0147059	0.0441176	12.9758
				R-HSA-5628897	TP53 Regulates Metabolic Genes	O00483, O14548, O43504, O43741, O43819, O75880, O94925, P00390-2, P00395, P00403, P00414, P04637, P06744, P09669, P10176, P10599, P10606, P11413, P12074, P13073, P14854, P15954, P18283, P20674, P24311, P27348, P30044-2, P31749, P31751, P31946, P31947, P32119, P42345, P42704, P49815, P54619, P54646, P58004, P58005, P60484, P61981, P62258, P63104, P99999, Q04917, Q06830, Q0VGL1, Q13131, Q15382, Q15…	P04637, P42345	P31749	P63104, Q15382, Q16881, Q5RI15	88	1	4	2	Homo sapiens	0.0113636	0.0454545	0.0227273	12.9132
				R-HSA-1257604	PIP3 activates AKT signaling	A5LHX3, A8MYZ6, O00231, O00232, O00233, O00257, O00257, O00308, O00329, O00459, O00487, O14511, O14818, O14944, O14986, O15111, O15379, O15520, O15530, O43242, O43320, O43504, O43524, O43623, O43623, O43815, O60258-1, O60331, O60341, O60346, O75530, O75530, O75832, O76093, O94776, O94776, O95271, O95503, O95503, O95750, O95760, O95863, O95863, O95983, O95983, P00533, P01127, P01133, P01135, P0130…	P00533, P03372, P04637, P04637, P06239, P10721, P14210, P38936, P42336, P42345, P46527, Q13127, Q14839, Q14839, Q99496, Q99496	P31749, P31749	P15153, P18146, P18146, P25787, P61289, Q15382	315	2	6	16	Homo sapiens	0.00634921	0.0190476	0.0507937	12.9
				R-HSA-5621481	C-type lectin receptors (CLRs)	A5LHX3, O00231, O00232, O00233, O00487, O14818, O14920, O15111, O15530, O43242, O43318, O43865, O75582, O75832, O75914, O95644, O95999, P01111, P01112, P01116-1, P01116-2, P01584, P03375, P03377, P03378, P04049, P04578, P04579, P04580, P04581, P04582, P04583, P04624, P05877, P05878, P05879, P05880, P05881, P05882, P06241, P07948, P0CG47, P0CG48, P0DP23, P0DP23, P12487, P12488, P12489, P12490, P12…	O14920, O75914, Q09472, Q13469, Q92793, Q9BXL7, Q9UDY8		P07948, P22694, P25787, P61289, Q05655, Q12968	181		6	7	Homo sapiens	0	0.0331492	0.038674	12.8201
				R-HSA-1227986	Signaling by ERBB2	O14511, O14511, O14944, O14944, O60610, P00533, P00533, P01111, P01111, P01112, P01112, P01116-1, P01116-1, P01116-2, P01116-2, P01133, P01133, P04626, P04626, P06241, P07900, P07947, P0CG47, P0CG48, P12931, P17252, P19174, P21860-1, P21860-1, P27986, P29353-1, P29353-2, P29353, P29353, P31749, P31751, P35070, P35070, P40818, P42336, P42679, P56975, P56975, P61586, P62979, P62987, P62993-1, P6299…	P00533, P00533, P07900, P42336	P31749	Q05655	79	1	1	4	Homo sapiens	0.0126582	0.0126582	0.0506329	12.8185
				R-HSA-2262752	Cellular responses to stress	A5LHX3, A6NHL2, A6NHX0, A6NIX2, A6NIX2, A6NNZ2, A8CG34, O00231, O00232, O00233, O00244, O00257, O00399, O00487, O00716, O00762, O14576, O14618, O14618, O14733, O14818, O15054, O15151, O15342, O15504, O43237, O43242, O43301, O43504, O60814, O60884, O60934, O75140, O75190, O75348, O75506, O75530, O75694, O75715, O75807, O75832, O75935, O94778, O95231, O95429, O95503, O95670, O95757, O95816, O95817,…	P04637, P06400, P07900, P12270, P16403, P35658, P38936, P42345, P45985, P45985, P46527, P49792, Q09472, Q13315, Q8N726, Q92793, Q92878, Q99496	P0C0S5, P17096, P21283, Q99878, Q9NUX5, Q9Y2D1	P08243, P09211, P0DMV9, P25787, P27694, P35638, P51812, P51812, P53567, P61289, Q15382, Q16881, Q92993, Q9BQE3, Q9BTE1, Q9NYB0, Q9P0V3, Q9UKX7, Q9UNX3	594	6	19	18	Homo sapiens	0.010101	0.0319865	0.030303	12.7538
				R-HSA-5620912	Anchoring of the basal body to the plasma membrane	A8K8P3, O00444, O15078, O15259, O43303, O43805, O75161, O75665, O75935, O94927, O94986, O95613, O95684, P04350, P06493, P07437, P07900, P17612, P23258, P30153, P31323, P41208, P43034, P48730, P49674, P51955, P53350, P61006, P61163, P61981, P62258, P62491, P63167, P68366, P68371, Q13409, Q13561, Q14008, Q14203-2, Q14204, Q15019, Q15051, Q15154, Q15691, Q2MV58, Q4AC94, Q5BJF6, Q5HYA8, Q5JTW2, Q5T7B…	P07900, Q15154, Q7Z7A1, Q8TES7	Q5HYA8, Q99871	Q9P0N5	97	2	1	4	Homo sapiens	0.0206186	0.0103093	0.0412371	12.7537
				R-HSA-9006931	Signaling by Nuclear Receptors	A8MTJ3, O00330, O00459, O00482, O00559, O00767, O14610, O14646, O14775, O14944, O14980, O15169, O15379, O15514, O15530, O15530, O43174, O43524, O43815, O60216, O60240, O60262, O60341, O60563, O60814, O60907, O75164, O75362, O75376, O75452, O75911, O94788, O94953, O95477, P00326, P00352, P00533, P01100, P01106, P01111, P01112, P01116-1, P01116-2, P01133, P01135, P02649, P02654, P02655, P03372-3, P…	O14980, O15169, O75376, P00533, P03372, P07900, P19793, P42336, P46527, Q09472, Q8N3U4, Q8WVM7, Q92793, Q9Y618	P0C0S5, P19388, P31749, Q99878	O15169, P09622, Q92993	279	4	3	14	Homo sapiens	0.0143369	0.0107527	0.0501792	12.5898
				R-HSA-165159	MTOR signalling	O00418, O43504, O43741, P06730, P23443, P23588, P31749, P31751, P31946, P35813, P42345, P49815, P54619, P54646, P62753, Q04637, Q0VGL1, Q13131, Q13541, Q15382, Q15831, Q5VZM2, Q6IAA8, Q7L523, Q7RTN6, Q8N122, Q8NBW4, Q92574, Q96B36, Q9BVC4, Q9C0K7, Q9H9S4, Q9HB90, Q9NQL2, Q9UGI9, Q9UGJ0, Q9UHA4, Q9Y2Q5, Q9Y376, Q9Y478	P42345	P31749	Q15382	40	1	1	1	Homo sapiens	0.025	0.025	0.025	12.5
				R-HSA-76009	Platelet Aggregation (Plug Formation)	O15530, O95267, O95398, P00734, P02452, P02671, P02675, P02679, P02751, P04275, P05106, P07359, P08123, P08514, P08913, P12931-1, P12931, P13224, P14770, P18031, P18089, P18825, P29353, P31749, P40197, P40225, P40238, P41240, P43405, P46108, P56945, P61224, P62834, P62993-1, Q05397, Q07889, Q7LDG7, Q7Z5R6, Q8WZA2, Q9Y490	P02452	P31749	P18031	40	1	1	1	Homo sapiens	0.025	0.025	0.025	12.5
				R-HSA-168164	Toll Like Receptor 3 (TLR3) Cascade	O14733, O14920, O15111, O15455, O43187, O43318, O43353, O75582, P01100, P04271, P05067, P05412, P09429, P0CG47, P0CG48, P0DJI8, P15336, P16220, P18846, P19419, P19838, P25963, P27361, P27361, P28482, P28482, P30153, P30154, P41279, P41279, P45983, P45984, P45985, P45985, P46734, P49137, P51452, P51617, P51668, P51812, P52564, P53779, P61077, P61088, P62714, P62837, P62979, P62987, P63208, P67775,…	O14920, P45985, P45985	Q02750, Q13489	P09429, P51812	98	2	2	3	Homo sapiens	0.0204082	0.0204082	0.0306122	12.4948
				R-HSA-453279	Mitotic G1 phase and G1/S transition	O00231, O00232, O00233, O00311, O00487, O00716, O14818, O43242, O43913, O43913, O43929, O43929, O60674, O75419, O75461, O75496, O75832, O96020, P00374, P00519, P01106, P04183, P04818, P06400, P06400, P06493, P07948, P09884, P0CG47, P0CG48, P10244, P11388, P11802, P12004, P12931-1, P14635, P15927, P17980, P20248, P20248, P20618, P24385, P24864, P24941, P25205, P25786, P25787, P25788, P25789, P2769…	P06400, P06400, P38936, P46527	P31749, P61024	P00374, P07948, P25787, P27694, P61289, Q16254, Q16254	171	2	7	4	Homo sapiens	0.0116959	0.0409357	0.0233918	12.3115
				R-HSA-195721	Signaling by WNT	A5LHX3, O00231, O00232, O00233, O00255, O00487, O00512, O00744, O00744, O00755, O00755, O14610, O14610, O14640, O14640, O14641, O14641, O14686, O14746, O14775, O14775, O14818, O14904, O14904, O14905, O14905, O14980, O14986, O15169, O15169, O43242, O43318, O60262, O60262, O60353, O60353, O60493, O60814, O60814, O75084, O75084, O75197, O75197, O75436, O75473, O75474, O75581, O75581, O75832, O94907,…	O14686, O14980, O15169, O15169, P25054, P25054, P35222, P35222, P51532, Q00610, Q09472, Q5JTC6, Q5JTC6, Q92793, Q9Y2T1	P0C0S5, P0C0S5, P31749, Q99878, Q99878	O15169, O15169, O75436, P15153, P25787, P61289, P63104, Q92993, Q92993	415	5	9	15	Homo sapiens	0.0120482	0.0216867	0.0361446	12.1934
				R-HSA-212165	Epigenetic regulation of gene expression	O00159-3, O00422, O15160, O15160, O15446, O15446, O43151, O43159, O43189, O43463, O60264, O60264, O60814, O60814, O75182, O75446, O75530, O75533, O94776, O95602, O95602, O95983, P04908, P04908, P06899, P06899, P0C0S5, P0C0S5, P0C5Y9, P0C5Y9, P0DPB5, P0DPB5, P16104, P16104, P17480, P18074, P19388, P19388, P19447, P20226, P20226, P20671, P20671, P23527, P23527, P26358, P26358, P32780, P33778, P3377…	O75533, Q09472, Q14839, Q92833	P0C0S5, P0C0S5, P19388, P19388, Q99878, Q99878	O60264, O60264, Q8NFU7	172	6	3	4	Homo sapiens	0.0348837	0.0174419	0.0232558	12.1687
				R-HSA-8953897	Cellular responses to external stimuli	A5LHX3, A6NHL2, A6NHX0, A6NIX2, A6NIX2, A6NNZ2, A8CG34, O00231, O00232, O00233, O00244, O00257, O00399, O00487, O00716, O00762, O14576, O14618, O14618, O14733, O14818, O15054, O15151, O15342, O15504, O43237, O43242, O43301, O43504, O60814, O60884, O60934, O75140, O75190, O75348, O75506, O75530, O75694, O75715, O75807, O75832, O75935, O94778, O95231, O95429, O95503, O95670, O95757, O95816, O95817,…	P04637, P06400, P07900, P12270, P16403, P35658, P38936, P42345, P45985, P45985, P46527, P49792, Q09472, Q13315, Q8N726, Q92793, Q92878, Q99496	P0C0S5, P17096, P21283, Q99878, Q9NUX5, Q9Y2D1	P08243, P09211, P0DMV9, P25787, P27694, P35638, P51812, P51812, P53567, P61289, Q15382, Q16881, Q92993, Q9BQE3, Q9BTE1, Q9NYB0, Q9P0V3, Q9UKX7, Q9UNX3	612	6	19	18	Homo sapiens	0.00980392	0.0310458	0.0294118	12.0146
				R-HSA-168138	Toll Like Receptor 9 (TLR9) Cascade	O00206, O14733, O14920, O15111, O43187, O43318, O43353, O75582, P01100, P04271, P05067, P05412, P08571, P09429, P0CG47, P0CG48, P0DJI8, P15336, P16220, P18846, P19419, P19838, P25963, P27361, P27361, P28482, P28482, P30153, P30154, P41279, P41279, P45983, P45984, P45985, P45985, P46734, P49137, P51452, P51617, P51812, P52564, P53779, P61088, P62714, P62979, P62987, P63208, P67775, P80511, Q00653,…	O14920, P45985, P45985, Q13233	Q02750	P09429, P51812	100	1	2	4	Homo sapiens	0.01	0.02	0.04	12
				R-HSA-5696400	Dual Incision in GG-NER	P07992, P09874, P0CG47, P0CG48, P12004, P15927, P18074, P19447, P23025, P27694, P28340, P28715, P32780, P35244, P35249, P35250, P35251, P40937, P40938, P49005, P56282, P62877, P62979, P62987, Q07864, Q13619, Q13620, Q13888, Q13889, Q15054, Q16531, Q6ZYL4, Q86WJ1, Q92466, Q92759, Q92889, Q9HCU8, Q9NR33, Q9NRF9, Q9UBT6, Q9UGN5	P28340, Q92889		P27694	41		1	2	Homo sapiens	0	0.0243902	0.0487805	11.8977
				R-HSA-380972	Energy dependent regulation of mTOR by LKB1-AMPK	O43504, O43741, P35813, P42345, P49815, P54619, P54646, Q0VGL1, Q13131, Q15382, Q15831, Q5VZM2, Q6IAA8, Q7L523, Q7RTN6, Q8N122, Q8NBW4, Q92574, Q9BVC4, Q9C0K7, Q9H9S4, Q9HB90, Q9NQL2, Q9UGI9, Q9UGJ0, Q9UHA4, Q9Y2Q5, Q9Y376, Q9Y478	P42345		Q15382	29		1	1	Homo sapiens	0	0.0344828	0.0344828	11.8906
				R-HSA-164952	The role of Nef in HIV-1 replication and disease pathogenesis	O43747, O94973, O95782, P01730, P01892, P04601, P06239, P06241, P08631, P10747, P10966, P20963-1, P53680, P56377, P61769, P61966, P63000, P63010, P84077, Q10567, Q13177, Q6VY07, Q92556, Q92608, Q96CW1, Q96PC3, Q9BXS5, Q9UI12, Q9Y6Q5	P06239	Q6VY07		29	1		1	Homo sapiens	0.0344828	0	0.0344828	11.8906
				R-HSA-5601884	PIWI-interacting RNA (piRNA) biogenesis	O15514, O60522, O75344, P07900, P10243, P19387, P19388, P24928, P30876, P36954, P52434, P52435, P53803, P61218, P62487, P62875, Q587J7, Q5T8I9, Q7Z3Z4, Q8N2A8, Q8NDG6, Q8TC59, Q8WWH4, Q96J94, Q96JY0, Q9BXT4, Q9BXT6, Q9NQI0, Q9Y2W6	P07900	P19388		29	1		1	Homo sapiens	0.0344828	0	0.0344828	11.8906
				R-HSA-6796648	TP53 Regulates Transcription of DNA Repair Genes	A6NLF2, O00267, O14757, O15514, O60563, O60583, O75771, O75909, P01100, P04637, P05412, P13984, P15336, P18074, P18615, P19387, P19388, P19447, P23193, P24928, P30876, P32780, P35269, P36954, P38398, P40692, P43246, P50613, P50750, P51946, P51948, P52434, P52435, P53803, P54278, P55199, P61218, P62487, P62875, P63272, Q00597, Q08945, Q13315, Q13535, Q13888, Q13889, Q14004, Q14241, Q14676, Q15369,…	O14757, P04637, P38398, Q13315, Q14676	P19388		65	1		5	Homo sapiens	0.0153846	0	0.0769231	11.8343
				R-HSA-166058	MyD88:MAL(TIRAP) cascade initiated on plasma membrane	O00206, O14733, O14920, O15111, O15524, O43187, O43318, O43353, O60603, O75582, P01100, P04271, P05067, P05412, P08571, P09429, P0CG47, P0CG48, P0DJI8, P15336, P16220, P16671, P18846, P19419, P19838, P25963, P26623, P27361, P27361, P28482, P28482, P30153, P30154, P30690, P41279, P41279, P45983, P45984, P45985, P45985, P46734, P49137, P51452, P51617, P51812, P52564, P53779, P58753, P61088, P62714,…	O14920, P45985, P45985, Q13233	Q02750	P09429, P51812	101	1	2	4	Homo sapiens	0.00990099	0.019802	0.039604	11.7636
				R-HSA-168188	Toll Like Receptor TLR6:TLR2 Cascade	O00206, O14733, O14920, O15111, O15524, O43187, O43318, O43353, O60603, O75582, P01100, P04271, P05067, P05412, P08571, P09429, P0CG47, P0CG48, P0DJI8, P15336, P16220, P16671, P18846, P19419, P19838, P25963, P26623, P27361, P27361, P28482, P28482, P30153, P30154, P30690, P41279, P41279, P45983, P45984, P45985, P45985, P46734, P49137, P51452, P51617, P51812, P52564, P53779, P58753, P61088, P62714,…	O14920, P45985, P45985, Q13233	Q02750	P09429, P51812	101	1	2	4	Homo sapiens	0.00990099	0.019802	0.039604	11.7636
				R-HSA-69620	Cell Cycle Checkpoints	A5LHX3, O00139, O00231, O00232, O00233, O00311, O00487, O00762, O14576, O14757, O14757, O14777, O14818, O14980, O15151, O15392, O43237, O43242, O43264, O43683, O43684, O43913, O43929, O60566, O60671, O60814, O60921, O60934, O75122, O75419, O75832, O75943, O76064, O95067, O95229, O95714, O96017, O96020, O96028, P04637, P06493, P06899, P0CG47, P0CG48, P14635, P15927, P16104, P17980, P20248, P20618,…	O14757, O14757, O14980, O96028, P04637, P38398, P38936, P46527, P49792, Q12888, Q13315, Q14191, Q14676, Q8N726, Q92878		P25787, P27694, P61289, P63104, Q53HL2, Q92993	277		6	15	Homo sapiens	0	0.0216606	0.0541516	11.7296
				R-HSA-5633007	Regulation of TP53 Activity	O00141, O00268, O14744, O14757, O14965, O15151, O15350, O15530, O43741, O60285, O60671, O60921, O60934, O75604, O75626, O75943, O94776, O95696, O95983, O96017, P04637, P06493, P0CG47, P0CG48, P15927, P19784, P20226, P20248, P21675, P24941, P27694, P29590, P30153, P30154, P31749, P31751, P35244, P35249, P35250, P38398, P40937, P40938, P42345, P48426, P49848, P49959, P51530, P51959, P52564, P54132,…	O14757, P04637, P38398, P42345, Q09472, Q13315, Q14191, Q14839, Q8N726, Q92878	P31749	P27694, Q92993	160	1	2	10	Homo sapiens	0.00625	0.0125	0.0625	11.7188
				R-HSA-1592230	Mitochondrial biogenesis	O00411, O15379, O43741, O60907, O75376, O75431, O75947, O75964, P00367, P00846, P03928, P04179, P05496, P06576, P0DP23, P11474, P11474, P13196, P15336, P16220, P16220, P17152, P18859, P19793, P20393, P24539, P25705, P30049, P36542, P38646, P48047, P48201, P48735, P49448, P51610, P53778, P54619, P54646, P56134, P56381, P56385, P99999, Q00059, Q00059, Q04837, Q06055, Q06413, Q06546, Q06547-1, Q0654…	O75376, P19793, Q92793		P11474, P11474, Q9UBK2, Q9UBK2	102		4	3	Homo sapiens	0	0.0392157	0.0294118	11.534
				R-HSA-166166	MyD88-independent TLR4 cascade	O00206, O14733, O14920, O15111, O43187, O43318, O43353, O75582, P01100, P04271, P05067, P05412, P08571, P09429, P0CG47, P0CG48, P0DJI8, P15336, P16220, P18846, P19419, P19838, P25963, P27361, P27361, P28482, P28482, P30153, P30154, P41279, P41279, P45983, P45984, P45985, P45985, P46734, P49137, P51452, P51617, P51668, P51812, P52564, P53779, P61077, P61088, P62714, P62837, P62979, P62987, P63208,…	O14920, P45985, P45985	Q02750, Q13489	P09429, P51812	102	2	2	3	Homo sapiens	0.0196078	0.0196078	0.0294118	11.534
				R-HSA-937061	TRIF(TICAM1)-mediated TLR4 signaling	O00206, O14733, O14920, O15111, O43187, O43318, O43353, O75582, P01100, P04271, P05067, P05412, P08571, P09429, P0CG47, P0CG48, P0DJI8, P15336, P16220, P18846, P19419, P19838, P25963, P27361, P27361, P28482, P28482, P30153, P30154, P41279, P41279, P45983, P45984, P45985, P45985, P46734, P49137, P51452, P51617, P51668, P51812, P52564, P53779, P61077, P61088, P62714, P62837, P62979, P62987, P63208,…	O14920, P45985, P45985	Q02750, Q13489	P09429, P51812	102	2	2	3	Homo sapiens	0.0196078	0.0196078	0.0294118	11.534
				R-HSA-212300	PRC2 methylates histones and DNA	O43189, O60814, O75530, P04908, P06899, P0C0S5, P0C5Y9, P16104, P20671, P23527, P26358, P33778, P57053, P58876, P62805, P62807, P68431, P84243, Q09028, Q15022, Q15910, Q16576, Q16777, Q16778, Q5T6S3, Q6FI13, Q6ZN18, Q71DI3, Q71UI9, Q8N257, Q92833, Q93077, Q93079, Q96A08, Q99877, Q99878, Q99879, Q99880, Q9BTM1, Q9UBC3, Q9Y483, Q9Y6K1	Q92833	P0C0S5, Q99878		42	2		1	Homo sapiens	0.047619	0	0.0238095	11.3379
				R-HSA-3700989	Transcriptional Regulation by TP53	A0AVK6, A5YKK6, A6NLF2, O00141, O00220, O00267, O00268, O00483, O14548, O14727, O14744, O14757, O14763, O14798, O14965, O15151, O15350, O15392, O15514, O15530, O43504, O43715, O43741, O43819, O60238, O60285, O60563, O60583, O60671, O60921, O60934, O75175, O75604, O75626, O75771, O75880, O75909, O75943, O94776, O94925, O95628, O95696, O95983, O96017, O96020, P00390-2, P00395, P00403, P00414, P0110…	O14757, P04637, P38398, P38936, P42345, P46527, Q07812, Q09472, Q13315, Q14191, Q14676, Q14839, Q8N726, Q92793, Q92878	P19388, P31749, Q86XT9	P27694, P63104, Q15382, Q16254, Q16881, Q5RI15, Q92993	367	3	7	15	Homo sapiens	0.00817439	0.0190736	0.0408719	11.1368
				R-HSA-3214815	HDACs deacetylate histones	O00422, O15379, O60341, O60814, O60907, O75376, O75446, O94776, O95983, P04908, P06899, P0C0S8, P20671, P23527, P29374, P33778, P58876, P62805, P62807, P68431, Q09028, Q12873, Q13127, Q13227, Q13330, Q13547, Q14839, Q16576, Q16777, Q16778, Q4LE39, Q5QNW6, Q6FI13, Q71DI3, Q7L7L0, Q86YP4, Q8IUE6, Q8N257, Q8WXI9, Q92769, Q93077, Q93079, Q969S8, Q96A08, Q96BD5, Q96KK5, Q96QV6, Q99877, Q99878, Q99879,…	O75376, Q13127, Q14839, Q9Y618	Q99878		60	1		4	Homo sapiens	0.0166667	0	0.0666667	11.1111
				R-HSA-168179	Toll Like Receptor TLR1:TLR2 Cascade	O00206, O14733, O14920, O15111, O15524, O43187, O43318, O43353, O60603, O75582, P01100, P04271, P05067, P05412, P08571, P09429, P0CG47, P0CG48, P0DJI8, P15336, P16220, P16671, P18846, P19419, P19838, P25963, P26623, P27361, P27361, P28482, P28482, P30153, P30154, P30690, P35247, P41279, P41279, P45983, P45984, P45985, P45985, P46734, P49137, P51452, P51617, P51812, P52564, P53779, P58753, P61088,…	O14920, P45985, P45985, Q13233	Q02750	P09429, P51812	104	1	2	4	Homo sapiens	0.00961538	0.0192308	0.0384615	11.0947
				R-HSA-181438	Toll Like Receptor 2 (TLR2) Cascade	O00206, O14733, O14920, O15111, O15524, O43187, O43318, O43353, O60603, O75582, P01100, P04271, P05067, P05412, P08571, P09429, P0CG47, P0CG48, P0DJI8, P15336, P16220, P16671, P18846, P19419, P19838, P25963, P26623, P27361, P27361, P28482, P28482, P30153, P30154, P30690, P35247, P41279, P41279, P45983, P45984, P45985, P45985, P46734, P49137, P51452, P51617, P51812, P52564, P53779, P58753, P61088,…	O14920, P45985, P45985, Q13233	Q02750	P09429, P51812	104	1	2	4	Homo sapiens	0.00961538	0.0192308	0.0384615	11.0947
				R-HSA-2559582	Senescence-Associated Secretory Phenotype (SASP)	O00762, O60814, O95231, P01100, P01583, P04908, P05231, P05412, P06899, P0C0S5, P0C5Y9, P0CG47, P0CG48, P10145, P11802, P16104, P17676, P17676, P19838, P20248, P20671, P23527, P24941, P27361, P28482, P30260, P33778, P38936, P40763, P42771, P42772, P42773, P46527, P51668, P51812, P51812, P51965, P55273, P57053, P58876, P60006, P62805, P62807, P62979, P62987, P68431, P78396, P84243, Q00534, Q04206,…	P38936, P46527	P0C0S5, Q99878	P51812, P51812	85	2	2	2	Homo sapiens	0.0235294	0.0235294	0.0235294	11.0727
				R-HSA-199992	trans-Golgi Network Vesicle Budding	O00115, O00161, O00189, O00203, O00443, O14964, O14976, O43493, O43633, O43747, O60749, O75061, O75146, O75843, O75976, O95295, P02786, P02792, P02794, P05067, P09496-1, P09496, P09497, P11142, P11717, P15586, P20645, P49407, P50570, P51148, P51809, P54920, P55327, P56377, P61966, P63027, P78537, P84077, Q00610-1, Q00610, Q01968, Q0IIM8, Q10567, Q12846, Q13492, Q14671, Q14677, Q14789, Q16890, Q5H…	Q00610		O60749, O95295, Q6QNY0, Q92572, Q9Y5X1, Q9Y6B7	74		6	1	Homo sapiens	0	0.0810811	0.0135135	10.9569
				R-HSA-5357801	Programmed Cell Death	A1A4S6, A5LHX3, O00206, O00220, O00231, O00232, O00233, O00273, O00429, O00487, O14727, O14727, O14763, O14818, O15350, O15519-1, O15519-2, O43236-6, O43242, O43293, O43521, O43903, O60313, O75832, O76075, P02545-1, P04637, P06396, P07305, P07385, P08571, P08670, P09429, P0CG47, P0CG47, P0CG48, P0CG48, P10144, P10412, P10415, P10636, P12830, P15059, P15924, P16401, P16402, P16403, P17980, P20618,…	P04637, P16403, P25054, P35222, Q07812, Q8N726	P31749, Q13489	P09429, P25787, P61289, P63104, Q05655	196	2	5	6	Homo sapiens	0.0102041	0.0255102	0.0306122	10.9329
				R-HSA-8856825	Cargo recognition for clathrin-mediated endocytosis	O14526, O14641, O14656, O14657, O14944, O14964, O43493, O60641, O75379, O75886, O94973, O95208, O95782, P00533, P01130, P01133, P01135, P01185, P01730, P02786, P02787, P04114, P04234, P07550, P08172, P09496, P09497, P09693, P0CG47, P0CG48, P11717, P13569, P15514, P16871, P20645, P21579, P22681, P25098, P25103, P30518, P30556, P32121, P35070, P35626, P41221, P42566, P49407, P51809, P52594, P53675,…	P00533, P22681, P53675, Q00610	Q13098, Q8NBV8	Q96D71	105	2	1	4	Homo sapiens	0.0190476	0.00952381	0.0380952	10.8844
				R-HSA-2559580	Oxidative Stress Induced Senescence	O00257, O00716, O14733, O15054, O15151, O60814, O75530, O95503, O95819, P01100, P01574, P04637, P04908, P05412, P06899, P0C0S5, P0C5Y9, P0CG47, P0CG48, P10599, P11802, P16104, P20671, P23527, P27361, P28482, P33778, P35226, P42771, P42772, P42773, P45983, P45984, P45985, P45985, P46734, P49137, P52564, P53779, P55273, P57053, P58876, P62805, P62807, P62979, P62987, P68431, P78364, P84243, Q00534,…	P04637, P45985, P45985, Q8N726, Q99496	P0C0S5, Q99878		96	2		5	Homo sapiens	0.0208333	0	0.0520833	10.8507
				R-HSA-383280	Nuclear Receptor transcription pathway	O00482-1, O00482-2, O00482-3, O75376, O75469-1, O75469-2, O75469-3, O75469-4, O75469-5, O75469-6, O75469-7, O95718, P03372, P04150-1, P04150-2, P04150-3, P04150-4, P04150-5, P04150-6, P04150-7, P04150-8, P04150-9, P06401-2, P06401, P08235-1, P08235-2, P08235-3, P08235-4, P10275, P10276, P10588, P10589, P10826, P10827, P10828, P11473, P11474, P13056, P13631, P19793, P20393, P22736, P28702, P35398,…	O75376, P03372, P19793, Q9Y618		P10828, P11474	86		2	4	Homo sapiens	0	0.0232558	0.0465116	10.8167
				R-HSA-5688426	Deubiquitination	A5LHX3, A6NCW0, A6NCW7, A8MUK1, C9J2P7, C9JJH3, C9JLJ4, C9JPN9, C9JVI0, D6R901, D6R9N7, D6RA61, D6RBQ6, D6RCP7, D6RJB6, O00231, O00232, O00233, O00487, O14818, O14964, O15105, O15105, O15151, O15169, O15265, O15294, O43242, O43255, O43303, O43318, O43353, O60260, O60493, O60814, O75317, O75528, O75604, O75832, O75886, O94826, O94966, O95271, O95630, O95760, O95786, O96019, P01106, P01137, P03372,…	O15169, O15265, P03372, P04637, P25054, P38398, Q09472, Q13485, Q14145, Q92560, Q9Y2T1	Q13489, Q7Z434, Q86TJ2, Q99878, Q9H9J4	O15169, P25787, P61289	290	5	3	11	Homo sapiens	0.0172414	0.0103448	0.037931	10.4637
				R-HSA-70268	Pyruvate metabolism	O00330, O15427, O43708, O95563, O95907, P00338, P07195, P07864, P08559, P09622, P10515, P11177, P19793, P21796, P29803, P35613, P48163, P53985, Q03181, Q04760, Q15118, Q15119, Q15120, Q16654, Q16775-2, Q6ZMR3, Q8NCN5, Q9BYZ2, Q9P0J1, Q9P2J9, Q9Y5U8	P19793		P09622	31		1	1	Homo sapiens	0	0.0322581	0.0322581	10.4058
				R-HSA-448424	Interleukin-17 signaling	O14733, O14920, O15111, O43187, O43318, O43353, O75582, P01100, P05412, P0CG47, P0CG48, P15336, P16220, P18846, P19419, P19838, P27361, P27361, P28482, P28482, P30153, P30154, P41279, P41279, P45983, P45984, P45985, P45985, P46734, P49137, P51452, P51617, P51812, P52564, P53779, P61088, P62714, P62979, P62987, P63208, P67775, Q02078, Q02750, Q06413, Q13115, Q13164, Q13164, Q13404, Q13616, Q14738,…	O14920, P45985, P45985	Q02750	P51812	76	1	1	3	Homo sapiens	0.0131579	0.0131579	0.0394737	10.3878
				R-HSA-425397	Transport of vitamins, nucleosides, and related molecules	O00337, O00400, O43868, O94956, P01185, P02768, P05090, P05141, P12235, P12236, P31025, P36021, P36404, P46721, P78381, P78382, Q14542, Q5EBL8, Q6JVE5, Q6P1M0, Q6PCB7, Q6UWW0, Q6ZQN7, Q76EJ3, Q7RTT9, Q8TB61, Q8WX39, Q92959, Q969S0, Q96A29, Q96BD0, Q99808, Q9BZD2, Q9H1N7, Q9HAS3, Q9NPD5, Q9NTN3, Q9NYB5, Q9UIG8-1, Q9Y289, Q9Y2D2, Q9Y2P4, Q9Y2Y0, Q9Y6L6	P02768		P36021, Q9H1N7	44		2	1	Homo sapiens	0	0.0454545	0.0227273	10.3306
				R-HSA-109581	Apoptosis	A1A4S6, A5LHX3, O00206, O00220, O00231, O00232, O00233, O00273, O00429, O00487, O14727, O14727, O14763, O14818, O15350, O15519-1, O15519-2, O43236-6, O43242, O43293, O43521, O43903, O60313, O75832, O76075, P02545-1, P04637, P06396, P07305, P08571, P08670, P09429, P0CG47, P0CG48, P10144, P10412, P10415, P10636, P12830, P15924, P16401, P16402, P16403, P17980, P20618, P20700, P25054, P25445, P25786,…	P04637, P16403, P25054, P35222, Q07812, Q8N726	P31749	P09429, P25787, P61289, P63104, Q05655	187	1	5	6	Homo sapiens	0.00534759	0.026738	0.0320856	10.2948
				R-HSA-162906	HIV Infection	A5D8V6, A5LHX3, A6NLF2, A8CG34, A8CG34, O00231, O00232, O00233, O00267, O00267, O00268, O00487, O14818, O14980, O15504, O15504, O15514, O15514, O43148, O43242, O43633, O43747, O60551, O60563, O60563, O60583, O60942, O75351, O75475, O75531, O75694, O75694, O75832, O75909, O94973, O95782, P01730, P01892, P04578, P04585, P04591, P04601, P04608, P04608, P04618, P04618, P05141, P05919, P06239, P06241,…	O14980, P06239, P09958, P12270, P12270, P35658, P35658, P49792, P49792	O60551, P17096, P19388, P19388, Q6VY07, Q8WUM4	P25787, P49917, P61289, Q9UKX7, Q9UKX7	311	6	5	9	Homo sapiens	0.0192926	0.0160772	0.0289389	10.2356
				R-HSA-5687128	MAPK6/MAPK4 signaling	A5LHX3, O00231, O00232, O00233, O00487, O14613, O14818, O14980, O43242, O43524, O60229, O60729, O75832, O75914, P01106, P04792, P05412, P06493, P0CG47, P0CG48, P15918, P17612, P17980, P20618, P22612, P22694, P25685, P25786, P25787, P25788, P25789, P28062, P28065, P28066, P28070, P28072, P28074, P30281, P31152, P35998, P40306, P43268, P43686, P48556, P49720, P49721, P51665, P55036, P55895, P60896,…	O14980, O75914		P22694, P25787, P61289, Q9UNH5	89		4	2	Homo sapiens	0	0.0449438	0.0224719	10.0997
				R-HSA-5689880	Ub-specific processing proteases	A5LHX3, A6NCW0, A6NCW7, A8MUK1, C9J2P7, C9JJH3, C9JLJ4, C9JPN9, C9JVI0, D6R901, D6R9N7, D6RA61, D6RBQ6, D6RCP7, D6RJB6, O00231, O00232, O00233, O00487, O14818, O14964, O15105, O15151, O15169, O15265, O43242, O43255, O43303, O43318, O60493, O60814, O75317, O75528, O75604, O75832, O75886, O94826, O94966, O95271, O95760, O95786, P01106, P04637, P04908, P06746, P06899, P07550, P0C0S8, P0C7I0, P0CG47,…	O15169, O15265, P04637, Q13485, Q14145, Q9Y2T1	Q13489, Q86TJ2, Q99878, Q9H9J4	O15169, P25787, P61289	205	4	3	6	Homo sapiens	0.0195122	0.0146341	0.0292683	9.99405
				R-HSA-449147	Signaling by Interleukins	A5LHX3, O00170, O00182, O00231, O00232, O00233, O00329, O00329, O00459, O00459, O00487, O00626, O14508, O14543, O14733, O14818, O14920, O14979, O15111, O15230, O15357, O15392, O15524, O43187, O43242, O43318, O43353, O43524, O60674, O60674, O75159, O75462, O75582, O75832, O95256, O95760, O95998, P00441, P00488, P00915, P01033, P01100, P01106, P01137, P01189, P01375, P01579, P01583, P01584, P01589,…	O14920, P04637, P06239, P07900, P14210, P14210, P22681, P22681, P38936, P40189, P40189, P42336, P42336, P45985, P45985, P51532	P09919, P13501, P16619, P31749, Q02750	O14543, P04083, P07948, P07948, P09429, P09661, P25787, P51812, P61289, P63104, Q9UBD9	508	5	11	16	Homo sapiens	0.00984252	0.0216535	0.0314961	9.92002
				R-HSA-9639288	Amino acids regulate mTORC1	A6NHX0, O15342, O43504, O75140, O75348, O95670, P15313, P21281, P21283, P27449, P36543, P38606, P42345, P55735, P58004, P61421, Q0VGL1, Q12980, Q13488, Q15382, Q16864, Q1RMZ1, Q5T011, Q5VZM2, Q6IAA8, Q6PJI9, Q7L523, Q8N122, Q8N8Y2, Q8NBW4, Q8NEY4, Q8NFG4, Q8NHE4, Q8TF40, Q8WTW4, Q8WTX7, Q969R8, Q96A05, Q96EE3, Q96LB4, Q96MD2, Q96S15, Q99437, Q9BVC4, Q9HB90, Q9NQL2, Q9NXC5, Q9P0V3, Q9P278, Q9UHA4,…	P42345	P21283	Q15382, Q9P0V3	55	1	2	1	Homo sapiens	0.0181818	0.0363636	0.0181818	9.91736
				R-HSA-1250196	SHC1 events in ERBB2 signaling	O14511, O14511, O14944, O14944, P00533, P00533, P01111, P01112, P01116-1, P01116-2, P01133, P01133, P04626, P04626, P17252, P21860-1, P21860-1, P29353-1, P29353-2, P29353, P29353, P35070, P35070, P56975, P56975, P62993-1, Q02156, Q02297-10, Q02297-10, Q02297, Q02297, Q05209, Q05209, Q05655, Q07889, Q15303-1, Q15303-1, Q15303-2, Q15303-2, Q15303-3, Q15303-3, Q8WWG1, Q8WWG1, Q99075, Q99075	P00533, P00533		Q05655	45		1	2	Homo sapiens	0	0.0222222	0.0444444	9.87654
				R-HSA-388841	Costimulation by the CD28 family	A0A0A6YYK7, O00459, O15530, O75144, O75791, O75914, P01730, P01733, P01737, P01848, P01850, P01903, P01906, P01909, P01911, P01912, P01920, P04229, P04234, P04435, P04437, P04440, P05538, P06239, P06241, P07766, P07947, P07948, P09693, P10747, P12931-1, P13760, P13761, P13762, P15498, P16410, P20036, P20039, P20963-1, P27986, P29350, P30153, P30154, P31749, P31751, P33681, P41240, P41279, P42081,…	O75914, P06239, P42336, P42345	P31749	P07948	90	1	1	4	Homo sapiens	0.0111111	0.0111111	0.0444444	9.87654
				R-HSA-427389	ERCC6 (CSB) and EHMT2 (G9a) positively regulate rRNA expression	O60814, O94776, O95983, P04908, P06899, P0C0S5, P0C5Y9, P16104, P20671, P23527, P33778, P57053, P58876, P62805, P62807, P68431, P84243, Q03468, Q09028, Q12873, Q13185, Q13330, Q13547, Q14839, Q15361, Q16576, Q16777, Q16778, Q6FI13, Q71DI3, Q71UI9, Q86YP4, Q8N257, Q8WXI9, Q92769, Q93077, Q93079, Q96A08, Q96KQ7, Q99877, Q99878, Q99879, Q99880, Q9BTC8, Q9BTM1	Q14839	P0C0S5, Q99878		45	2		1	Homo sapiens	0.0444444	0	0.0222222	9.87654
				R-HSA-162587	HIV Life Cycle	A5D8V6, A6NLF2, A8CG34, O00267, O00267, O00268, O14980, O15504, O15514, O15514, O43148, O43633, O60551, O60563, O60563, O60583, O60942, O75351, O75475, O75531, O75694, O75909, P01730, P04578, P04585, P04591, P04601, P04608, P04608, P04618, P05919, P09958, P0CG47, P0CG48, P12270, P12956, P13010, P13984, P13984, P17096, P18074, P18615, P18615, P18754, P18858, P19387, P19387, P19388, P19388, P19447,…	O14980, P09958, P12270, P35658, P49792	O60551, P17096, P19388, P19388, Q8WUM4	P49917, Q9UKX7	189	5	2	5	Homo sapiens	0.026455	0.010582	0.026455	9.79816
				R-HSA-4551638	SUMOylation of chromatin organization proteins	A8CG34, O00257, O15504, O75694, O75925, O75928-2, O96006, P12270, P35226, P35227, P35658, P37198, P45973, P49790, P49792, P52948-3, P52948-4, P52948-5, P55735, P55854, P56524, P57740, P61956, P62805, P63165, P63165, P63279, P63279, P78364, P78406, Q01826, Q06587, Q12769, Q12873, Q13547, Q14781, Q15022, Q5SRE5, Q7Z3B4, Q8IXK0, Q8N1F7, Q8NDX5, Q8NFH3, Q8NFH4, Q8NFH5, Q8TEM1, Q8WUM0, Q92621, Q92769,…	P12270, P35658, P49792, Q99496		Q9UKX7	64		1	4	Homo sapiens	0	0.015625	0.0625	9.76562
				R-HSA-445989	TAK1 activates NFkB by phosphorylation and activation of IKKs complex	O14920, O15111, O43187, O43318, O43353, P04271, P05067, P09429, P0CG47, P0CG48, P0DJI8, P19838, P25963, P51617, P61088, P62979, P62987, P80511, Q00653, Q04206, Q13404, Q15109, Q15653, Q15750, Q8N5C8, Q9HC29, Q9NYJ8, Q9NYR9, Q9NYS0, Q9Y239, Q9Y4K3, Q9Y6K9	O14920		P09429	32		1	1	Homo sapiens	0	0.03125	0.03125	9.76562
				R-HSA-6782210	Gap-filling DNA repair synthesis and ligation in TC-NER	O15514, O60306, P05114, P0CG47, P0CG48, P12004, P15927, P18074, P18858, P18887, P19387, P19388, P19447, P23193, P24928, P27694, P28340, P30876, P32780, P35244, P35249, P35250, P35251, P36954, P40937, P40938, P49005, P49916, P50613, P51946, P51948, P52434, P52435, P53803, P56282, P61218, P62487, P62875, P62877, P62979, P62987, Q03468, Q07864, Q09472, Q13216, Q13619, Q13620, Q13888, Q13889, Q15054,…	P28340, Q09472	P19388	P27694	64	1	1	2	Homo sapiens	0.015625	0.015625	0.03125	9.76562
				R-HSA-397795	G-protein beta:gamma signalling	O14610, O14775, O15530, O60262, P16520, P31749, P31751, P48736, P50150, P50151, P59768, P60953, P61586, P61952, P62873, P62879, P63211, P63215, P63218, Q00722, Q01970, Q06187, Q13153, Q15052, Q5UE93, Q8WYR1, Q9HAV0, Q9NQ66, Q9P2W3, Q9UBI6, Q9UK08, Q9Y243	P48736	P31749		32	1		1	Homo sapiens	0.03125	0	0.03125	9.76562
				R-HSA-6785807	Interleukin-4 and Interleukin-13 signaling	O00626, O14543, O15230, O15392, O15524, O43524, O60674, O75159, P00488, P01033, P01100, P01106, P01137, P01189, P01375, P01583, P01584, P01854, P01857, P01861, P02751, P03956, P04083, P04637, P05107, P05112, P05231, P05362, P05556, P06734, P07900, P08123, P08253, P08254, P08670, P08887, P09038, P09601, P09917, P0DJI8, P10145, P10415, P11142, P11215, P11309, P13500, P13725, P14210, P14625, P14780,…	P04637, P07900, P14210, P38936	P31749	O14543, P04083	111	1	2	4	Homo sapiens	0.00900901	0.018018	0.036036	9.73947
				R-HSA-170834	Signaling by TGF-beta Receptor Complex	O00255, O14980, O15105, O15105, O60563, O60583, O75376, O75376, O75807, O75909, O95405-1, O95405-1, P01106, P01137, P01137, P05121, P08047, P09874, P09958, P0CG47, P0CG47, P0CG48, P0CG48, P12755, P12755, P12757, P12757, P17275, P22681, P24863, P28749, P35813, P36873, P36897, P36897, P37173, P37173, P42772, P49336, P50750, P51668, P61077, P61081, P61586, P61586, P62136, P62140, P62942, P62942, P62…	O14980, O75376, O75376, P09958, P22681, Q13485, Q13485, Q969W9, Q9Y618, Q9Y618		Q16254	102		1	10	Homo sapiens	0	0.00980392	0.0980392	9.61169
				R-HSA-168255	Influenza Infection	A8CG34, A9QM74, O00410, O00505, O00629, O14980, O15131, O15504, O15514, O75694, O95639, P01137, P03428, P03431, P03433, P03452, P03466, P03468, P03485, P03496, P03508, P05161, P05386, P05387, P05388, P06821, P07900, P08708, P08865, P09496, P09874, P0C0U1, P0DMV8, P12236, P12270, P13984, P15880, P18077, P18124, P18621, P19387, P19388, P19525, P22090, P23396, P24928, P25398, P26373, P27635, P27797,…	O14980, P07900, P12270, P27797, P35658, P49792, Q00610	P05161, P19388	Q9UKX7, Q9UNX3	172	2	2	7	Homo sapiens	0.0116279	0.0116279	0.0406977	9.46458
				R-HSA-69278	Cell Cycle, Mitotic	A5LHX3, A6NHL2, A6NNZ2, A8CG34, A8K8P3, O00139, O00231, O00232, O00233, O00311, O00444, O00487, O00716, O00762, O14576, O14777, O14818, O14965, O14974, O14980, O15078, O15392, O15504, O43237, O43242, O43264, O43303, O43633, O43683, O43684, O43768, O43768, O43805, O43913, O43913, O43929, O43929, O60216, O60237-4, O60566, O60674, O60763, O60814, O75122, O75330, O75419, O75419, O75461, O75496, O7553…	O14980, P04637, P06400, P06400, P07900, P12270, P28340, P35658, P38936, P46527, P49792, Q09472, Q14980, Q15154, Q7Z7A1, Q8N3U4, Q8WVM7, Q9NTI5	P0C0S5, P31749, P61024, Q8NEM0, Q99871, Q99878, Q9BQK8	P00374, P07948, P25787, P27694, P61289, Q16254, Q16254, Q53HL2, Q8WV24, Q92539, Q9BQE3, Q9UKX7, Q9UNH5	619	7	13	18	Homo sapiens	0.0113086	0.0210016	0.0290792	9.39553
				R-HSA-977225	Amyloid fiber formation	A1E959, O14672, O14933, O43255, O60260, O60814, O95858, P01034, P01160, P01236, P01258, P01308, P02647, P02671, P02743, P02766, P02788, P04279, P04908, P05067, P05937, P06396, P06727, P06899, P09958, P0C0S5, P0C5Y9, P0CG47, P0CG48, P0DJI8, P10997, P16104, P20671, P23527, P33778, P37840, P56817, P57053, P58876, P61626, P61769, P62079, P62805, P62807, P62979, P62987, P68431, P84243, P98160, Q08431,…	P09958, Q92542	P0C0S5, Q8WW43, Q99878		80	3		2	Homo sapiens	0.0375	0	0.025	9.375
				R-HSA-194441	Metabolism of non-coding RNA	A8CG34, O14744, O14893, O15504, O75694, O95149, P12270, P14678, P35658, P37198, P49790, P49792, P52298, P52948-3, P52948-4, P52948-5, P54105, P55735, P57678, P57740, P62304, P62306, P62308, P62314, P62316, P62318, P78406, Q09161, Q12769, Q16637, Q5SRE5, Q7Z3B4, Q8N1F7, Q8NFH3, Q8NFH4, Q8NFH5, Q8TEM1, Q8TEQ6, Q8WUM0, Q8WXD5, Q92621, Q96EE3-1, Q96EE3-2, Q96HA1, Q96RS0, Q99567, Q9BQA1, Q9BTX1, Q9BVL…	P12270, P35658, P49792		Q9UKX7	57		1	3	Homo sapiens	0	0.0175439	0.0526316	9.23361
				R-HSA-191859	snRNP Assembly	A8CG34, O14744, O14893, O15504, O75694, O95149, P12270, P14678, P35658, P37198, P49790, P49792, P52298, P52948-3, P52948-4, P52948-5, P54105, P55735, P57678, P57740, P62304, P62306, P62308, P62314, P62316, P62318, P78406, Q09161, Q12769, Q16637, Q5SRE5, Q7Z3B4, Q8N1F7, Q8NFH3, Q8NFH4, Q8NFH5, Q8TEM1, Q8TEQ6, Q8WUM0, Q8WXD5, Q92621, Q96EE3-1, Q96EE3-2, Q96HA1, Q96RS0, Q99567, Q9BQA1, Q9BTX1, Q9BVL…	P12270, P35658, P49792		Q9UKX7	57		1	3	Homo sapiens	0	0.0175439	0.0526316	9.23361
				R-HSA-3371497	HSP90 chaperone cycle for steroid hormone receptors (SHR)	A6NHL2, A6NNZ2, O00399, O14576, O43237, O60884, O75935, P04150, P04350, P06401, P07900, P08235, P08238, P0DMV8, P0DMV9, P0DPH7, P0DPH8, P10275, P11142, P25685, P31689, P31948, P34931, P47755, P47756, P52907, P54652, P61163, P63167, P68363, P68366, P68371, Q02790, Q13409, Q13451, Q13509, Q13561, Q13885, Q14203, Q14204, Q15185, Q3ZCM7, Q6PEY2, Q71U36, Q8WW22, Q96FJ2, Q96KX2, Q9BQE3, Q9BTE1, Q9BUF5,…	P07900		P0DMV9, Q9BQE3, Q9BTE1	57		3	1	Homo sapiens	0	0.0526316	0.0175439	9.23361
				R-HSA-1592389	Activation of Matrix Metalloproteinases	O60911, P00747, P01033, P03952, P03956, P07477, P07478, P08246, P08253, P08254, P08311, P09237, P09238, P09958, P14780, P16035, P17538, P20151, P22894, P23946, P24347, P39060, P43235, P45452, P50281, P51511, P51512, Q15661, Q6GPI1, Q9BQ16, Q9NPA2, Q9ULZ9, Q9Y5R2	P09958		P24347	33		1	1	Homo sapiens	0	0.030303	0.030303	9.18274
				R-HSA-70326	Glucose metabolism	A6NDG6, A8CG34, O00757, O14556, O15504, O43826, O60825, O75694, O75746, P00505, P00558, P04075, P04406, P05062, P06733, P06744, P07205, P07738, P08237, P09104, P09467, P09972, P11498, P12270, P13929, P14618-1, P14618-2, P15259, P16118, P16118, P17174, P17612, P17858, P18669, P19367, P22612, P22694, P30153, P30154, P30613-1, P30613-2, P35557, P35558, P35575, P35658, P37198, P40925, P40926, P46926,…	P12270, P35658, P49792	Q9BRR6	P22694, Q9UKX7	99	1	2	3	Homo sapiens	0.010101	0.020202	0.030303	9.18274
				R-HSA-8939902	Regulation of RUNX2 expression and activity	A5LHX3, O00231, O00231, O00232, O00232, O00233, O00233, O00487, O00487, O14818, O14818, O43242, O43242, O75832, O75832, P03372, P03372, P04150, P0CG47, P0CG47, P0CG48, P0CG48, P11474, P11474, P12643, P17980, P17980, P20618, P20618, P25786, P25786, P25787, P25787, P25788, P25788, P25789, P25789, P28062, P28062, P28065, P28065, P28066, P28066, P28070, P28070, P28072, P28072, P28074, P28074, P35548,…	P03372, P03372		P11474, P11474, P25787, P25787, P61289, P61289, Q9UBK2, Q9UBK2	132		8	2	Homo sapiens	0	0.0606061	0.0151515	9.18274
				R-HSA-6811558	PI5P, PP2A and IER3 Regulate PI3K/AKT Signaling	O00329, O00459, O14511, O14944, O14986, O15520, O43320, O43815, O60258-1, O60331, O76093, O95750, O95760, P00533, P01127, P01133, P01135, P01308, P03372-3, P03372-4, P03372, P04085-1, P04085-2, P04626, P05230, P06213, P06239, P06241, P08581, P08620, P09038, P09619, P10721, P10747, P10767, P11362-1, P11362-19, P11487, P12034-1, P12931-1, P12931, P14210, P15153, P15391, P15498, P15514, P16234, P215…	P00533, P03372, P06239, P10721, P14210, P42336	P31749	P15153	115	1	1	6	Homo sapiens	0.00869565	0.00869565	0.0521739	9.07372
				R-HSA-72203	Processing of Capped Intron-Containing Pre-mRNA	A8CG34, O00148, O15042, O15234, O15504, O15514, O43143, O43172, O43290, O43390, O43395, O43447, O43660, O43809, O60231, O60306, O60508, O60828, O75152, O75400, O75494, O75533, O75554, O75643, O75694, O75934, O75937, O75940, O94906, O94913, O95391, O95400, O95639, O95777, O95926, P06730, P07910, P08579, P08621, P09012, P09234, P09651, P09661, P11142, P12270, P13984, P14678, P14866, P16383, P17844,…	O75533, P12270, P26368, P35658, P49792, Q15365	P19388, P26599	P09661, P14866, P67809, Q6UN15, Q8NAV1, Q96FV9, Q9UKX7	245	2	7	6	Homo sapiens	0.00816327	0.0285714	0.0244898	8.99625
				R-HSA-381676	Glucagon-like Peptide-1 (GLP1) regulates insulin secretion	O14610, O14610, O14775, O14775, O43306, O60262, O60262, O95398, O95622, P01275, P01275, P10644, P13861, P16520, P16520, P17612, P17612, P22612, P22612, P22694, P22694, P24588, P31321, P31323, P40145, P43220, P43220, P46940, P50150, P50150, P50151, P50151, P59768, P59768, P61952, P61952, P62834, P62873, P62873, P62879, P62879, P63092, P63092, P63211, P63211, P63215, P63215, P63218, P63218, Q14571,…	Q5JWF2, Q5JWF2		P22694, P22694	67		2	2	Homo sapiens	0	0.0298507	0.0298507	8.91067
				R-HSA-166016	Toll Like Receptor 4 (TLR4) Cascade	O00206, O14733, O14920, O15111, O15524, O43187, O43318, O43353, O60603, O75582, O95711, P01100, P04271, P05067, P05107, P05412, P08571, P09429, P0CG47, P0CG48, P0DJI8, P11215, P15336, P16220, P16671, P16885, P17213, P18428, P18846, P19419, P19838, P25963, P26623, P27361, P27361, P28482, P28482, P29074, P30153, P30154, P30690, P35247, P41279, P41279, P45983, P45984, P45985, P45985, P46734, P49137,…	O14920, P45985, P45985, Q13233	Q02750, Q13489	P09429, P51812	134	2	2	4	Homo sapiens	0.0149254	0.0149254	0.0298507	8.91067
				R-HSA-2682334	EPH-Ephrin signaling	O00401, O00401, O00560, O14672, O14950, O15143, O15144, O15145, O15197, O15197, O15511, O43639, O43921, O43921, O60229, O75116, O75116, O75914, O94973, O95782, P01112, P06241, P06241, P07947, P07947, P07948, P07948, P08253, P09496, P09497, P12931-1, P12931-1, P14780, P19105, P20827, P20827, P20936, P20936, P21709, P21709, P23528, P24844, P29317, P29317, P29320, P29320, P29322, P29322, P29323, P29…	O75914, P35749, P53675, Q00610, Q92542	Q8WW43	P07948, P07948	130	1	2	5	Homo sapiens	0.00769231	0.0153846	0.0384615	8.87574
				R-HSA-380320	Recruitment of NuMA to mitotic centrosomes	A6NHL2, A6NNZ2, A8K8P3, O00444, O15078, O43303, O43805, O75665, O75935, O94927, O94986, O95613, O95684, P04350, P06493, P07437, P07900, P0DPH7, P0DPH8, P17612, P23258, P30153, P31323, P41208, P43034, P48730, P49674, P51955, P53350, P61163, P61981, P62258, P63167, P68363, P68366, P68371, Q08AG7, Q13409, Q13509, Q13561, Q13885, Q14008, Q14203-2, Q14204, Q14980, Q15154, Q15691, Q3ZCM7, Q5BJF6, Q5JTW…	P07900, Q14980, Q15154, Q7Z7A1	Q99871	Q9BQE3	95	1	1	4	Homo sapiens	0.0105263	0.0105263	0.0421053	8.86427
				R-HSA-446728	Cell junction organization	O00501, O14493, O15551, O60716, O75508, O95471, O95484, O95500, O95832, P02533, P03950, P05556, P12814, P12830, P13647, P14923, P15151, P16144, P19022, P21333, P22223, P23229, P33151, P35221, P35222, P41743, P48059, P48509, P49023, P50552, P55196-2, P55196-2, P55283, P55285, P55286, P55287, P55289, P55290, P55291, P56746, P56747, P56748, P56749, P56750, P56856, P56880, P57739, P60709, P60709, P63…	P35221, P35222	O14493	P48509, P56749, Q15569	95	1	3	2	Homo sapiens	0.0105263	0.0315789	0.0210526	8.86427
				R-HSA-163359	Glucagon signaling in metabolic regulation	O43306, O60262, O60266, O60503, O95622, P01275, P10644, P13861, P16520, P17612, P22612, P22694, P31321, P31323, P40145, P50150, P50151, P51828, P59768, P61952, P62873, P62879, P63092, P63215, P63218, Q08462, Q08828, Q5JWF2, Q8NFM4, Q9HAV0, Q9NS75, Q9P2W3, Q9UBI6, Q9UK08	Q5JWF2		P22694	34		1	1	Homo sapiens	0	0.0294118	0.0294118	8.65052
				R-HSA-421270	Cell-cell junction organization	O00501, O14493, O15551, O60716, O75508, O95471, O95484, O95500, O95832, P03950, P12830, P14923, P15151, P19022, P22223, P33151, P35221, P35222, P41743, P55196-2, P55196-2, P55283, P55285, P55286, P55287, P55289, P55290, P55291, P56746, P56747, P56748, P56749, P56750, P56856, P56880, P57739, P60709, P60709, P63261, P63261, P78369, Q12864, Q13634, Q15223, Q58EX2, Q7Z5N4, Q86UP0, Q8N126, Q8N3J6, Q8N…	P35221, P35222	O14493	P56749	68	1	1	2	Homo sapiens	0.0147059	0.0147059	0.0294118	8.65052
				R-HSA-437239	Recycling pathway of L1	A0MZ66, A6NHL2, A6NHL2, A6NNZ2, A6NNZ2, O75582, O75676, O94973, O94973, O95239, O95239, O95782, O95782, P04350, P04350, P09496, P09496, P0DPH7, P0DPH7, P0DPH8, P0DPH8, P12931-1, P15311, P15311, P26038, P26038, P28482, P32004, P32004, P35241, P35241, P49757, P50570, P51812, P53680, P53680, P60709, P60709, P63010, P63010, P63261, P63261, P68363, P68363, P68366, P68366, P68371, P68371, Q00610, Q0061…	Q00610, Q00610		P51812, Q9BQE3, Q9BQE3	84		3	2	Homo sapiens	0	0.0357143	0.0238095	8.5034
				R-HSA-69275	G2/M Transition	A5LHX3, A6NHL2, A6NNZ2, A8K8P3, O00231, O00232, O00233, O00444, O00487, O14818, O14965, O14974, O14980, O15078, O43242, O43303, O43805, O60237-4, O75330, O75665, O75832, O75935, O94927, O94986, O95067, O95613, O95684, P04350, P04637, P06493, P06493, P07437, P07900, P08238, P0CG47, P0CG48, P0DPH7, P0DPH8, P10244, P14635, P17612, P17980, P20248, P20248, P20618, P21127, P23258, P24941, P25786, P2578…	O14980, P04637, P07900, P38936, Q09472, Q15154, Q7Z7A1	Q99871	P25787, P61289, Q8WV24, Q9BQE3	203	1	4	7	Homo sapiens	0.00492611	0.0197044	0.0344828	8.49329
				R-HSA-74160	Gene expression (Transcription)	A0AVK6, A2RRD8, A4D1E1, A5LHX3, A5LHX3, A5PL33, A5YKK6, A6H8Y1, A6H8Y1, A6NDX5, A6NHJ4, A6NK53, A6NLF2, A6NN14, A6NNF4, A6NP11, A8CG34, A8K0R7, A8K8V0, A8MTY0, A8MUV8, A8MUZ8, A8MVS1, A8MWA4, A8MXY4, A8MYZ6, A8MYZ6, B4DX44, B4DXR9, O00141, O00141, O00148, O00159-3, O00220, O00231, O00231, O00232, O00232, O00233, O00233, O00253, O00255, O00257, O00267, O00268, O00311, O00411, O00422, O00472, O0047…	O14497, O14686, O14757, O15169, O75376, O75376, O75533, P00533, P02452, P03372, P03372, P04637, P06400, P07900, P10721, P12270, P19793, P26368, P35222, P35658, P38398, P38936, P42345, P46527, P46527, P46531, P46531, P49792, P51532, Q04721, Q07812, Q09472, Q09472, Q13315, Q13469, Q13485, Q13485, Q14191, Q14676, Q14839, Q14839, Q6PD62, Q86U86, Q8IWI9, Q8N726, Q8NFD5, Q92793, Q92793, Q92833, Q92878,…	P0C0S5, P0C0S5, P19388, P19388, P31749, P31749, Q03164, Q03164, Q86XT9, Q8IX07, Q8N201, Q8N201, Q99878, Q99878	O14543, O15169, O60264, O60264, P08651, P10828, P11474, P11474, P18031, P25787, P25787, P27694, P35638, P35638, P52736, P61289, P61289, P63104, Q15382, Q15631, Q16254, Q16881, Q5RI15, Q6UN15, Q8IZ26, Q8NFU7, Q92993, Q96AH0, Q96AH0, Q96FV9, Q96G25, Q96PK6, Q9H1D9, Q9H1D9, Q9UBK2, Q9UBK2, Q9UKX7	1819	14	37	55	Homo sapiens	0.00769654	0.0203408	0.0302364	8.47749
				R-HSA-5610783	Degradation of GLI2 by the proteasome	A5LHX3, O00231, O00232, O00233, O00487, O14818, O43242, O75832, P0CG47, P0CG48, P10070, P17612, P17980, P20618, P22612, P22694, P25786, P25787, P25788, P25789, P28062, P28065, P28066, P28070, P28072, P28074, P35998, P40306, P43686, P48556, P48729, P49720, P49721, P49841, P51665, P55036, P60896, P60900, P61289, P62191, P62195, P62333, P62877, P62979, P62987, P63208, Q06323, Q13200, Q13616, Q14997,…	Q9UMX1		P22694, P25787, P61289	60		3	1	Homo sapiens	0	0.05	0.0166667	8.33333
				R-HSA-5610785	GLI3 is processed to GLI3R by the proteasome	A5LHX3, O00231, O00232, O00233, O00487, O14818, O43242, O75832, P0CG47, P0CG48, P10071, P17612, P17980, P20618, P22612, P22694, P25786, P25787, P25788, P25789, P28062, P28065, P28066, P28070, P28072, P28074, P35998, P40306, P43686, P48556, P48729, P49720, P49721, P49841, P51665, P55036, P60896, P60900, P61289, P62191, P62195, P62333, P62877, P62979, P62987, P63208, Q06323, Q13200, Q13616, Q14997,…	Q9UMX1		P22694, P25787, P61289	60		3	1	Homo sapiens	0	0.05	0.0166667	8.33333
				R-HSA-2426168	Activation of gene expression by SREBF (SREBP)	O00763, O00767, O60907, O75845, O76062, O95749, P04035-1, P08047, P14324, P19793, P23511, P23511, P25208, P25208, P36956-1, P36956-1, P36956-3, P36956-3, P37268, P48449, P49327, P53602, Q01581, Q03426, Q07869, Q12772, Q12772, Q13085, Q13907, Q13952, Q13952, Q14534, Q14686, Q14872, Q15126, Q15596, Q15648, Q15788, Q16850, Q3L8U1, Q6STE5, Q86X55, Q92793, Q96RS0, Q9BYK8, Q9BZK7, Q9H5J4, Q9HCL2, Q9UBM7	P19793, Q92793		Q13907	49		1	2	Homo sapiens	0	0.0204082	0.0408163	8.32986
				R-HSA-3928663	EPHA-mediated growth cone collapse	O14950, O43921, O43921, O75116, P06241, P06241, P07947, P07947, P07948, P07948, P12931-1, P12931-1, P20827, P20827, P21709, P21709, P24844, P29317, P29317, P29320, P29320, P29322, P29322, P35579, P35580, P35749, P52797, P52797, P52798, P52798, P52803, P52803, P54756, P54756, P54764, P54764, P60660, P61586, P61586, Q13464, Q15375, Q15375, Q5JZY3, Q5JZY3, Q7Z406, Q8N5V2, Q8N5V2, Q9UF33, Q9UF33	P35749		P07948, P07948	49		2	1	Homo sapiens	0	0.0408163	0.0204082	8.32986
				R-HSA-453274	Mitotic G2-G2/M phases	A5LHX3, A6NHL2, A6NNZ2, A8K8P3, O00231, O00232, O00233, O00444, O00487, O00716, O14818, O14965, O14974, O14980, O15078, O43242, O43303, O43805, O60237-4, O75330, O75665, O75832, O75935, O94927, O94986, O95067, O95613, O95684, P04350, P04637, P06493, P06493, P07437, P07900, P08238, P0CG47, P0CG48, P0DPH7, P0DPH8, P10244, P14635, P17612, P17980, P20248, P20248, P20618, P21127, P23258, P24941, P2578…	O14980, P04637, P07900, P38936, Q09472, Q15154, Q7Z7A1	Q99871	P25787, P61289, Q8WV24, Q9BQE3	205	1	4	7	Homo sapiens	0.00487805	0.0195122	0.0341463	8.32838
				R-HSA-9009391	Extra-nuclear estrogen signaling	A8MTJ3, O00459, O14610, O14775, O14944, O14980, O15530, O15530, O43524, O43815, O60262, P00533, P01100, P01111, P01112, P01116-1, P01116-2, P01133, P01135, P03372-3, P03372-4, P03372, P04792, P04899, P07900, P08069, P08253, P08254, P08754, P09237, P0DP23, P10415, P11831, P12931, P14780, P15514, P16220, P16220, P16520, P19419, P19419, P24385, P27361, P27986, P28482, P28482, P29353-1, P29353-2, P29…	O14980, P00533, P03372, P07900, P42336, P46527	P31749		85	1		6	Homo sapiens	0.0117647	0	0.0705882	8.3045
				R-HSA-983705	Signaling by the B Cell Receptor (BCR)	A0A075B6P5, A0A075B6P5, A0A075B6S6, A0A075B6S6, A0A0C4DH25, A0A0C4DH25, A0A0C4DH73, A0A0C4DH73, A0M8Q6, A0M8Q6, A2KUC3, A2KUC3, A2NJV5, A2NJV5, A2NXD2, A2NXD2, A5LHX3, O00221, O00231, O00232, O00233, O00329, O00329, O00487, O14818, O14920, O14920, O15111, O15111, O43242, O43318, O43865, O75832, O95267, O95267, O95644, O95644, O95999, O95999, P01111, P01112, P01116-1, P01116-2, P01593, P01593, P01…	O14920, O14920, Q13469, Q13469, Q9BXL7, Q9BXL7, Q9UDY8, Q9UDY8		P07948, P07948, P25787, P61289, Q12968, Q12968, Q13586, Q13586	278		8	8	Homo sapiens	0	0.028777	0.028777	8.28114
				R-HSA-9615017	FOXO-mediated transcription of oxidative stress, metabolic and neuronal genes	A8MYZ6, O00253, O43524, O43524, P01189, P01303, P01308, P01308, P04040, P04150, P04179, P08833, P35557, P35558, P35575, P36956, P54252, P84022, P98177, P98177, Q12778, Q12778, Q13485, Q13547, Q15796, Q8N139, Q92769, Q969P5, Q969Q1, Q96ST3, Q9HCM2, Q9HD89, Q9NTG7, Q9NTG7, Q9UBK2	Q13485		Q9UBK2	35		1	1	Homo sapiens	0	0.0285714	0.0285714	8.16327
				R-HSA-1852241	Organelle biogenesis and maintenance	A0AVF1, A0AVF1, A6NHL2, A6NIH7, A6NNZ2, A8K8P3, A8MTZ0, O00411, O00444, O00471, O14782, O15066, O15078, O15259, O15379, O43303, O43741, O43805, O43924, O60645, O60907, O75154, O75161, O75376, O75431, O75665, O75695, O75935, O75947, O75964, O94927, O94986, O95613, O95684, P00367, P00846, P03928, P04179, P04350, P05496, P06493, P06576, P07437, P07900, P08100, P08100, P0DP23, P0DPH7, P0DPH8, P11474,…	O75376, P07900, P19793, Q15154, Q15643, Q7Z7A1, Q8TES7, Q92793	P49368, Q5HYA8, Q99871	P11474, P11474, Q9BQE3, Q9P0N5, Q9UBK2, Q9UBK2, Q9Y547, Q9Y547	329	3	8	8	Homo sapiens	0.00911854	0.0243161	0.0243161	8.13001
				R-HSA-2219530	Constitutive Signaling by Aberrant PI3K in Cancer	O00329, O00459, O14511, O14944, O15520, O43320, O43815, O60258-1, O76093, O95750, P00533, P01127, P01133, P01135, P03372-3, P03372-4, P03372, P04085-1, P04085-2, P04626, P05230, P06239, P06241, P08581, P08620, P09038, P09619, P10721, P10747, P10767, P11362-1, P11362-19, P11487, P12034-1, P12931, P14210, P15153, P15391, P15498, P15514, P16234, P21583-1, P21781, P21802-1, P21802-18, P21802-3, P2180…	P00533, P03372, P06239, P10721, P14210, P42336		P15153	86		1	6	Homo sapiens	0	0.0116279	0.0697674	8.11249
				R-HSA-162599	Late Phase of HIV Life Cycle	A5D8V6, A6NLF2, A8CG34, O00267, O00267, O00268, O14980, O15504, O15514, O15514, O43148, O43633, O60551, O60563, O60563, O60583, O60942, O75351, O75694, O75909, P04578, P04585, P04591, P04601, P04608, P04608, P04618, P05919, P09958, P0CG47, P0CG48, P12270, P13984, P13984, P18074, P18615, P18615, P18754, P19387, P19387, P19388, P19388, P19447, P20226, P21675, P23193, P24928, P24928, P29083, P29084,…	O14980, P09958, P12270, P35658, P49792	O60551, P19388, P19388, Q8WUM4	Q9UKX7	176	4	1	5	Homo sapiens	0.0227273	0.00568182	0.0284091	8.07076
				R-HSA-199418	Negative regulation of the PI3K/AKT network	O00329, O00459, O14511, O14944, O14986, O15520, O43320, O43815, O60258-1, O60331, O60346, O76093, O95750, O95760, P00533, P01127, P01133, P01135, P01308, P03372-3, P03372-4, P03372, P04085-1, P04085-2, P04626, P05230, P06213, P06239, P06241, P08581, P08620, P09038, P09619, P10721, P10747, P10767, P11362-1, P11362-19, P11487, P12034-1, P12931-1, P12931, P14210, P15153, P15391, P15498, P15514, P162…	P00533, P03372, P06239, P10721, P14210, P42336	P31749	P15153	122	1	1	6	Homo sapiens	0.00819672	0.00819672	0.0491803	8.06235
				R-HSA-190828	Gap junction trafficking	A6NHL2, A6NHL2, A6NNZ2, A6NNZ2, O75712, O95377, O95452, P04350, P04350, P08034, P08034, P09496, P09497, P0DPH7, P0DPH7, P0DPH8, P0DPH8, P17302, P17302, P29033, P29033, P35212, P36382, P36383, P48165, P50570, P53675, P57773, P60709, P63261, P68363, P68363, P68366, P68366, P68371, P68371, P98082, Q00610, Q05193, Q13509, Q13509, Q13885, Q13885, Q3ZCM7, Q3ZCM7, Q5T442, Q6PEY0, Q6PEY2, Q6PEY2, Q71U36,…	P53675, Q00610		Q9BQE3, Q9BQE3	71		2	2	Homo sapiens	0	0.028169	0.028169	7.93493
				R-HSA-73857	RNA Polymerase II Transcription	A0AVK6, A2RRD8, A4D1E1, A5LHX3, A5LHX3, A5PL33, A5YKK6, A6NDX5, A6NHJ4, A6NK53, A6NLF2, A6NN14, A6NNF4, A6NP11, A8K0R7, A8K8V0, A8MTY0, A8MUV8, A8MUZ8, A8MVS1, A8MWA4, A8MXY4, A8MYZ6, A8MYZ6, B4DX44, B4DXR9, O00141, O00141, O00148, O00220, O00231, O00231, O00232, O00232, O00233, O00233, O00253, O00255, O00257, O00267, O00268, O00311, O00472, O00472, O00482-1, O00482-2, O00482-3, O00483, O00487, O…	O14497, O14686, O14757, O15169, O75376, O75376, P00533, P02452, P03372, P03372, P04637, P06400, P10721, P19793, P26368, P35222, P38398, P38936, P42345, P46527, P46527, P46531, P46531, P51532, Q04721, Q07812, Q09472, Q09472, Q13315, Q13469, Q13485, Q13485, Q14191, Q14676, Q14839, Q6PD62, Q86U86, Q8IWI9, Q8N726, Q8NFD5, Q92793, Q92793, Q92878, Q99496, Q9UM47, Q9Y618, Q9Y618	P0C0S5, P0C0S5, P19388, P19388, P31749, P31749, Q03164, Q03164, Q86XT9, Q8IX07, Q8N201, Q8N201, Q99878, Q99878	O14543, O15169, P10828, P11474, P11474, P18031, P25787, P25787, P27694, P35638, P35638, P52736, P61289, P61289, P63104, Q15382, Q16254, Q16881, Q5RI15, Q6UN15, Q8IZ26, Q92993, Q96AH0, Q96AH0, Q96FV9, Q96G25, Q96PK6, Q9UBK2, Q9UBK2	1612	14	29	47	Homo sapiens	0.00868486	0.0179901	0.0291563	7.77743
				R-HSA-69190	DNA strand elongation	O75419, P09884, P12004, P15927, P18858, P25205, P27694, P28340, P33991, P33992, P33993, P35244, P35249, P35250, P35251, P39748, P40937, P40938, P49005, P49642, P49643, P49736, P51530, Q14181, Q14566, Q14691, Q14691, Q15054, Q9BRT9, Q9BRT9, Q9BRX5, Q9BRX5, Q9HCU8, Q9UJA3, Q9Y248, Q9Y248	P28340		P27694	36		1	1	Homo sapiens	0	0.0277778	0.0277778	7.71605
				R-HSA-73884	Base Excision Repair	O15527-4, O15527, O60814, O60814, O95243, P04908, P04908, P06746, P06899, P06899, P09874, P0C0S5, P0C0S5, P0C5Y9, P0C5Y9, P12004, P13051-1, P15927, P16104, P16104, P18858, P18887, P20671, P20671, P23527, P23527, P27694, P27695, P28340, P29372, P33778, P33778, P35244, P35249, P35250, P35251, P39748, P40937, P40938, P49005, P49916, P54274, P54274, P56282, P57053, P57053, P58876, P58876, P62805, P62…	P28340	P0C0S5, P0C0S5, Q99878, Q99878, Q9NUX5, Q9NUX5	P27694, Q9NYB0, Q9NYB0	108	6	3	1	Homo sapiens	0.0555556	0.0277778	0.00925926	7.71605
				R-HSA-8856828	Clathrin-mediated endocytosis	O00291, O00401, O00443, O00499, O14526, O14641, O14656, O14657, O14944, O14964, O14976, O15056, O15144, O15145, O15511, O43426, O43493, O60331, O60641, O75061, O75146, O75379, O75886, O94973, O95208, O95782, P00533, P01130, P01133, P01135, P01185, P01730, P02786, P02787, P04114, P04234, P07550, P08172, P09496, P09497, P09693, P0CG47, P0CG48, P11142, P11717, P13569, P15514, P16871, P20339, P20645,…	P00533, P22681, P53675, Q00610	Q13098, Q8NBV8	Q96D71, Q9Y5X1	145	2	2	4	Homo sapiens	0.0137931	0.0137931	0.0275862	7.60999
				R-HSA-9020702	Interleukin-1 signaling	A5LHX3, O00231, O00232, O00233, O00487, O14818, O14920, O15111, O43187, O43242, O43318, O43353, O75832, P01583, P01584, P04271, P05067, P09429, P0CG47, P0CG48, P0DJI8, P14778, P17980, P18510, P19838, P20618, P25786, P25787, P25788, P25789, P25963, P27930, P28062, P28065, P28066, P28070, P28072, P28074, P35998, P40306, P41279, P41279, P43686, P45985, P48556, P49720, P49721, P51617, P51665, P52564,…	O14920, P45985	Q02750	P09429, P25787, P61289	103	1	3	2	Homo sapiens	0.00970874	0.0291262	0.0194175	7.54077
				R-HSA-5696398	Nucleotide Excision Repair	O15514, O60306, O75925, O96019, P05114, P07992, P09874, P0C1Z6, P0CG47, P0CG48, P12004, P15927, P18074, P18858, P18887, P19387, P19388, P19447, P23025, P23193, P24928, P25490, P27694, P28340, P28715, P30876, P32780, P35244, P35249, P35250, P35251, P36954, P40937, P40938, P41208, P49005, P49916, P50613, P51946, P51948, P52434, P52435, P53803, P54725, P54727, P55199, P55854, P56282, P60709, P61088,…	P28340, Q09472, Q92889	P19388, Q13098	P27694	110	2	1	3	Homo sapiens	0.0181818	0.00909091	0.0272727	7.43802
				R-HSA-202424	Downstream TCR signaling	A0A0A6YYK7, A5LHX3, O00231, O00232, O00233, O00459, O00487, O14818, O14920, O15111, O15530, O43242, O43318, O43353, O75832, O95999, P01730, P01733, P01737, P01848, P01850, P01903, P01906, P01909, P01911, P01912, P01920, P04229, P04234, P04435, P04437, P04440, P05538, P06239, P07766, P09693, P0CG47, P0CG48, P13760, P13761, P13762, P17980, P19838, P20036, P20039, P20618, P20963-1, P25786, P25787, P…	O14920, P06239, P42336, Q9BXL7, Q9UDY8		P25787, P61289	116		2	5	Homo sapiens	0	0.0172414	0.0431034	7.43163
				R-HSA-69610	p53-Independent DNA Damage Response	A5LHX3, O00231, O00232, O00233, O00487, O14757, O14818, O43242, O75832, O96017, P0CG47, P0CG48, P17980, P20618, P25786, P25787, P25788, P25789, P28062, P28065, P28066, P28070, P28072, P28074, P30304, P35998, P40306, P43686, P48556, P49720, P49721, P51665, P55036, P60896, P60900, P61289, P62191, P62195, P62333, P62979, P62987, Q06323, Q13200, Q14997, Q15008, Q16401, Q8TAA3, Q92530, Q99436, Q99460,…	O14757		P25787, P61289	52		2	1	Homo sapiens	0	0.0384615	0.0192308	7.39645
				R-HSA-69601	Ubiquitin Mediated Degradation of Phosphorylated Cdc25A	A5LHX3, O00231, O00232, O00233, O00487, O14757, O14818, O43242, O75832, O96017, P0CG47, P0CG48, P17980, P20618, P25786, P25787, P25788, P25789, P28062, P28065, P28066, P28070, P28072, P28074, P30304, P35998, P40306, P43686, P48556, P49720, P49721, P51665, P55036, P60896, P60900, P61289, P62191, P62195, P62333, P62979, P62987, Q06323, Q13200, Q14997, Q15008, Q16401, Q8TAA3, Q92530, Q99436, Q99460,…	O14757		P25787, P61289	52		2	1	Homo sapiens	0	0.0384615	0.0192308	7.39645
				R-HSA-69613	p53-Independent G1/S DNA damage checkpoint	A5LHX3, O00231, O00232, O00233, O00487, O14757, O14818, O43242, O75832, O96017, P0CG47, P0CG48, P17980, P20618, P25786, P25787, P25788, P25789, P28062, P28065, P28066, P28070, P28072, P28074, P30304, P35998, P40306, P43686, P48556, P49720, P49721, P51665, P55036, P60896, P60900, P61289, P62191, P62195, P62333, P62979, P62987, Q06323, Q13200, Q14997, Q15008, Q16401, Q8TAA3, Q92530, Q99436, Q99460,…	O14757		P25787, P61289	52		2	1	Homo sapiens	0	0.0384615	0.0192308	7.39645
				R-HSA-72165	mRNA Splicing - Minor Pathway	O15514, O75533, O75643, O94906, P13984, P14678, P19387, P19388, P24928, P30876, P35269, P36954, P52298, P52434, P52435, P53803, P55769, P61218, P62304, P62306, P62308, P62314, P62316, P62318, P62487, P62875, P67809, P83876, Q01130, Q07955, Q09161, Q13247, Q13435, Q15029, Q15393, Q15427, Q15696, Q16560, Q16629, Q6IEG0, Q6P2Q9, Q86XP3, Q8N8D1, Q8TBF4, Q96DI7, Q96LT9, Q9BUQ8, Q9BV90, Q9BWJ5, Q9UDW3,…	O75533	P19388	P67809	52	1	1	1	Homo sapiens	0.0192308	0.0192308	0.0192308	7.39645
				R-HSA-157858	Gap junction trafficking and regulation	A6NHL2, A6NHL2, A6NNZ2, A6NNZ2, O75712, O95377, O95452, P04350, P04350, P08034, P08034, P09496, P09497, P0DPH7, P0DPH7, P0DPH8, P0DPH8, P12931-2, P17302, P17302, P29033, P29033, P35212, P36382, P36383, P48165, P50570, P53675, P57773, P60709, P63261, P68363, P68363, P68366, P68366, P68371, P68371, P98082, Q00610, Q05193, Q07157, Q07157, Q13509, Q13509, Q13885, Q13885, Q3ZCM7, Q3ZCM7, Q5T442, Q6PEY…	P53675, Q00610		Q9BQE3, Q9BQE3	74		2	2	Homo sapiens	0	0.027027	0.027027	7.3046
				R-HSA-432720	Lysosome Vesicle Biogenesis	O00115, O00189, O14964, O43633, O43747, O75061, O75843, P05067, P09496-1, P09496, P09497, P11142, P15586, P20645, P49407, P50570, P51809, P56377, P61966, P63027, P78537, P84077, Q00610-1, Q00610, Q10567, Q5SYC1, Q8IUQ0, Q8NBS9, Q96PC3, Q99962, Q9BV40, Q9BXS5, Q9UBR2, Q9UPM8, Q9Y587, Q9Y6B7, Q9Y6Q5	Q00610		Q9Y6B7	37		1	1	Homo sapiens	0	0.027027	0.027027	7.3046
				R-HSA-176187	Activation of ATR in response to replication stress	O00311, O14757, O43913, O43929, O60671, O60921, O75419, O75943, P15927, P24941, P25205, P27694, P30304, P30307, P33991, P33992, P33993, P35244, P35249, P35250, P40937, P40938, P49736, Q13415, Q13416, Q13535, Q14566, Q6WBX8, Q7L590, Q8WXE1, Q99638, Q99741, Q9HAW4, Q9UBD5, Q9UBU7, Q9UJA3, Q9Y5N6	O14757		P27694	37		1	1	Homo sapiens	0	0.027027	0.027027	7.3046
				R-HSA-391251	Protein folding	A6NHL2, A8MTJ3, O00567, O14556, O14610, O14775, O15212, O15379, O60262, O60925, O75347, O75916, O94810, O95302, O96020, P04062, P04350, P04637, P04899, P08754, P09471, P0DPH7, P0DPH8, P11488, P16520, P17987, P17987, P19086, P19087, P19784, P24864, P36404, P40227, P40227, P40763, P48643, P48643, P49368, P49368, P49758, P49802, P50150, P50151, P50990, P50990, P50991, P50991, P51784, P57775, P59768,…	P04637	P49368, P49368, Q5XUX1	O75347, P04062, Q92526, Q92526, Q9BQE3, Q9NRD1	111	3	6	1	Homo sapiens	0.027027	0.0540541	0.00900901	7.3046
				R-HSA-390466	Chaperonin-mediated protein folding	A6NHL2, A8MTJ3, O00567, O14556, O14610, O14775, O15212, O15379, O60262, O60925, O75916, O94810, O95302, O96020, P04062, P04350, P04637, P04899, P08754, P09471, P0DPH7, P0DPH8, P11488, P16520, P17987, P17987, P19086, P19087, P19784, P24864, P40227, P40227, P40763, P48643, P48643, P49368, P49368, P49758, P49802, P50150, P50151, P50990, P50990, P50991, P50991, P51784, P57775, P59768, P60709, P61758,…	P04637	P49368, P49368, Q5XUX1	P04062, Q92526, Q92526, Q9BQE3, Q9NRD1	105	3	5	1	Homo sapiens	0.0285714	0.047619	0.00952381	7.25624
				R-HSA-195258	RHO GTPase Effectors	A6NGB9, A6NGB9, A6NHL2, A6NNZ2, O00139, O00212, O00255, O00401, O00401, O14576, O14578-3, O14578-3, O14578, O14578, O14640, O14641, O14777, O14907, O14950, O14950, O14974, O14974, O14980, O15143, O15143, O15144, O15144, O15145, O15145, O15392, O15511, O15511, O15530, O43237, O43264, O43516, O43516, O43663, O43683, O43684, O60237, O60237, O60341, O60566, O60610, O60814, O60879-2, O60879-3, O75044,…	O14980, O75914, O75914, P35221, P35222, P35749, P35749, P46527, P49792, Q86UP2	P0C0S5, Q99878	P15153, P63104, Q05655, Q53HL2, Q9BQE3, Q9HD26, Q9NSK0	355	2	7	10	Homo sapiens	0.0056338	0.0197183	0.028169	7.14144
				R-HSA-6781823	Formation of TC-NER Pre-Incision Complex	O15514, O60306, P05114, P0CG47, P0CG48, P18074, P19387, P19388, P19447, P23025, P23193, P24928, P30876, P32780, P36954, P50613, P51946, P51948, P52434, P52435, P53803, P61201, P61218, P62487, P62875, P62877, P62979, P62987, Q03468, Q09472, Q13098, Q13216, Q13619, Q13620, Q13888, Q13889, Q16531, Q2YD98, Q6ZYL4, Q7L5N1, Q92759, Q92905, Q93009, Q96NB3, Q99627, Q9BT78, Q9H9Q2, Q9HCS7, Q9UBW8, Q9ULR0,…	Q09472	P19388, Q13098		53	2		1	Homo sapiens	0.0377358	0	0.0188679	7.11997
				R-HSA-6802957	Oncogenic MAPK signaling	O00203, O14807, O15164, O43252, O43521, O60674, O95352, P01111, P01112, P01116-1, P01116-2, P01116, P02545, P02671, P02675, P02679, P02751, P04049, P04275, P05106, P08514, P0DP23, P10398, P12931, P15056, P18206, P21359, P27361, P27448, P28482, P30086, P31946, P32121, P35232, P36507, P36873, P41240, P46940, P49407, P51114, P51797, P60709, P61224, P62140, P62834, P63261, Q02750, Q13202, Q13554, Q13…	Q7KZF4	Q02750, Q13202, Q7Z2W4	O14807, Q7Z699	84	3	2	1	Homo sapiens	0.0357143	0.0238095	0.0119048	7.08617
				R-HSA-68886	M Phase	A5LHX3, A6NHL2, A6NNZ2, A8CG34, A8K8P3, O00139, O00231, O00232, O00233, O00444, O00487, O00762, O14576, O14777, O14818, O14980, O15078, O15392, O15504, O43237, O43242, O43264, O43303, O43633, O43683, O43684, O43768, O43768, O43805, O60216, O60566, O60763, O60814, O75122, O75531, O75665, O75694, O75694, O75832, O75935, O94927, O94986, O95067, O95067, O95229, O95235, O95347, O95347, O95476, O95613,…	O14980, P06400, P07900, P12270, P35658, P49792, Q14980, Q15154, Q7Z7A1, Q8N3U4, Q8WVM7, Q9NTI5	P0C0S5, Q8NEM0, Q99871, Q99878, Q9BQK8	P25787, P61289, Q53HL2, Q92539, Q9BQE3, Q9UKX7	436	5	6	12	Homo sapiens	0.0114679	0.0137615	0.0275229	6.94386
				R-HSA-2173796	SMAD2/SMAD3:SMAD4 heterotrimer regulates transcription	O00255, O15105, O15105, O60563, O60583, O75909, P01106, P05121, P08047, P0CG47, P0CG47, P0CG48, P0CG48, P17275, P24863, P28749, P42772, P49336, P50750, P62979, P62979, P62987, P62987, P84022, Q13485, Q13547, Q13573, Q14186, Q14188, Q15329, Q15583, Q15796, Q16254, Q6ZNA4, Q6ZNA4, Q9GZN2, Q9GZV5, Q9UN42	Q13485		Q16254	38		1	1	Homo sapiens	0	0.0263158	0.0263158	6.92521
				R-HSA-5625740	RHO GTPases activate PKNs	O14950, O14974, O14974, O15530, O60237, O60237, O60341, O60814, P04908, P06899, P07288, P08134, P0C0S5, P0C5Y9, P10275, P16104, P20151, P20671, P23527, P24844, P27348, P30307, P31946, P31947, P33778, P35579, P35580, P35749, P57053, P58876, P60660, P61586, P61981, P62140, P62140, P62258, P62745, P62805, P62807, P63000, P63104, P68431, P84243, Q04917, Q13153, Q15596, Q16512, Q16513, Q16777, Q16778,…	P35749	P0C0S5, Q99878	P63104	66	2	1	1	Homo sapiens	0.030303	0.0151515	0.0151515	6.88705
				R-HSA-5654736	Signaling by FGFR1	O15520, O43155, O43559, O43597, O60258-1, O76093, P01111, P01112, P01116-1, P01116-2, P05230, P08620, P09038, P0CG47, P0CG48, P10767, P11362-1, P11362-19, P11487, P12034-1, P12931-1, P15056, P19174, P22681, P23352, P27361, P27986, P28482, P29353-2, P29353-3, P30153, P31371, P42336, P55075-1, P62714, P62979, P62987, P62993-1, P67775, Q06124, Q07889, Q13480, Q7Z698, Q7Z699, Q8N441, Q8WU20, Q9BUB5, …	P22681, P42336		Q7Z699	54		1	2	Homo sapiens	0	0.0185185	0.037037	6.85871
				R-HSA-5610787	Hedgehog 'off' state	A5LHX3, A5LHX3, O00231, O00231, O00232, O00232, O00233, O00233, O00487, O00487, O14818, O14818, O43242, O43242, O43306, O60266, O60503, O75386, O75665, O75832, O75832, O95622, P04350, P08151, P08151, P0CG47, P0CG47, P0CG48, P0CG48, P0DPH7, P0DPH8, P10070, P10070, P10071, P10644, P13861, P17612, P17612, P17980, P17980, P20618, P20618, P22612, P22612, P22694, P22694, P25786, P25786, P25787, P25787,…	Q5JWF2, Q9UMX1, Q9UMX1		P22694, P22694, P25787, P25787, P61289, P61289, Q9BQE3	175		7	3	Homo sapiens	0	0.04	0.0171429	6.85714
				R-HSA-5617833	Cilium Assembly	A0AVF1, A0AVF1, A6NHL2, A6NIH7, A6NNZ2, A8K8P3, A8MTZ0, O00444, O00471, O14782, O15066, O15078, O15259, O43303, O43805, O43924, O60645, O75154, O75161, O75665, O75695, O75935, O94927, O94986, O95613, O95684, P04350, P06493, P07437, P07900, P08100, P08100, P0DPH7, P0DPH8, P17612, P17987, P18085, P18085, P23258, P30153, P31323, P32745, P36405, P41208, P43034, P48643, P48730, P49368, P49674, P50990,…	P07900, Q15154, Q15643, Q7Z7A1, Q8TES7	P49368, Q5HYA8, Q99871	Q9BQE3, Q9P0N5, Q9Y547, Q9Y547	227	3	4	5	Homo sapiens	0.0132159	0.0176211	0.0220264	6.79229
				R-HSA-72306	tRNA processing	A2RUC4, A8CG34, O14717, O15091, O15504, O43592, O60294, O60294, O75648, O75694, O75817, O75818, O95059, O95639, O95707, P07814, P12270, P33240, P35658, P37198, P49790, P49792, P52948-3, P52948-4, P52948-5, P55735, P57081, P57740, P62826, P78345, P78346, P78406, Q08J23, Q08J23, Q10570, Q12769, Q14657, Q2VPK5, Q32P41, Q52LJ0, Q53H54, Q5SRE5, Q5VV42, Q6IPR3, Q6YHU6, Q7L0Y3, Q7Z3B4, Q7Z4G4, Q7Z6J9, Q…	P12270, P35658, P49792	Q7Z7A3, Q99575	Q9UKX7	116	2	1	3	Homo sapiens	0.0172414	0.00862069	0.0258621	6.68847
				R-HSA-1280215	Cytokine Signaling in Immune system	A5LHX3, A8CG34, A9QM74, B1NKT1, O00170, O00182, O00231, O00232, O00233, O00300, O00329, O00329, O00451, O00459, O00459, O00487, O00505, O00626, O00629, O00635, O14508, O14508, O14511, O14543, O14543, O14733, O14788, O14807, O14818, O14827, O14836, O14879, O14896, O14920, O14933, O14944, O14979, O15020, O15111, O15131, O15211, O15230, O15344, O15357, O15392, O15399, O15504, O15520, O15524, O15524,…	O14920, P00533, P04637, P06239, P07900, P10721, P12270, P14210, P14210, P22681, P22681, P35658, P38936, P40189, P40189, P42336, P42336, P45985, P45985, P49792, P51532, Q9Y3Z3	O14879, P05161, P09912, P09919, P13501, P16619, P31749, P60842, Q02750, Q02750, Q13202, Q13489, Q15646, Q6GPH4, Q96AZ6, Q9Y4X5	O14543, O14543, O14807, P04083, P07948, P07948, P09429, P09661, P18031, P18031, P18146, P25787, P51812, P61289, P63104, Q05655, Q7Z699, Q9UBD9, Q9UKX7	1076	16	19	22	Homo sapiens	0.0148699	0.017658	0.0204461	6.65068
				R-HSA-190236	Signaling by FGFR	O15514, O15520, O43155, O43251, O43320, O43559, O43597, O60258-1, O76093, O95750, P01111, P01112, P01116-1, P01116-2, P05230, P08620, P09038, P09651, P0CG47, P0CG48, P10767, P11362-1, P11362-19, P11487, P12034-1, P12931-1, P13984, P15056, P19174, P19387, P19388, P21781, P21802-1, P21802-18, P21802-3, P21802-5, P22455, P22607-1, P22607-2, P22681, P23352, P24928, P26599, P27361, P27986, P28482, P29…	P22681, P42336	P19388, P26599	Q7Z699	95	2	1	2	Homo sapiens	0.0210526	0.0105263	0.0210526	6.6482
				R-HSA-8956319	Nucleobase catabolism	O43598, O75354, O75355, O75356, O95045, P00491, P07203, P19971, P21589, P36639-1, P36639-2, P36639-3, P36639-4, P47989, P49902, P49961, Q12882, Q14117, Q16831, Q3LIE5, Q5MY95, Q6ZVK8-1, Q8TCD5, Q96DE0, Q96P26, Q9BW91-1, Q9BXI3, Q9BY32, Q9BYV1, Q9H0P0-4, Q9NPB1, Q9NQZ7, Q9NV35, Q9UBR1, Q9UKK9, Q9Y227, Q9Y2T3, Q9Y3Z3, Q9Y5L3	Q9Y3Z3		P21589	39		1	1	Homo sapiens	0	0.025641	0.025641	6.57462
				R-HSA-73933	Resolution of Abasic Sites (AP sites)	O15527, O95243, P06746, P09874, P12004, P13051-1, P15927, P18858, P18887, P27694, P27695, P28340, P29372, P35244, P35249, P35250, P35251, P39748, P40937, P40938, P49005, P49916, P56282, P78549, Q07864, Q13569, Q15054, Q53HV7, Q86W56, Q969S2, Q96FI4, Q96T60, Q9HCU8, Q9NR33, Q9NRF9, Q9NX46, Q9UGN5, Q9UIF7-3, Q9UIF7-6	P28340		P27694	39		1	1	Homo sapiens	0	0.025641	0.025641	6.57462
				R-HSA-5654738	Signaling by FGFR2	O15514, O15520, O43251, O43320, O43559, O43597, O60258-1, O76093, P01111, P01112, P01116-1, P01116-2, P05230, P08620, P09038, P09651, P0CG47, P0CG48, P10767, P11487, P12034-1, P12931-1, P13984, P15056, P19174, P19387, P19388, P21781, P21802-1, P21802-18, P21802-3, P21802-5, P22681, P24928, P26599, P27361, P27986, P28482, P29353-2, P29353-3, P30153, P30876, P31371, P31483, P31943, P35269, P36954, …	P22681, P42336	P19388, P26599		78	2		2	Homo sapiens	0.025641	0	0.025641	6.57462
				R-HSA-72163	mRNA Splicing - Major Pathway	O15042, O15234, O15514, O43143, O43172, O43290, O43390, O43395, O43447, O43660, O43809, O60231, O60306, O60508, O60828, O75400, O75494, O75533, O75554, O75643, O75934, O75937, O75940, O94906, O94913, O95391, O95400, O95639, O95777, O95926, P07910, P08579, P08621, P09012, P09234, P09651, P09661, P11142, P13984, P14678, P14866, P16383, P17844, P19387, P19388, P22626, P24928, P26368, P26599, P30876,…	O75533, P26368, Q15365	P19388, P26599	P09661, P14866, P67809, Q6UN15, Q8NAV1	180	2	5	3	Homo sapiens	0.0111111	0.0277778	0.0166667	6.48148
				R-HSA-380284	Loss of proteins required for interphase microtubule organization from the centrosome	A8K8P3, O00444, O15078, O43303, O43805, O75665, O75935, O94927, O94986, O95613, O95684, P04350, P06493, P07437, P07900, P17612, P23258, P30153, P31323, P41208, P43034, P48730, P49674, P51955, P53350, P61163, P61981, P62258, P63167, P68366, P68371, Q13409, Q13561, Q14008, Q14203-2, Q14204, Q15154, Q15691, Q5BJF6, Q5JTW2, Q66GS9, Q68CZ6, Q71U36, Q7Z460, Q7Z4H7, Q7Z7A1, Q86SQ7, Q86XR8, Q8NHQ1, Q8NHV…	P07900, Q15154, Q7Z7A1	Q99871		69	1		3	Homo sapiens	0.0144928	0	0.0434783	6.3012
				R-HSA-380259	Loss of Nlp from mitotic centrosomes	A8K8P3, O00444, O15078, O43303, O43805, O75665, O75935, O94927, O94986, O95613, O95684, P04350, P06493, P07437, P07900, P17612, P23258, P30153, P31323, P41208, P43034, P48730, P49674, P51955, P53350, P61163, P61981, P62258, P63167, P68366, P68371, Q13409, Q13561, Q14008, Q14203-2, Q14204, Q15154, Q15691, Q5BJF6, Q5JTW2, Q66GS9, Q68CZ6, Q71U36, Q7Z460, Q7Z4H7, Q7Z7A1, Q86SQ7, Q86XR8, Q8NHQ1, Q8NHV…	P07900, Q15154, Q7Z7A1	Q99871		69	1		3	Homo sapiens	0.0144928	0	0.0434783	6.3012
				R-HSA-3214847	HATs acetylate histones	O14929, O15265, O15294, O15516, O60814, O60814, O75478, O75486, O75528, O75529, O94864, O95163, O95251, O95619, O95696, O96019, P04908, P04908, P06899, P06899, P0C0S8, P0C0S8, P15336, P20671, P20671, P23527, P23527, P23760, P33778, P33778, P51610, P55201, P58876, P58876, P60709, P61964, P61964, P62805, P62805, P62807, P62807, P68431, P68431, Q01658, Q09472, Q0PNE2, Q12962, Q14CW9, Q15014, Q15596,…	O15265, Q09472, Q92793	Q86TJ2, Q99878, Q99878	Q92993	138	3	1	3	Homo sapiens	0.0217391	0.00724638	0.0217391	6.3012
				R-HSA-2500257	Resolution of Sister Chromatid Cohesion	A6NHL2, A6NNZ2, O00139, O14576, O14777, O14980, O15392, O43237, O43264, O43683, O43684, O60216, O60566, O75122, O95067, O95229, P04350, P06493, P0DPH7, P0DPH8, P14635, P30153, P30154, P30622, P36873, P42677, P43034, P46060, P49450, P49454, P49792, P50748, P52948-5, P53350, P55735, P57740, P62714, P63167, P67775, P68363, P68366, P68371, Q02224, Q03188, Q12769, Q12834, Q13257, Q13352, Q13362, Q1340…	O14980, P49792, Q8N3U4, Q8WVM7, Q9NTI5		Q53HL2, Q9BQE3	126		2	5	Homo sapiens	0	0.015873	0.0396825	6.29882
				R-HSA-597592	Post-translational protein modification	A0AVI4, A0AVT1, A0AVT1, A2VDF0, A2VEC9, A4D1S5, A5LHX3, A6NCW0, A6NCW7, A6ND01, A6NHL2, A6NHL2, A6NK59, A6NNM8, A6NNZ2, A6NNZ2, A6PVC2, A8CG34, A8CG34, A8MUK1, C9J2P7, C9JJH3, C9JLJ4, C9JPN9, C9JR72, C9JVI0, D6R901, D6R9N7, D6RA61, D6RBQ6, D6RCP7, D6RJB6, O00194, O00231, O00232, O00233, O00237, O00255, O00257, O00257, O00391, O00399, O00482-2, O00487, O00622, O00623, O00743, O00762, O14508, O1454…	O15169, O15265, P02768, P03372, P04637, P09958, P12270, P12270, P19793, P25054, P27797, P35658, P35658, P38398, P49792, P49792, P78527, Q09472, Q12888, Q13485, Q14145, Q14191, Q14676, Q6PD62, Q86UP2, Q8N3U4, Q8N726, Q8WVM7, Q92560, Q92793, Q99496, Q99496, Q9Y2T1, Q9Y618	O43617, Q12907, Q13098, Q13489, Q14166, Q17RY6, Q5XUX1, Q6ZTW0, Q7Z434, Q86TJ2, Q8TBF5, Q8WZA1, Q99878, Q9BZG8, Q9H9J4, Q9NZJ0	O14543, O15169, P10828, P12644, P16278, P25787, P27694, P30101, P49755, P61289, Q53HL2, Q8IUZ0, Q969T4, Q96BM1, Q96Q05, Q99519, Q9BQE3, Q9BQE3, Q9BR09, Q9BTE1, Q9NRD1, Q9NYU1, Q9UBK2, Q9UKM7, Q9UKX7, Q9UKX7	1507	16	26	34	Homo sapiens	0.0106171	0.0172528	0.0225614	6.28784
				R-HSA-1500931	Cell-Cell communication	O00241, O00401, O00459, O00501, O14493, O14936, O15117, O15551, O43639, O43707, O43914, O60500, O60500, O60716, O75508, O75563, O95471, O95484, O95500, O95832, P02533, P03950, P05556, P06241, P06241, P12814, P12814, P12830, P12931-1, P13647, P14923, P15151, P16144, P16333, P19022, P21333, P22223, P23229, P27986, P29350, P33151, P35221, P35222, P35247, P35609, P41743, P42336, P42338, P46940, P4805…	P35221, P35222, P42336	O14493	P48509, P56749, Q15569	139	1	3	3	Homo sapiens	0.00719424	0.0215827	0.0215827	6.21086
				R-HSA-168898	Toll-like Receptor Cascades	O00206, O14733, O14920, O15111, O15455, O15524, O43187, O43318, O43353, O60602, O60603, O60911, O75582, O95711, P01100, P02671, P02675, P02679, P04114, P04271, P04949, P05067, P05107, P05109, P05412, P06702, P07711, P07858, P08571, P09429, P0CG47, P0CG48, P0DJI8, P11215, P14625, P15336, P16220, P16671, P16885, P17213, P18428, P18846, P19419, P19838, P23297, P25774, P25963, P26623, P27361, P27361,…	O14920, P45985, P45985, Q13233	Q02750, Q13489	P09429, P51812	161	2	2	4	Homo sapiens	0.0124224	0.0124224	0.0248447	6.1726
				R-HSA-72187	mRNA 3'-end processing	O00148, O15234, O43809, O60508, O75152, O94913, O95391, O95639, P26368, P33240, P38919, P51003, P52298, P61326, P82979, P84103, Q01081, Q01130, Q05048, Q05519, Q07955, Q08170, Q09161, Q10570, Q12996, Q13242, Q13243, Q13247, Q13769, Q13838, Q15287, Q16629, Q6I9Y2, Q6UN15, Q86U42, Q86V81, Q86W42, Q8IYB3, Q8N684, Q8NI27, Q8WU68, Q92620, Q92797, Q92989, Q96A72, Q96FV9, Q96J01, Q96QD9, Q9BY77, Q9BZI7,…	P26368		Q6UN15, Q96FV9	57		2	1	Homo sapiens	0	0.0350877	0.0175439	6.15574
				R-HSA-202403	TCR signaling	A0A0A6YYK7, A5LHX3, O00231, O00232, O00233, O00459, O00487, O14818, O14920, O15111, O15117, O15117, O15530, O43242, O43318, O43353, O43561, O75791, O75832, O75914, O95999, P01730, P01733, P01737, P01848, P01850, P01903, P01906, P01909, P01911, P01912, P01920, P04229, P04234, P04435, P04437, P04440, P05538, P06239, P07766, P08575, P09693, P0CG47, P0CG48, P13760, P13761, P13762, P16333, P16885, P17…	O14920, O75914, P06239, P42336, Q9BXL7, Q9UDY8		P25787, P61289	140		2	6	Homo sapiens	0	0.0142857	0.0428571	6.12245
				R-HSA-6806834	Signaling by MET	O14964, O15230, O43278, O43291, O75886, P01111, P01112, P01116-1, P01116-2, P02452, P02458, P02461, P02751, P05556, P05981, P05997, P07942, P08123, P08581, P0CG47, P0CG48, P11047, P12107, P12931, P13942, P14210, P17301, P17706, P18031, P20338, P20908, P22681, P24043, P25391, P25940, P26006, P27986, P29353-2, P40763, P40763, P40818, P42336, P42566, P46108, P46109, P55268, P61018, P61224, P62330, P…	P02452, P14210, P22681, P42336		P18031	81		1	4	Homo sapiens	0	0.0123457	0.0493827	6.09663
				R-HSA-68877	Mitotic Prometaphase	A6NHL2, A6NNZ2, A8K8P3, O00139, O00444, O14576, O14777, O14980, O15078, O15392, O43237, O43264, O43303, O43683, O43684, O43805, O60216, O60566, O75122, O75665, O75935, O94927, O94986, O95067, O95067, O95229, O95347, O95347, O95613, O95684, P04350, P06493, P06493, P07437, P07900, P0DPH7, P0DPH8, P14635, P14635, P17612, P19784, P23258, P30153, P30154, P30622, P31323, P36873, P41208, P42677, P43034,…	O14980, P07900, P49792, Q14980, Q15154, Q7Z7A1, Q8N3U4, Q8WVM7, Q9NTI5	Q99871	Q53HL2, Q9BQE3	211	1	2	9	Homo sapiens	0.00473934	0.00947867	0.042654	6.06455
				R-HSA-913531	Interferon Signaling	A8CG34, A9QM74, B1NKT1, O00505, O00629, O00635, O14543, O14543, O14879, O14896, O14933, O15131, O15344, O15504, O15524, O15524, O43432, O60573, O60674, O60674, O75369, O75382, O75688, O75694, O75925, O95786, P00973, P01562, P01562, P01563, P01563, P01566, P01566, P01567, P01567, P01568, P01568, P01569, P01569, P01570, P01570, P01571, P01571, P01574, P01574, P01579, P01579, P01889, P01891, P01892,…	P12270, P35658, P49792, Q9Y3Z3	O14879, P05161, P09912, P60842, Q15646, Q6GPH4, Q96AZ6, Q9Y4X5	O14543, O14543, P18031, P18031, P18146, Q05655, Q9UKX7	317	8	7	4	Homo sapiens	0.0252366	0.022082	0.0126183	5.9708
				R-HSA-3906995	Diseases associated with O-glycosylation of proteins	A2VEC9, O15072, O43505, O75173, O95450, O95461, P07996, P15941, P27918, P35442, P46531, P58397, P59510, P82987, P98088, Q02505, Q02817, Q04721, Q13591, Q14118, Q14435, Q5SSG8, Q685J3, Q6UY14, Q6W4X9, Q6Y288, Q6ZMM2, Q6ZMP0, Q76LX8, Q7Z5P9, Q86TH1, Q8IVN8, Q8IXK2, Q8N307, Q8N387, Q8N6G6, Q8NES3, Q8TAX7, Q8TE56, Q8TE57, Q8TE58, Q8TE59, Q8TE60, Q8WXI7, Q8WXS8, Q8WZA1, Q96DR8, Q96EU7, Q99102, Q99466,…	P46531, Q04721, Q9UM47	Q8WZA1		71	1		3	Homo sapiens	0.0140845	0	0.0422535	5.9512
				R-HSA-5620924	Intraflagellar transport	A0AVF1, A0AVF1, O14782, O15066, P04350, P0DPH7, P0DPH8, P63167, P68363, P68366, P68371, Q13099, Q13099, Q13509, Q13885, Q15643, Q71U36, Q7Z4L5, Q86WT1, Q86WT1, Q8IY31, Q8IY31, Q8IZS6, Q8N4P2, Q8N4P2, Q8N7M0, Q8NCM8, Q8NEZ3, Q8TCX1, Q8TDR0, Q8TDR0, Q8TF09, Q8WVS4, Q8WW35, Q8WYA0, Q8WYA0, Q92845, Q92973, Q96AJ1, Q96AJ1, Q96EX3, Q96FJ2, Q96FT9, Q96LB3, Q96LB3, Q96RY7, Q9BQE3, Q9BUF5, Q9BVA1, Q9BW83,…	Q15643		Q9BQE3, Q9Y547, Q9Y547	71		3	1	Homo sapiens	0	0.0422535	0.0140845	5.9512
				R-HSA-8853659	RET signaling	O00329, O00451, O00459, O60496, O60542, O60609, P07949, P12931-1, P17252, P17612, P19174, P22612, P22694, P27986, P29353, P39905, P42336, P42338, P47736, P56159, P62993-1, Q06124, Q07889, Q13164, Q13322, Q13480, Q14451, Q5T4W7, Q6PKX4, Q8TEW6, Q8WU20, Q92529, Q92569, Q99704, Q99748, Q9BYB0, Q9GZZ7, Q9NR12, Q9P104, Q9UQC2, Q9Y4H2	P42336		P22694	41		1	1	Homo sapiens	0	0.0243902	0.0243902	5.94884
				R-HSA-72172	mRNA Splicing	O15042, O15234, O15514, O43143, O43172, O43290, O43390, O43395, O43447, O43660, O43809, O60231, O60306, O60508, O60828, O75400, O75494, O75533, O75554, O75643, O75934, O75937, O75940, O94906, O94913, O95391, O95400, O95639, O95777, O95926, P07910, P08579, P08621, P09012, P09234, P09651, P09661, P11142, P13984, P14678, P14866, P16383, P17844, P19387, P19388, P22626, P24928, P26368, P26599, P30876,…	O75533, P26368, Q15365	P19388, P26599	P09661, P14866, P67809, Q6UN15, Q8NAV1	188	2	5	3	Homo sapiens	0.0106383	0.0265957	0.0159574	5.9416
				R-HSA-1266738	Developmental Biology	A0A183, A0JLT2, A0JLT2, A0MZ66, A1A580, A5LHX3, A6NHL2, A6NHL2, A6NMZ7, A6NNZ2, A6NNZ2, A7E2V4, A8MTY7, A8MUX0, A8MVA2, A8MX34, A8MXZ3, A8TX70, O00231, O00232, O00233, O00292, O00305, O00329, O00401, O00401, O00451, O00451, O00459, O00468, O00470, O00482-1, O00487, O00533, O00560, O00634, O00744, O14531, O14594, O14633, O14639, O14672, O14686, O14786, O14786, O14818, O14950, O15020, O15020, O1504…	O14686, O75376, O75376, O75914, O75914, P00533, P07900, P09958, P09958, P19793, P19793, P35221, P35221, P35222, P35222, P35749, P38936, P42336, P46531, P49711, P51532, P51532, P53675, P78509, Q00610, Q00610, Q09472, Q09472, Q13485, Q92542, Q92793, Q92793, Q9NQU5, Q9P286, Q9Y618, Q9Y618	P0C0S5, P19388, P31749, P98155, Q02080, Q02750, Q03164, Q04695, Q15528, Q15528, Q8WW43, Q99878	P04632, P07948, P07948, P22694, P22694, P25787, P51812, P61289, Q13503, Q13503, Q15742, Q96G25, Q96G25, Q9BQE3, Q9BQE3, Q9UBK2, Q9UBK2, Q9UNX3	1350	12	18	36	Homo sapiens	0.00888889	0.0133333	0.0266667	5.92593
				R-HSA-8854518	AURKA Activation by TPX2	A8K8P3, O00444, O14965, O15078, O43303, O43805, O75330, O75665, O75935, O94927, O94986, O95613, O95684, P04350, P06493, P07437, P07900, P17612, P23258, P30153, P31323, P41208, P43034, P48730, P49674, P51955, P53350, P61163, P61981, P62258, P63167, P68366, P68371, Q13409, Q13561, Q14008, Q14203-2, Q14204, Q15154, Q15691, Q5BJF6, Q5JTW2, Q66GS9, Q68CZ6, Q71U36, Q7Z460, Q7Z4H7, Q7Z7A1, Q86SQ7, Q86XR…	P07900, Q15154, Q7Z7A1	Q99871		72	1		3	Homo sapiens	0.0138889	0	0.0416667	5.78704
				R-HSA-1445148	Translocation of SLC2A4 (GLUT4) to the plasma membrane	A6NHL2, A6NNZ2, O00159, O00161, O00186, O00471, O15066, O43741, O60343, O60645, P04350, P0DP23, P0DPH7, P0DPH8, P11233, P14672, P17081, P20338, P27348, P31749, P31751, P31946, P31947, P35579, P51153, P54619, P54646, P60709, P61006, P61026, P61106, P61981, P62258, P62491, P63000, P63027, P63104, P63261, P68363, P68366, P68371, Q04917, Q12846, Q13509, Q13885, Q2PPJ7, Q3ZCM7, Q6PEY2, Q71U36, Q86TI0,…	Q9BZE9	P31749	P63104, Q9BQE3	72	1	2	1	Homo sapiens	0.0138889	0.0277778	0.0138889	5.78704
				R-HSA-187687	Signalling to ERKs	O15264, P01111, P01111, P01112, P01112, P01116-1, P01116-1, P01116-2, P01116-2, P01138, P01138, P04629-1, P04629-1, P04629, P04629, P11233, P11234, P12931-1, P15056, P15056, P27361, P28482, P29353, P29353, P31946, P31946, P36507, P46108, P46108, P46109, P46109, P49137, P53778, P62834, P62834, P62993-1, P62993-1, P98077, P98077, Q02750, Q07889, Q07889, Q12967, Q12967, Q13905, Q13905, Q15759, Q1575…	P04629, P04629	Q02750		59	1		2	Homo sapiens	0.0169492	0	0.0338983	5.74548
				R-HSA-5578775	Ion homeostasis	O00168, O00631, O14958, O14983, O15247, O43865, O43865, O60706, P05023, P05026, P0DP23, P13637, P14415, P16615, P17612, P19429, P20020, P21817, P23634, P26678, P29475, P30626, P31415, P32418, P48995, P50993, P54709, P54710, P57103, P58549, P59646, P68106, Q01814, Q09013, Q12797, Q13061, Q13554, Q13555, Q13557, Q13586, Q13586, Q13733, Q14571, Q14571, Q14573, Q14573, Q14643, Q14643, Q14654, Q14802,…	P05023		Q13586, Q13586	59		2	1	Homo sapiens	0	0.0338983	0.0169492	5.74548
				R-HSA-162582	Signal Transduction	A1A4S6, A1IGU5, A3KFT3, A4D2G3, A5LHX3, A5LHX3, A5PLK6, A5PLK6, A5YM69, A6NCV1, A6ND48, A6NDH6, A6NDL8, A6NET4, A6NF89, A6NFC9, A6NGB9, A6NGB9, A6NGY5, A6NH00, A6NHA9, A6NHG9, A6NHL2, A6NI28, A6NIJ9, A6NJZ3, A6NKK0, A6NL08, A6NL26, A6NM03, A6NM76, A6NMS3, A6NMU1, A6NMZ5, A6NMZ7, A6NND4, A6NNZ2, A7KAX9, A7MBM2, A7MBM2, A8K855, A8MQ27, A8MTJ3, A8MTJ3, A8MVX0, A8MYZ6, A8TX70, B2RTY4, O00139, O00141,…	O14654, O14686, O14757, O14920, O14980, O14980, O15169, O15169, O75376, O75376, O75914, O75914, P00533, P00533, P02452, P03372, P04629, P04629, P04637, P04637, P06239, P06239, P07900, P07900, P09958, P10721, P10721, P14210, P19793, P22681, P23276, P25054, P25054, P35221, P35222, P35222, P35749, P35749, P38936, P42336, P42336, P42345, P46527, P46527, P46531, P46531, P48736, P48736, P49792, P51532,…	O43194, O43603, O60551, O75689, P0C0S5, P0C0S5, P13501, P16619, P19388, P21283, P26599, P31749, P31749, Q02750, Q13202, Q13489, Q13685, Q8N729, Q8TCT7, Q8WW43, Q8WW43, Q96DX8, Q96RP3, Q99878, Q99878, Q9Y219, Q9Y219	O14543, O14543, O14807, O15169, O15169, O75436, P04083, P07948, P07948, P09622, P15153, P18031, P18146, P18146, P22694, P22694, P25787, P25787, P31150, P34947, P34947, P51812, P61289, P61289, P63104, P63104, P67809, Q05655, Q05655, Q15382, Q15742, Q15742, Q15904, Q16254, Q52LW3, Q53HL2, Q6ZW31, Q7Z699, Q92993, Q92993, Q96EP0, Q96NR8, Q9BQE3, Q9HD26, Q9NSK0, Q9UNH5, Q9UQQ2	3443	27	47	91	Homo sapiens	0.007842	0.0136509	0.0264304	5.68066
				R-HSA-5696399	Global Genome Nucleotide Excision Repair (GG-NER)	O75925, O96019, P07992, P09874, P0C1Z6, P0CG47, P0CG48, P12004, P15927, P18074, P18858, P18887, P19447, P23025, P25490, P27694, P28340, P28715, P32780, P35244, P35249, P35250, P35251, P40937, P40938, P41208, P49005, P49916, P50613, P51946, P51948, P54725, P54727, P55854, P56282, P60709, P61088, P61201, P61956, P62877, P62979, P62987, P63165, P63279, Q01831, Q07864, Q13098, Q13619, Q13620, Q13888,…	P28340, Q92889	Q13098	P27694	84	1	1	2	Homo sapiens	0.0119048	0.0119048	0.0238095	5.66893
				R-HSA-3781865	Diseases of glycosylation	A2VEC9, O00468, O14594, O15072, O15305, O43505, O60762, O60938, O75056, O75173, O75352, O75487, O94766, O94777, O95196, O95340, O95450, O95461, P06865, P07585, P07686, P07902, P07996, P10619, P13611, P15291, P15941, P16112, P16278, P18827, P20774, P21810, P27918, P31431, P34741, P34949, P35052, P35442, P36871, P46531, P50443, P51570, P51654, P51884, P51888, P58397, P59510, P78333, P82987, P98088,…	P46531, Q04721, Q9UM47	Q8WZA1	P16278, Q99519, Q9UKM7	146	1	3	3	Homo sapiens	0.00684932	0.0205479	0.0205479	5.62957
				R-HSA-381119	Unfolded Protein Response (UPR)	O14595, O14653, O14773, O43462, O43462, O43731, O43889, O43889, O43909, O75460, O75460, O76024, O94979, O95070, O95453, P02545, P05198, P05198, P08240, P08243, P08833, P0C869, P0DMM9, P10145, P11021, P13500, P14625, P17676, P17861-2, P18847, P18848, P18848, P18850, P18850, P20042, P20042, P23511, P23511, P25208, P25208, P27797, P29353, P35611, P35638, P41091, P41091, P43307, P49748, P49840, P5185…	P27797	Q13868	O43909, P08243, P35638, P53567, Q9BQ90	104	1	5	1	Homo sapiens	0.00961538	0.0480769	0.00961538	5.54734
				R-HSA-392499	Metabolism of proteins	A0AVI4, A0AVT1, A0AVT1, A1E959, A2VDF0, A2VEC9, A4D1S5, A5LHX3, A6NCW0, A6NCW7, A6ND01, A6NHL2, A6NHL2, A6NK59, A6NNM8, A6NNZ2, A6NNZ2, A6PVC2, A8CG34, A8CG34, A8MTJ3, A8MUK1, C9J2P7, C9JJH3, C9JLJ4, C9JPN9, C9JR72, C9JVI0, D6R901, D6R9N7, D6RA61, D6RBQ6, D6RCP7, D6RJB6, O00194, O00231, O00232, O00233, O00237, O00255, O00257, O00257, O00303, O00391, O00399, O00471, O00482-2, O00487, O00567, O0062…	O15169, O15265, P02768, P03372, P04637, P04637, P09958, P12270, P12270, P19793, P25054, P27797, P35222, P35658, P35658, P38398, P49792, P49792, P60228, P78527, Q09472, Q12888, Q13485, Q14145, Q14191, Q14676, Q6PD62, Q86UP2, Q8N3U4, Q8N726, Q8WVM7, Q92542, Q92560, Q92793, Q99496, Q99496, Q9Y2T1, Q9Y618	O43617, P0C0S5, P43308, P49368, P49368, P60842, Q12907, Q13098, Q13489, Q13868, Q14166, Q17RY6, Q5XUX1, Q5XUX1, Q6ZTW0, Q7Z434, Q7Z7F7, Q7Z7F7, Q86TJ2, Q8NEW0, Q8TBF5, Q8WW43, Q8WZA1, Q99878, Q9BZG8, Q9H9J4, Q9NZJ0, Q9P0M9, Q9P0M9	O14543, O15169, O43909, O75347, P04062, P08243, P09132, P09132, P10828, P12644, P16278, P25787, P27694, P30101, P35638, P49458, P49458, P49589, P49755, P53567, P61289, P67812, P67812, Q53HL2, Q8IUZ0, Q92526, Q92526, Q969T4, Q96BM1, Q96Q05, Q99519, Q9BQ90, Q9BQE3, Q9BQE3, Q9BR09, Q9BTE1, Q9BYC8, Q9BYC8, Q9H2U2, Q9NRD1, Q9NRD1, Q9NYU1, Q9UBK2, Q9UKM7, Q9UKX7, Q9UKX7, Q9UNX3, Q9UNX3, Q9Y3D5, Q9Y3D5	2336	29	50	38	Homo sapiens	0.0124144	0.0214041	0.0162671	5.5013
				R-HSA-2467813	Separation of Sister Chromatids	A5LHX3, A6NHL2, A6NNZ2, O00139, O00231, O00232, O00233, O00487, O00762, O14576, O14777, O14818, O14980, O15392, O43237, O43242, O43264, O43683, O43684, O60216, O60566, O75122, O75832, O95229, O95997, P04350, P0CG47, P0CG48, P0DPH7, P0DPH8, P17980, P20618, P25786, P25787, P25788, P25789, P28062, P28065, P28066, P28070, P28072, P28074, P30153, P30154, P30260, P30622, P35998, P36873, P40306, P42677,…	O14980, P49792, Q8N3U4, Q8WVM7, Q9NTI5		P25787, P61289, Q53HL2, Q9BQE3	191		4	5	Homo sapiens	0	0.0209424	0.026178	5.48231
				R-HSA-445355	Smooth Muscle Contraction	O14950, O60504, O75343, O75923, O75923, P04083, P06753, P07355, P07951, P08133, P09493, P0DP23, P0DP23, P14649, P18084, P18206, P19105, P24844, P29536, P33402, P35749, P49023, P56199, P56539, P56539, P60660, P62736, P63267, P67936, Q01449, Q02045, Q02108, Q02153, Q05682, Q13153, Q13177, Q15746, Q6ZMU5, Q6ZMU5, Q96A32, Q9BUA6, Q9BX66, Q9Y490	P35749		P04083	43		1	1	Homo sapiens	0	0.0232558	0.0232558	5.40833
				R-HSA-5362517	Signaling by Retinoic Acid	O00330, O43174, O75452, O75911, O94788, P00326, P00352, P07327, P08319, P08559, P09622, P10276, P10515, P10826, P11177, P13631, P19793, P28702, P29373, P29762, P29803, P42330, P47895, P48443, P50416, Q01469, Q03181, Q15118, Q15119, Q15120, Q16654, Q6V0L0, Q8IZV5, Q8N3Y7, Q8NBN7, Q8TC12, Q92523, Q92781, Q9BPW9, Q9BTZ2, Q9H2A2, Q9HBH5, Q9NR63	P19793		P09622	43		1	1	Homo sapiens	0	0.0232558	0.0232558	5.40833
				R-HSA-5696395	Formation of Incision Complex in GG-NER	O75925, P07992, P09874, P0CG47, P0CG48, P15927, P18074, P19447, P23025, P27694, P28715, P32780, P35244, P41208, P50613, P51946, P51948, P54725, P54727, P55854, P61088, P61956, P62877, P62979, P62987, P63165, P63279, Q01831, Q13619, Q13620, Q13888, Q13889, Q15819, Q16531, Q6ZNA4, Q6ZYL4, Q70EL2, Q86WJ1, Q92466, Q92759, Q92889, Q9UGN5, Q9Y6X2	Q92889		P27694	43		1	1	Homo sapiens	0	0.0232558	0.0232558	5.40833
				R-HSA-9006936	Signaling by TGFB family members	O00238, O00255, O14980, O15105, O15105, O15198, O43541, O60563, O60583, O75376, O75376, O75593, O75807, O75909, O95393, O95405-1, O95405-1, O95633, O95813, P01106, P01137, P01137, P03971, P05121, P08047, P08476, P08476, P09529, P09529, P09874, P09958, P0CG47, P0CG47, P0CG48, P0CG48, P12643, P12755, P12755, P12757, P12757, P17275, P19883, P22681, P24863, P27037, P27037, P28749, P35813, P36873, P36…	O14980, O75376, O75376, P09958, P22681, Q13485, Q13485, Q969W9, Q9Y618, Q9Y618		Q16254	136		1	10	Homo sapiens	0	0.00735294	0.0735294	5.40657
				R-HSA-76002	Platelet activation, signaling and aggregation	A8MTJ3, O00186, O00194, O00254, O00254, O00292, O00391, O00459, O14498, O14610, O14610, O14775, O14775, O15439, O15530, O15530, O43561, O43707, O43852, O43915, O60245, O60262, O60262, O75083, O75167, O75912, O94919, O95267, O95267, O95398, O95837, O95837, O95866, P00441, P00451, P00488, P00734, P00746, P00747, P01009, P01011, P01023, P01033, P01042, P01127, P01133, P01137, P01344, P02452, P02647,…	P02452, P02768, P06239, P14210, P42336, P48736	P31749, Q13685, Q9Y6I9	P07948, P15153, P18031, P63104, Q05655	299	3	5	6	Homo sapiens	0.0100334	0.0167224	0.0200669	5.36907
				R-HSA-1234174	Cellular response to hypoxia	A5LHX3, A6NIX2, A6NIX2, O00231, O00232, O00233, O00487, O14818, O43242, O75832, P01588, P0CG47, P0CG48, P15692, P17980, P20618, P25786, P25787, P25788, P25789, P27540, P28062, P28065, P28066, P28070, P28072, P28074, P35998, P40306, P40337, P40337, P43686, P48556, P49720, P49721, P51665, P51668, P55036, P60896, P60900, P61077, P61289, P62191, P62195, P62333, P62837, P62877, P62877, P62979, P62987,…	Q09472, Q92793		P25787, P61289	87		2	2	Homo sapiens	0	0.0229885	0.0229885	5.28471
				R-HSA-168273	Influenza Viral RNA Transcription and Replication	A8CG34, O00410, O15504, O15514, O75694, P03428, P03431, P03433, P03452, P03466, P03468, P03485, P03496, P03508, P05386, P05387, P05388, P06821, P07900, P08708, P08865, P09874, P0C0U1, P12270, P13984, P15880, P18077, P18124, P18621, P19387, P19388, P22090, P23396, P24928, P25398, P26373, P27635, P30050, P30876, P32969, P35268, P35269, P35658, P36578, P36954, P37198, P39019, P39023, P40429, P42677,…	P07900, P12270, P35658, P49792	P19388	Q9UKX7, Q9UNX3	152	1	2	4	Homo sapiens	0.00657895	0.0131579	0.0263158	5.19391
				R-HSA-432040	Vasopressin regulates renal water homeostasis via Aquaporins	O14610, O14775, O43306, O60262, O60266, O60503, O95622, P01185, P10644, P13861, P16520, P17612, P22612, P22694, P29972, P30518, P31321, P31323, P40145, P41181, P50150, P50151, P51828, P55087, P59768, P61952, P62491, P62873, P62879, P63092, P63211, P63215, P63218, Q08462, Q08828, Q5JWF2, Q7L804, Q8NFM4, Q92482, Q9HAV0, Q9P2W3, Q9UBI6, Q9UK08, Q9ULV0	Q5JWF2		P22694	44		1	1	Homo sapiens	0	0.0227273	0.0227273	5.16529
				R-HSA-6811438	Intra-Golgi traffic	O00461, O14653, O14662, O15498, O43739, O43752, O60476, O95249, O95721, O95755, P05187, P33908, P46459, P49641, P54920, P83436, P84077, Q13190, Q13948, Q14746, Q14964, Q15438, Q15643, Q15771, Q16706, Q4ADV7, Q5JT25, Q8TBA6, Q8WTW3, Q92546, Q96AJ9, Q96JB2, Q96MW5, Q99418, Q99747, Q9H082, Q9H115, Q9H9E3, Q9NR34, Q9NRW7, Q9NYM9, Q9UIA0, Q9UP83, Q9Y2V7	Q15643		O43739	44		1	1	Homo sapiens	0	0.0227273	0.0227273	5.16529
				R-HSA-2871837	FCERI mediated NF-kB activation	A0A075B6P5, A0A075B6S6, A0A0C4DH25, A0A0C4DH73, A0M8Q6, A2KUC3, A2NJV5, A2NXD2, A5LHX3, O00231, O00232, O00233, O00487, O14818, O14920, O15111, O15530, O43242, O43318, O75832, O95267, O95999, O95999, P01593, P01594, P01597, P01599, P01601, P01602, P01611, P01614, P01615, P01619, P01624, P01699, P01700, P01701, P01703, P01704, P01705, P01706, P01709, P01714, P01715, P01717, P01718, P01721, P01742,…	O14920, Q9BXL7, Q9BXL7, Q9UDY8, Q9UDY8		P07948, P25787, P61289	171		3	5	Homo sapiens	0	0.0175439	0.0292398	5.12978
				R-HSA-194315	Signaling by Rho GTPases	A1A4S6, A1IGU5, A5YM69, A6NGB9, A6NGB9, A6NHL2, A6NI28, A6NNZ2, A7KAX9, A8MVX0, B2RTY4, O00139, O00212, O00255, O00401, O00401, O00459, O14559, O14576, O14578-3, O14578-3, O14578, O14578, O14640, O14641, O14777, O14827, O14907, O14950, O14950, O14974, O14974, O14980, O15013, O15068, O15085, O15143, O15143, O15144, O15144, O15145, O15145, O15392, O15511, O15511, O15530, O43182, O43237, O43264, O43…	O14980, O75914, O75914, P35221, P35222, P35749, P35749, P46527, P49792, Q86UP2	P0C0S5, Q99878	P15153, P31150, P63104, Q05655, Q52LW3, Q53HL2, Q6ZW31, Q9BQE3, Q9HD26, Q9NSK0	486	2	10	10	Homo sapiens	0.00411523	0.0205761	0.0205761	5.08053
				R-HSA-1442490	Collagen degradation	A6NMZ7, A8TX70, O14672, O60882, P02452, P02452, P02458, P02458, P02461, P02461, P02462, P02462, P03956, P03956, P05997, P07339, P07478, P07711, P07858, P08123, P08123, P08246, P08253, P08253, P08254, P08254, P08572, P08572, P09237, P09238, P09238, P09958, P09958, P12107, P12107, P12109, P12110, P12111, P13942, P13942, P14780, P14780, P20849, P20908, P22894, P24347, P25067, P25067, P25940, P27658,…	P02452, P02452, P09958, P09958		P24347	89		1	4	Homo sapiens	0	0.011236	0.0449438	5.04987
				R-HSA-1655829	Regulation of cholesterol biosynthesis by SREBP (SREBF)	O00763, O00767, O15503, O43462, O60907, O75845, O76062, O94855, O95486, O95487, O95749, P04035-1, P08047, P14324, P19793, P23511, P23511, P25208, P25208, P36956-1, P36956-1, P36956-3, P36956-3, P37268, P48449, P49327, P53602, P53992, P62826, Q01581, Q03426, Q07869, Q12770, Q12770, Q12772, Q12772, Q13085, Q13907, Q13952, Q13952, Q14534, Q14686, Q14703, Q14872, Q14974, Q15126, Q15436, Q15596, Q1564…	P19793, Q92793		Q13907	63		1	2	Homo sapiens	0	0.015873	0.031746	5.03905
				R-HSA-163841	Gamma carboxylation, hypusine formation and arylsulfatase activation	O60507, O60704, O60725, P00451, P00734, P00740, P00742, P02818, P04070, P07225, P08709, P08842, P09958, P13639, P13639, P15289, P15848, P22891, P38435, P38435, P49366, P51689, P51690, P54793, P63241, Q14393, Q14393, Q5FYA8, Q5FYB0, Q5FYB1, Q6P3W2, Q6UWY0, Q7L8W6, Q8NBJ7, Q8NBK3, Q96EG1, Q96FX2, Q9BQC3, Q9BTV6, Q9BU89, Q9BZG8, Q9GZV4, Q9H2P9, Q9H479, Q9HA64	P09958	Q9BZG8		45	1		1	Homo sapiens	0.0222222	0	0.0222222	4.93827
				R-HSA-556833	Metabolism of lipids	A0FGR8, A0FGR9, A0JLT2, A1L3X0, A5D6W6, A6NFH5, A8MXV4, A9YTQ3, B0YJ81, C9JRZ8, O00116, O00154, O00327, O00329, O00443, O00459, O00519, O00562, O00750, O00763, O00767, O14494, O14495, O14561, O14684, O14734, O14735, O14832, O14939, O14939, O14975, O14986, O15056, O15120, O15121, O15228, O15254, O15269, O15270, O15296, O15327, O15357, O15379, O15438, O15496, O15503, O15516, O15528, O15540, O43426,…	O75342, O75376, P02768, P19793, P19793, P42336, P48736, Q09472, Q92793, Q92793, Q9Y618	A5D6W6, Q15528, Q96PD7, Q99743, Q99743, Q9BQK8, Q9UL19	O14832, O15228, O95864, O95864, P04062, P07108, P11474, P16278, P22694, P55084, Q13503, Q13907, Q16881, Q92539, Q96G25, Q99519, Q9BUT1, Q9HBZ2, Q9NPJ3, Q9UBK2	790	7	20	11	Homo sapiens	0.00886076	0.0253165	0.0139241	4.75885
				R-HSA-73762	RNA Polymerase I Transcription Initiation	O15160, O15160, O15446, O15446, O94776, O95602, O95602, O95983, P0DPB5, P0DPB5, P17480, P18074, P19388, P19388, P19447, P20226, P20226, P32780, P50613, P51946, P51948, P52434, P52434, P53803, P53803, P61218, P61218, P62875, P62875, Q03468, Q09028, Q12873, Q13330, Q13547, Q13888, Q13889, Q14839, Q15361, Q15572, Q15572, Q15573, Q15573, Q16576, Q3B726, Q3B726, Q53T94, Q53T94, Q6ZYL4, Q86YP4, Q8WXI9,…	Q14839	P19388, P19388		65	2		1	Homo sapiens	0.0307692	0	0.0153846	4.73373
				R-HSA-5653656	Vesicle-mediated transport	A0A075B6P5, A0A075B6S6, A0A0C4DH25, A0A0C4DH73, A0M8Q6, A1L4H1, A2KUC3, A2NJV5, A2NXD2, A2RRP1, A2RUS2, A5D8V6, A5PLN9, A6NHL2, A6NHL2, A6NNZ2, A6NNZ2, B7ZC32, O00115, O00139, O00159, O00161, O00161, O00186, O00189, O00194, O00203, O00291, O00399, O00401, O00443, O00461, O00471, O00499, O00743, O14526, O14576, O14579, O14641, O14653, O14656, O14657, O14662, O14782, O14791, O14944, O14964, O14976,…	P00533, P02452, P02768, P07900, P07900, P22681, P27797, P27797, P53675, Q00610, Q15643, Q9BZE9	A1L4H1, O43617, P31749, P31749, Q12907, Q13098, Q8NBV8	O43739, O60749, O95295, P31150, P49755, P53365, P63104, Q12981, Q6QNY0, Q92572, Q96D71, Q96Q05, Q9BQE3, Q9BQE3, Q9BTE1, Q9NSK0, Q9UIL1, Q9Y5X1, Q9Y6B7	818	7	19	12	Homo sapiens	0.00855746	0.0232274	0.0146699	4.66281
				R-HSA-73856	RNA Polymerase II Transcription Termination	O00148, O15234, O43809, O60508, O75152, O94913, O95391, O95639, P14678, P26368, P33240, P38919, P51003, P52298, P61326, P62304, P62306, P62308, P62318, P82979, P83369, P84103, Q01081, Q01130, Q05048, Q05519, Q07955, Q08170, Q09161, Q10570, Q12996, Q13242, Q13243, Q13247, Q13769, Q13838, Q14493, Q15287, Q16629, Q6I9Y2, Q6UN15, Q86U42, Q86V81, Q86W42, Q8IYB3, Q8N684, Q8NI27, Q8WTR7, Q8WU68, Q92620,…	P26368		Q6UN15, Q96FV9	66		2	1	Homo sapiens	0	0.030303	0.0151515	4.59137
				R-HSA-6802952	Signaling by BRAF and RAF fusions	O00203, O15164, O43252, O43521, O60674, O95352, P01111, P01112, P01116-1, P01116-2, P02545, P02671, P02675, P02679, P02751, P04049, P04275, P05106, P08514, P0DP23, P10398, P12931, P15056, P18206, P27361, P27448, P28482, P30086, P31946, P32121, P36507, P41240, P46940, P49407, P51114, P51797, P60709, P61224, P62834, P63261, Q02750, Q13554, Q13555, Q13557, Q53H12, Q5XG87, Q6NXG1, Q6RW13, Q6VAB6, Q6W…	Q7KZF4	Q02750, Q7Z2W4		66	2		1	Homo sapiens	0.030303	0	0.0151515	4.59137
				R-HSA-380287	Centrosome maturation	A8K8P3, O00444, O15078, O43303, O43805, O75665, O75935, O94927, O94986, O95613, O95684, P04350, P06493, P07437, P07900, P17612, P21127, P23258, P30153, P31323, P41208, P43034, P48730, P49674, P51955, P53350, P61163, P61981, P62258, P63167, P68366, P68371, Q08AG7, Q13409, Q13561, Q14008, Q14203-2, Q14204, Q15154, Q15691, Q5BJF6, Q5JTW2, Q66GS9, Q68CZ6, Q6NZ67, Q6P582, Q71U36, Q7Z460, Q7Z4H7, Q7Z7A…	P07900, Q15154, Q7Z7A1	Q99871		81	1		3	Homo sapiens	0.0123457	0	0.037037	4.57247
				R-HSA-380270	Recruitment of mitotic centrosome proteins and complexes	A8K8P3, O00444, O15078, O43303, O43805, O75665, O75935, O94927, O94986, O95613, O95684, P04350, P06493, P07437, P07900, P17612, P21127, P23258, P30153, P31323, P41208, P43034, P48730, P49674, P51955, P53350, P61163, P61981, P62258, P63167, P68366, P68371, Q08AG7, Q13409, Q13561, Q14008, Q14203-2, Q14204, Q15154, Q15691, Q5BJF6, Q5JTW2, Q66GS9, Q68CZ6, Q6NZ67, Q6P582, Q71U36, Q7Z460, Q7Z4H7, Q7Z7A…	P07900, Q15154, Q7Z7A1	Q99871		81	1		3	Homo sapiens	0.0123457	0	0.037037	4.57247
				R-HSA-2454202	Fc epsilon receptor (FCERI) signaling	A0A075B6P5, A0A075B6P5, A0A075B6S6, A0A075B6S6, A0A0C4DH25, A0A0C4DH25, A0A0C4DH73, A0A0C4DH73, A0M8Q6, A0M8Q6, A2KUC3, A2KUC3, A2NJV5, A2NJV5, A2NXD2, A2NXD2, A5LHX3, O00231, O00232, O00233, O00459, O00487, O14733, O14818, O14920, O15111, O15530, O43242, O43318, O43561-2, O43561-2, O43865, O75791, O75791, O75832, O95267, O95644, O95999, O95999, P01100, P01111, P01112, P01116-1, P01116-2, P01593,…	O14920, P42336, P45985, Q13233, Q13233, Q13469, Q9BXL7, Q9BXL7, Q9UDY8, Q9UDY8		P07948, P07948, P25787, P61289, Q12968	334		5	10	Homo sapiens	0	0.0149701	0.0299401	4.48205
				R-HSA-73854	RNA Polymerase I Promoter Clearance	O15160, O15160, O15446, O15446, O60814, O94776, O95602, O95602, O95983, P04908, P06899, P0C0S5, P0C5Y9, P0DPB5, P0DPB5, P16104, P17480, P18074, P19388, P19388, P19447, P20226, P20226, P20671, P23527, P27361, P32780, P33778, P50613, P51946, P51948, P52434, P52434, P53803, P53803, P57053, P58876, P61218, P61218, P62805, P62807, P62875, P62875, P68431, P84243, Q03468, Q09028, Q12873, Q13185, Q13330,…	Q14839	P0C0S5, P19388, P19388, Q99878		97	4		1	Homo sapiens	0.0412371	0	0.0103093	4.25125
				R-HSA-1474228	Degradation of the extracellular matrix	A6NHC0, A6NMZ7, A8MX76, A8TX70, O14672, O14672, O14815, O15230, O15484, O43897, O60882, O60882, O60911, O75173, O75173, O75808, P00747, P00747, P01023, P01033, P02452, P02452, P02458, P02458, P02461, P02461, P02462, P02462, P02751, P02751, P03952, P03956, P03956, P04632, P04632, P05997, P07339, P07384, P07384, P07477, P07478, P07585, P07711, P07858, P07942, P08123, P08123, P08246, P08246, P08253,…	P02452, P02452, P09958, P09958, Q92542		P04632, P04632, P24347	188		3	5	Homo sapiens	0	0.0159574	0.0265957	4.244
				R-HSA-1643685	Disease	A0A075B6P5, A0A075B6P5, A0A075B6S6, A0A075B6S6, A0A0C4DH25, A0A0C4DH25, A0A0C4DH73, A0A0C4DH73, A0M8Q6, A0M8Q6, A2KUC3, A2KUC3, A2NJV5, A2NJV5, A2NXD2, A2NXD2, A2VEC9, A5D8V6, A5LHX3, A6NGB9, A6NGB9, A6NHL2, A6NLF2, A6NNZ2, A8CG34, A8CG34, A8MQ27, A8MTJ3, A8MYZ6, A9QM74, F5H8Q3, F5H8R0, F5H8R6, F5H8S6, F5H991, F5H9F9, F5H9I4, F5H9N4, F5H9N9, F5H9T4, F5HA06, F5HA10, F5HA93, F5HAC7, F5HAE6, F5HAM0,…	O14920, O14980, O15169, O75376, O75376, P00533, P03372, P05023, P06239, P06400, P07900, P09958, P10721, P12270, P12270, P14210, P22681, P22681, P25054, P27797, P35222, P35658, P35658, P38936, P42336, P42345, P45985, P46527, P46531, P49792, P49792, P52701, Q00610, Q04721, Q09472, Q13485, Q5JTC6, Q5JWF2, Q5JWF2, Q7KZF4, Q8N726, Q92542, Q92614, Q92793, Q9UM47, Q9Y618, Q9Y618	O43194, O60551, P05161, P17096, P19388, P19388, P31749, Q02750, Q13202, Q6VY07, Q7Z2W4, Q8WUM4, Q8WW43, Q8WZA1, Q99878, Q9UBK8, Q9Y219	O14807, O15169, P04632, P04632, P07948, P15153, P16278, P21589, P22694, P22694, P25787, P49917, P61289, Q16881, Q6UN15, Q7Z699, Q96NR8, Q99519, Q9BQE3, Q9UKM7, Q9UKX7, Q9UKX7, Q9UNX3	2109	17	23	47	Homo sapiens	0.00806069	0.0109056	0.0222854	4.22673
				R-HSA-5683057	MAPK family signaling cascades	A5LHX3, O00231, O00232, O00233, O00451, O00459, O00487, O14511, O14613, O14807, O14818, O14827, O14944, O14980, O15020, O15211, O15399, O15520, O43242, O43320, O43374, O43524, O43559, O43561-2, O43924, O60229, O60258-1, O60542, O60609, O60674, O60725, O60729, O75608, O75832, O75914, O76093, O95267, O95294, O95750, P00533, P01106, P01111, P01112, P01116-1, P01116-2, P01116, P01127, P01133, P01135,…	O14980, O75914, P00533, P10721, P14210, P42336	Q02750, Q13202	O14807, P22694, P25787, P61289, Q7Z699, Q9UNH5	338	2	6	6	Homo sapiens	0.00591716	0.0177515	0.0177515	4.20153
				R-HSA-9609690	HCMV Early Events	A6NHL2, A6NNZ2, A8CG34, F5H8R6, F5H8S6, F5H991, F5H9F9, F5H9I4, F5H9N4, F5H9N9, F5HA10, F5HA93, F5HAC7, F5HAR3, F5HAY6, F5HAZ3, F5HB40, F5HB41, F5HB52, F5HB53, F5HBC6, F5HBR4, F5HC14, F5HC16, F5HC33, F5HC71, F5HC97, F5HCH8, F5HCM1, F5HCP3, F5HD92, F5HDC7, F5HDK1, F5HDM3, F5HDQ6, F5HE05, F5HE12, F5HE44, F5HE69, F5HEA3, F5HEF3, F5HEN7, F5HEN8, F5HET1, F5HET4, F5HEU0, F5HF49, F5HF62, F5HFJ7, F5HFZ4,…	O75376, P00533, P12270, P35658, P49792, Q9Y618	Q99878	Q9BQE3, Q9UKX7	208	1	2	6	Homo sapiens	0.00480769	0.00961538	0.0288462	4.1605
				R-HSA-373760	L1CAM interactions	A0MZ66, A6NHL2, A6NHL2, A6NNZ2, A6NNZ2, O00533, O00560, O14594, O14786, O14786, O15020, O15020, O43525, O43526, O43602, O60462, O60939, O75578, O75582, O75676, O94856, O94856, O94973, O94973, O95239, O95239, O95372, O95782, O95782, P00533, P02549, P02549, P04350, P04350, P05106, P05556, P05556, P06756, P07942, P08514, P08648, P09496, P09496, P0DPH7, P0DPH7, P0DPH8, P0DPH8, P11047, P11142, P11277,…	P00533, Q00610, Q00610	Q02750	P51812, Q9BQE3, Q9BQE3	170	1	3	3	Homo sapiens	0.00588235	0.0176471	0.0176471	4.15225
				R-HSA-5358351	Signaling by Hedgehog	A5LHX3, A5LHX3, A7MBM2, A7MBM2, A8K855, O00231, O00231, O00232, O00232, O00233, O00233, O00487, O00487, O14818, O14818, O43242, O43242, O43306, O43323, O43323, O43791, O60266, O60503, O75386, O75665, O75832, O75832, O95622, O95995, P04350, P07237, P08151, P08151, P0CG47, P0CG47, P0CG48, P0CG48, P0DPH7, P0DPH8, P10070, P10070, P10071, P10644, P13861, P17612, P17612, P17980, P17980, P20618, P20618,…	Q5JWF2, Q9UMX1, Q9UMX1		P22694, P22694, P25787, P25787, P61289, P61289, Q9BQE3	226		7	3	Homo sapiens	0	0.0309735	0.0132743	4.11152
				R-HSA-447115	Interleukin-12 family signaling	O00170, O14979, O60674, O60674, O75462, P00441, P00915, P01579, P04179, P05120, P05388, P07237, P07355, P09210, P09661, P11233, P13796, P14174, P17987, P20700, P22301, P22626, P23458, P23458, P23528, P26038, P27824, P29459, P29459, P29460, P29460, P29597, P29597, P37837, P38646, P40189, P40189, P40763, P40763, P42224, P42701, P42701, P51809, P52597, P52907, P60953, P61224, P62937, P78417, P84077,…	P40189, P40189		P09661	70		1	2	Homo sapiens	0	0.0142857	0.0285714	4.08163
				R-HSA-73864	RNA Polymerase I Transcription	O15160, O15160, O15446, O15446, O60814, O94776, O95602, O95602, O95983, P04908, P06899, P0C0S5, P0C5Y9, P0DPB5, P0DPB5, P16104, P17480, P18074, P19388, P19388, P19447, P20226, P20226, P20671, P23527, P27361, P32780, P33778, P50613, P51946, P51948, P52434, P52434, P53803, P53803, P57053, P58876, P61218, P61218, P62805, P62807, P62875, P62875, P68431, P84243, Q03468, Q09028, Q12873, Q13185, Q13330,…	Q14839	P0C0S5, P19388, P19388, Q99878		99	4		1	Homo sapiens	0.040404	0	0.010101	4.08122
				R-HSA-9663891	Selective autophagy	A6NHL2, A6NHL2, A6NNZ2, A6NNZ2, O14576, O14576, O43237, O43237, O43741, O60260, O60664, O75385, O94817, O94826, O95140, O95613, O95613, O96008, P04350, P04350, P07900, P08670, P0CG47, P0CG47, P0CG48, P0CG48, P0DPH7, P0DPH7, P0DPH8, P0DPH8, P11142, P12931-1, P13569, P13569, P19784, P21796, P50542, P54619, P54646, P55072, P61088, P61088, P62979, P62979, P62987, P62987, P63167, P63167, P67870, P6836…	P07900, Q13315	P50542	Q9BQE3, Q9BQE3	122	1	2	2	Homo sapiens	0.00819672	0.0163934	0.0163934	4.03117
				R-HSA-909733	Interferon alpha/beta signaling	O14543, O14543, O14879, O14896, O15524, O15524, P00973, P01562, P01562, P01563, P01563, P01566, P01566, P01567, P01567, P01568, P01568, P01569, P01569, P01570, P01570, P01571, P01571, P01574, P01574, P01889, P01891, P01892, P01893, P03989, P04222, P04439, P05013, P05013, P05014, P05014, P05015, P05015, P05161, P05534, P09912, P09913, P09914, P10314, P10316, P10319, P10321, P10914, P13164, P13746,…	Q9Y3Z3	O14879, P05161, P09912, Q15646, Q6GPH4, Q96AZ6	O14543, O14543, P18031, P18146	158	6	4	1	Homo sapiens	0.0379747	0.0253165	0.00632911	4.00577
				R-HSA-168256	Immune System	A0A075B6P5, A0A075B6P5, A0A075B6S6, A0A075B6S6, A0A0A6YYK7, A0A0C4DH25, A0A0C4DH25, A0A0C4DH73, A0A0C4DH73, A0AVT1, A0M8Q6, A0M8Q6, A2KUC3, A2KUC3, A2NJV5, A2NJV5, A2NXD2, A2NXD2, A5LHX3, A5LHX3, A6NGB9, A6NGB9, A6NHL2, A6NI73, A6NK59, A6NMB1, A6NNZ2, A8CG34, A8K4G0, A8MXU0, A9QM74, B1NKT1, B6A8C7, C9JR72, O00139, O00159, O00161, O00170, O00182, O00187-1, O00206, O00221, O00231, O00231, O00232, O…	O14920, O14920, O75914, P00533, P02452, P04637, P06239, P06239, P07900, P10721, P12270, P14210, P14210, P22681, P22681, P27797, P29508, P35222, P35658, P38936, P40189, P40189, P42336, P42336, P42345, P45985, P45985, P49792, P51532, P78527, Q00610, Q09472, Q13233, Q13233, Q13469, Q13469, Q14145, Q92542, Q92793, Q9BXL7, Q9BXL7, Q9UDY8, Q9UDY8, Q9Y3Z3	O14879, P05161, P09912, P09919, P13501, P16619, P19388, P21283, P31749, P60842, P61916, Q02750, Q02750, Q05086, Q13202, Q13489, Q13685, Q15646, Q5XUX1, Q6GPH4, Q7Z434, Q7Z434, Q96AZ6, Q9Y4X5	O14543, O14543, O14807, P04083, P07948, P07948, P09211, P09429, P09429, P09661, P0DMV9, P14209, P15153, P15529, P16278, P18031, P18031, P18146, P22694, P25787, P25787, P30101, P30101, P34810, P35237, P51812, P61289, P61289, P63104, Q05655, Q12968, Q12968, Q13191, Q13586, Q13586, Q16666, Q4KMQ2, Q7KYR7, Q7Z699, Q969T4, Q96LR5, Q99519, Q9BQE3, Q9BTE1, Q9H1D9, Q9NRD1, Q9NSK0, Q9UBD9, Q9UBS8, Q9UKX7	2860	24	50	44	Homo sapiens	0.00839161	0.0174825	0.0153846	3.98063
				R-HSA-446652	Interleukin-1 family signaling	A5LHX3, O00231, O00232, O00233, O00487, O14818, O14920, O15111, O43187, O43242, O43318, O43353, O75832, O95256, O95760, O95998, P01583, P01584, P04271, P05067, P05112, P08311, P09429, P09917, P0CG47, P0CG48, P0DJI8, P14778, P17706, P17980, P18510, P19838, P20618, P25786, P25787, P25788, P25789, P25963, P27930, P28062, P28065, P28066, P28070, P28072, P28074, P29074, P29350, P29466, P35225, P35236,…	O14920, P45985	Q02750	P09429, P25787, P61289	142	1	3	2	Homo sapiens	0.00704225	0.0211268	0.0140845	3.96747
				R-HSA-2565942	Regulation of PLK1 Activity at G2/M Transition	A8K8P3, O00444, O14965, O14974, O15078, O43303, O43805, O60237-4, O75665, O75935, O94927, O94986, O95067, O95613, O95684, P04350, P06493, P07437, P07900, P0CG47, P0CG48, P14635, P17612, P23258, P30153, P31323, P41208, P43034, P48730, P49674, P51955, P53350, P61006, P61163, P61981, P62140, P62258, P62979, P62987, P63167, P63208, P68366, P68371, Q13409, Q13561, Q13616, Q14008, Q14203-2, Q14204, Q15…	P07900, Q15154, Q7Z7A1	Q99871		87	1		3	Homo sapiens	0.0114943	0	0.0344828	3.96354
				R-HSA-174143	APC/C-mediated degradation of cell cycle proteins	A5LHX3, O00231, O00232, O00233, O00487, O00762, O14818, O14965, O43242, O43684, O60566, O75832, O95997, P06400, P06493, P0CG47, P0CG48, P14635, P17980, P20248, P20618, P24941, P25786, P25787, P25788, P25789, P28062, P28065, P28066, P28070, P28072, P28074, P30260, P35998, P40306, P43686, P48556, P49720, P49721, P51665, P51668, P51955, P51965, P53350, P55036, P60006, P60896, P60900, P61289, P62191,…	P06400		P25787, P61289, Q9UNH5	88		3	1	Homo sapiens	0	0.0340909	0.0113636	3.87397
				R-HSA-453276	Regulation of mitotic cell cycle	A5LHX3, O00231, O00232, O00233, O00487, O00762, O14818, O14965, O43242, O43684, O60566, O75832, O95997, P06400, P06493, P0CG47, P0CG48, P14635, P17980, P20248, P20618, P24941, P25786, P25787, P25788, P25789, P28062, P28065, P28066, P28070, P28072, P28074, P30260, P35998, P40306, P43686, P48556, P49720, P49721, P51665, P51668, P51955, P51965, P53350, P55036, P60006, P60896, P60900, P61289, P62191,…	P06400		P25787, P61289, Q9UNH5	88		3	1	Homo sapiens	0	0.0340909	0.0113636	3.87397
				R-HSA-9675108	Nervous system development	A0MZ66, A5LHX3, A6NHL2, A6NHL2, A6NMZ7, A6NNZ2, A6NNZ2, A7E2V4, A8TX70, O00231, O00232, O00233, O00305, O00329, O00401, O00401, O00451, O00451, O00459, O00468, O00487, O00533, O00560, O14531, O14594, O14639, O14672, O14786, O14786, O14818, O14950, O15020, O15020, O15041, O15085, O15143, O15144, O15145, O15197, O15197, O15234, O15264, O15511, O43157, O43242, O43255, O43295, O43347, O43364, O43497,…	O75914, O75914, P00533, P07900, P35749, P42336, P51532, P51532, P53675, P78509, Q00610, Q00610, Q92542, Q9NQU5, Q9P286	P98155, Q02750, Q8WW43	P07948, P07948, P22694, P22694, P25787, P51812, P61289, Q15742, Q9BQE3, Q9BQE3, Q9UNX3	739	3	11	15	Homo sapiens	0.00405954	0.014885	0.0202977	3.8453
				R-HSA-15869	Metabolism of nucleotides	O00142, O00746, O15067, O43598, O60361, O75354, O75355, O75356, O95045, P00390-2, P00491, P00492, P00568, P00813, P04183, P04818, P07203, P07741, P10599, P11172, P12268, P15531, P17812, P19971, P20839, P21589, P22102, P22234, P22392, P23109, P23919, P23921, P27144, P27707, P27708, P30085, P30520, P30566, P31350, P31939, P32320, P32321, P33316-2, P35754, P36639-1, P36639-2, P36639-3, P36639-4, P36…	P49915, Q9Y3Z3		P21589, Q16881	103		2	2	Homo sapiens	0	0.0194175	0.0194175	3.77038
				R-HSA-168643	Nucleotide-binding domain, leucine rich repeat containing receptor (NLR) signaling pathways	O14862, O14862, O14920, O15111, O15264, O15553, O43187, O43318, O43353, O43353, O43586, P05067, P06179, P06179, P08238, P09616, P0CG47, P0CG48, P10415, P10599, P10599, P19838, P21580, P29466, P29466, P41785, P41785, P42575, P49662, P51617, P52564, P52616, P52616, P53778, P55211, P61088, P62979, P62987, Q00653, Q04206, Q07817, Q13404, Q13489, Q13490, Q13685, Q14790, Q15750, Q15759, Q16539, Q8N5C8,…	O14920	Q13489, Q13685		73	2		1	Homo sapiens	0.0273973	0	0.0136986	3.75305
				R-HSA-8986944	Transcriptional Regulation by MECP2	O00141, O00548, O15379, O60907, O75376, P06850, P08581, P0DP23, P11169, P16220, P17612, P18031, P20472, P23560, P29074, P35372, P37231, P41145, P42262, P42858, P48431, P51608-1, P51608-1, P51608-2, P51608-2, P51617, P55316, P60484, P61278, Q05329, Q06413, Q12879, Q13224, Q13227, Q13451, Q13507, Q13547, Q13547, Q13554, Q13555, Q13557, Q13875, Q14353, Q14739, Q16566, Q7Z2K8, Q8NDV7, Q8NDV7, Q8WYQ5,…	O75376, Q9Y618		P18031	74		1	2	Homo sapiens	0	0.0135135	0.027027	3.6523
				R-HSA-174178	APC/C:Cdh1 mediated degradation of Cdc20 and other APC/C:Cdh1 targeted proteins in late mitosis/early G1	A5LHX3, O00231, O00232, O00233, O00487, O00762, O14818, O14965, O43242, O75832, O95997, P06400, P0CG47, P0CG48, P17980, P20618, P25786, P25787, P25788, P25789, P28062, P28065, P28066, P28070, P28072, P28074, P30260, P35998, P40306, P43686, P48556, P49720, P49721, P51665, P51668, P51965, P53350, P55036, P60006, P60896, P60900, P61289, P62191, P62195, P62333, P62979, P62987, Q06323, Q12834, Q13042,…	P06400		P25787, P61289	74		2	1	Homo sapiens	0	0.027027	0.0135135	3.6523
				R-HSA-109582	Hemostasis		P02452, P02452, P02768, P04637, P06239, P14210, P42336, P48736, Q5JWF2, Q5JWF2	P31749, Q13685, Q8IX07, Q9Y6I9	P07948, P11464, P14209, P15153, P18031, P22694, P35237, P63104, P69892, Q05655, Q13586, Q9BQE3, Q9NRF2, Q9NSK0, Q9UQQ2	726	4	15	10	Homo sapiens	0.00550964	0.0206612	0.0137741	3.60479
				R-HSA-445717	Aquaporin-mediated transport	O14520, O14610, O14775, O43306, O43315, O60262, O60266, O60503, O94778, O95622, P01185, P10644, P13861, P16520, P17612, P22612, P22694, P29972, P30301, P30518, P31321, P31323, P40145, P41181, P50150, P50151, P51828, P55064, P55087, P59768, P61952, P62491, P62873, P62879, P63092, P63211, P63215, P63218, Q08462, Q08828, Q13520, Q5JWF2, Q7L804, Q8IXF9, Q8NBQ7, Q8NFM4, Q92482, Q96PS8, Q9HAV0, Q9P2W3,…	Q5JWF2		P22694	53		1	1	Homo sapiens	0	0.0188679	0.0188679	3.55999
				R-HSA-8978868	Fatty acid metabolism	A1L3X0, A8MXV4, B0YJ81, O00154, O00519, O00763, O00767, O14561, O14684, O14734, O14832, O14975, O15254, O15296, O43741, O43772, O43808, O60427, O60488, O60760, O75342, O75521-2, O76082, O95573, O95822-2, O95864, O95864, P04798, P05165, P05166, P05177, P07108, P07203, P07203, P09110, P09917, P09960, P0C024, P10632, P11310, P11712, P13584, P15428, P16050, P16152, P16219, P16444, P18054, P18283, P18…	O75342, P19793		O14832, O95864, O95864, P07108, P55084, Q9NPJ3	185		6	2	Homo sapiens	0	0.0324324	0.0108108	3.50621
				R-HSA-196854	Metabolism of vitamins and cofactors	O00468, O00763, O00764, O14638, O14678, O60218, O60494, O60779, O75056, O75208, O75487, O75874, O75891, O95237, O95396, O95445, O95497, O95498, O95544, O96007, O96033, P00167, P00374, P00374, P00387, P01130, P02647, P02647, P02649, P02649, P02652, P02652, P02655, P02655, P02656, P02656, P02753, P02766, P04114, P04114, P04118, P05165, P05166, P06727, P06727, P06858, P07477, P07900, P09455, P0DP23,…	P07900, Q9NQX3	P31749, Q9UBK8	P00374, P00374, P21589, P34896, Q8IW45	200	2	5	2	Homo sapiens	0.01	0.025	0.01	3.5
				R-HSA-8953854	Metabolism of RNA	A2RUC4, A5LHX3, A5YKK6, A8CG34, O00148, O00231, O00232, O00233, O00267, O00425, O00487, O00541, O00566, O00566, O00567, O00567, O14717, O14730, O14744, O14818, O14893, O14980, O15042, O15091, O15116, O15116, O15213, O15213, O15234, O15504, O15514, O43143, O43148, O43172, O43242, O43290, O43390, O43395, O43447, O43592, O43660, O43709, O43809, O43818, O43818, O60231, O60294, O60294, O60306, O60508,…	O14980, O75533, P12270, P26368, P35658, P49792, Q14690, Q14690, Q15365	P19388, P26599, P31749, P60842, Q13868, Q14137, Q7Z7A3, Q99575	P09661, P14866, P25787, P61289, P63104, P67809, Q05655, Q6UN15, Q8NAV1, Q92540, Q96FV9, Q9UKX7, Q9UNX3	737	8	13	9	Homo sapiens	0.0108548	0.0176391	0.0122117	3.47958
				R-HSA-5655253	Signaling by FGFR2 in disease	O15514, O15520, O43320, O60258-1, O76093, P01111, P01112, P01116-1, P01116-2, P05230, P05230, P08620, P09038, P09038, P10767, P11487, P12034-1, P13984, P19174, P19387, P19388, P21781, P21802-1, P21802-1, P21802-17, P21802-18, P21802-3, P21802-3, P21802-5, P21802, P21802, P24928, P27986, P30876, P31371, P35269, P36954, P42336, P52298, P52434, P52435, P53803, P55075-1, P61218, P62487, P62875, P6299…	P42336	P19388		54	1		1	Homo sapiens	0.0185185	0	0.0185185	3.42936
				R-HSA-1632852	Macroautophagy	A6NHL2, A6NHL2, A6NNZ2, A6NNZ2, O14576, O14576, O43237, O43237, O43504, O43633, O43741, O43741, O60260, O60664, O75143, O75385, O94817, O94817, O94826, O95140, O95166, O95352, O95352, O95613, O95613, O96008, P04350, P04350, P07900, P08670, P0CG47, P0CG47, P0CG48, P0CG48, P0DPH7, P0DPH7, P0DPH8, P0DPH8, P11142, P12931-1, P13569, P13569, P19784, P21796, P42345, P49815, P50542, P54619, P54619, P5464…	P07900, P42345, Q13315	P50542	Q15382, Q9BQE3, Q9BQE3	188	1	3	3	Homo sapiens	0.00531915	0.0159574	0.0159574	3.3952
				R-HSA-422475	Axon guidance	A0MZ66, A5LHX3, A6NHL2, A6NHL2, A6NMZ7, A6NNZ2, A6NNZ2, A7E2V4, A8TX70, O00231, O00232, O00233, O00305, O00329, O00401, O00401, O00451, O00451, O00459, O00468, O00487, O00533, O00560, O14531, O14594, O14639, O14672, O14786, O14786, O14818, O14950, O15020, O15020, O15041, O15085, O15143, O15144, O15145, O15197, O15197, O15234, O15264, O15511, O43157, O43242, O43255, O43295, O43347, O43364, O43497,…	O75914, O75914, P00533, P07900, P35749, P42336, P53675, P78509, Q00610, Q00610, Q92542, Q9NQU5, Q9P286	P98155, Q02750, Q8WW43	P07948, P07948, P22694, P22694, P25787, P51812, P61289, Q9BQE3, Q9BQE3, Q9UNX3	708	3	10	13	Homo sapiens	0.00423729	0.0141243	0.0183616	3.37148
				R-HSA-73887	Death Receptor Signalling	A1IGU5, A5YM69, A8MVX0, O00220, O14763, O14827, O14920, O15013, O15068, O15085, O15111, O15379, O15519, O43307, O43318, O43353, O43521, O60229, O60906, O60906, O75604, O75962, O94827, O94989, O95429, P01138, P01138, P01375, P07385, P08138, P08138, P0CG47, P0CG48, P10911, P15059, P15498, P16767, P19438, P19838, P20916, P21580, P23515, P25445, P25963, P41743, P42574, P42575, P45983, P45983, P48023,…	O14920, Q92542	Q13489, Q8TCT7, Q8WW43	Q96EP0	155	3	1	2	Homo sapiens	0.0193548	0.00645161	0.0129032	3.32986
				R-HSA-71406	Pyruvate metabolism and Citric Acid (TCA) cycle	O00330, O14521, O15427, O43708, O43837, O75390, O95563, O95907, P00338, P07195, P07864, P07954, P08559, P09622, P10515, P11177, P19793, P21796, P21912, P23368, P29803, P31040, P35613, P36957, P40926, P48163, P48735, P50213, P51553, P53597, P53985, Q02218, Q03181, Q04760, Q13423, Q15118, Q15119, Q15120, Q16654, Q16775-2, Q16798, Q6P587, Q6ZMR3, Q8IWW8, Q8N465, Q8NCN5, Q96I99, Q99643, Q99798, Q9BYZ…	P19793		P09622	55		1	1	Homo sapiens	0	0.0181818	0.0181818	3.30579
				R-HSA-936837	Ion transport by P-type ATPases	O00168, O00631, O14983, O43520, O43861, O60312, O60423, O75110, O75185, O94823, P05023, P05026, P0DP23, P13637, P14415, P16615, P20020, P20648, P23634, P26678, P30626, P35670, P50993, P51164, P54707, P54709, P54710, P58549, P59646, P98194, P98196, P98198, Q01814, Q04656, Q13554, Q13555, Q13557, Q13733, Q14802, Q16720, Q4VNC0, Q4VNC1, Q5EBL8, Q8NB49, Q8TF62, Q93084, Q9H0Q3, Q9HD20, Q9NQ11, Q9NTI2,…	P05023		O75110	55		1	1	Homo sapiens	0	0.0181818	0.0181818	3.30579
				R-HSA-1226099	Signaling by FGFR in disease	O15164, O15514, O15520, O43320, O60258-1, O76093, O94905, O95429, O95684, P01111, P01112, P01116-1, P01116-2, P05230, P05230, P08620, P09038, P09038, P10767, P11274, P11362-1, P11362-19, P11362, P11487, P12034-1, P13984, P19174, P19387, P19388, P21781, P21802-1, P21802-1, P21802-17, P21802-18, P21802-3, P21802-3, P21802-5, P21802, P21802, P22455, P22607-1, P22607-2, P22607, P24928, P27986, P30876…	P42336, Q92614	P19388		78	1		2	Homo sapiens	0.0128205	0	0.025641	3.28731
				R-HSA-199991	Membrane Trafficking	A2RRP1, A2RUS2, A5D8V6, A5PLN9, A6NHL2, A6NHL2, A6NNZ2, A6NNZ2, B7ZC32, O00115, O00139, O00159, O00161, O00161, O00186, O00189, O00194, O00203, O00291, O00399, O00401, O00443, O00461, O00471, O00499, O00743, O14526, O14576, O14579, O14641, O14653, O14656, O14657, O14662, O14782, O14944, O14964, O14976, O15020, O15027, O15056, O15066, O15066, O15084, O15144, O15145, O15155, O15260, O15498, O15511,…	P00533, P22681, P53675, Q00610, Q15643, Q9BZE9	O43617, P31749, P31749, Q12907, Q13098, Q8NBV8	O43739, O60749, O95295, P31150, P49755, P53365, P63104, Q12981, Q6QNY0, Q92572, Q96D71, Q96Q05, Q9BQE3, Q9BQE3, Q9BTE1, Q9NSK0, Q9UIL1, Q9Y5X1, Q9Y6B7	676	6	19	6	Homo sapiens	0.00887574	0.0281065	0.00887574	3.28245
				R-HSA-168249	Innate Immune System	A0A075B6P5, A0A075B6P5, A0A075B6S6, A0A075B6S6, A0A0C4DH25, A0A0C4DH25, A0A0C4DH73, A0A0C4DH73, A0M8Q6, A0M8Q6, A2KUC3, A2KUC3, A2NJV5, A2NJV5, A2NXD2, A2NXD2, A5LHX3, A6NGB9, A6NGB9, A6NMB1, A8K4G0, A8MXU0, B6A8C7, O00159, O00161, O00187-1, O00206, O00231, O00232, O00233, O00241, O00244, O00264, O00391, O00401, O00401, O00459, O00462, O00487, O00560, O00571, O00584, O00602, O00754, O00764, O1467…	O14920, O75914, P06239, P06239, P07900, P29508, P35222, P42336, P45985, P45985, P78527, Q09472, Q13233, Q13233, Q13469, Q92542, Q92793, Q9BXL7, Q9BXL7, Q9UDY8, Q9UDY8	P05161, P19388, P21283, P61916, Q02750, Q13489, Q13685, Q7Z434, Q7Z434	P07948, P07948, P09211, P09429, P09429, P0DMV9, P15153, P15529, P16278, P22694, P25787, P34810, P35237, P51812, P61289, Q05655, Q12968, Q16666, Q4KMQ2, Q99519, Q9H1D9	1397	9	21	21	Homo sapiens	0.00644238	0.0150322	0.0150322	3.22811
				R-HSA-1280218	Adaptive Immune System	A0A075B6P5, A0A075B6P5, A0A075B6S6, A0A075B6S6, A0A0A6YYK7, A0A0C4DH25, A0A0C4DH25, A0A0C4DH73, A0A0C4DH73, A0AVT1, A0M8Q6, A0M8Q6, A2KUC3, A2KUC3, A2NJV5, A2NJV5, A2NXD2, A2NXD2, A5LHX3, A5LHX3, A6NHL2, A6NI73, A6NK59, A6NNZ2, A8K4G0, C9JR72, O00139, O00161, O00206, O00221, O00231, O00231, O00232, O00232, O00233, O00233, O00329, O00329, O00399, O00459, O00478, O00481, O00487, O00487, O00762, O14…	O14920, O14920, O75914, P02452, P06239, P27797, P42336, P42345, Q00610, Q13469, Q13469, Q14145, Q9BXL7, Q9BXL7, Q9UDY8, Q9UDY8	P31749, Q05086, Q5XUX1	O14543, P07948, P07948, P14209, P22694, P25787, P25787, P30101, P30101, P61289, P61289, P63104, Q12968, Q12968, Q13191, Q13586, Q13586, Q7KYR7, Q969T4, Q96LR5, Q9BQE3, Q9BTE1, Q9NRD1, Q9NSK0, Q9UBS8	1189	3	25	16	Homo sapiens	0.00252313	0.0210261	0.0134567	3.16894
				R-HSA-196849	Metabolism of water-soluble vitamins and cofactors	O00763, O00764, O14638, O14678, O60494, O60779, O75891, O95396, O95497, O95498, O95544, O96007, O96033, P00167, P00374, P00387, P05165, P05166, P07477, P11166, P11169, P11498, P11586, P13686, P13995, P14207, P16260, P17538, P20061, P20062, P21589, P22033, P22413, P27352, P28907, P33527, P34896, P34897, P35030, P35354, P40261, P41440, P42898, P43251, P43490, P49327, P49914, P50747, P78417, Q05932-…	Q9NQX3	Q9UBK8	P00374, P21589, P34896, Q8IW45	126	1	4	1	Homo sapiens	0.00793651	0.031746	0.00793651	3.14941
				R-HSA-2980736	Peptide hormone metabolism	A8MTJ3, O00471, O14842, O43474, O60282, O60645, O75787, P00797, P01019, P01019, P01189, P01215, P01222, P01225, P01229, P01241, P01275, P01275, P01308, P01308, P05019, P05111, P06276, P07339, P07492, P08311, P08473, P08476, P09529, P09681, P09681, P0DN86, P12821, P15086, P15088, P15144, P16519, P16520, P16870, P20718, P22303, P23141, P23946, P26367, P27487, P29120, P29120, P33176, P35222, P41159,…	P35222	Q8NEW0	P67812, P67812	99	1	2	1	Homo sapiens	0.010101	0.020202	0.010101	3.06091
				R-HSA-68882	Mitotic Anaphase	A5LHX3, A6NHL2, A6NNZ2, O00139, O00231, O00232, O00233, O00487, O00762, O14576, O14777, O14818, O14980, O15392, O43237, O43242, O43264, O43633, O43683, O43684, O60216, O60566, O75122, O75531, O75694, O75694, O75832, O95067, O95229, O95997, P02545-1, P02545-2, P04350, P06493, P0CG47, P0CG48, P0DPH7, P0DPH8, P14635, P17980, P18754, P20618, P20700, P25786, P25787, P25788, P25789, P28062, P28065, P28…	O14980, P49792, Q8N3U4, Q8WVM7, Q9NTI5		P25787, P61289, Q53HL2, Q9BQE3	256		4	5	Homo sapiens	0	0.015625	0.0195312	3.05176
				R-HSA-2555396	Mitotic Metaphase and Anaphase	A5LHX3, A6NHL2, A6NNZ2, O00139, O00231, O00232, O00233, O00487, O00762, O14576, O14777, O14818, O14980, O15392, O43237, O43242, O43264, O43633, O43683, O43684, O60216, O60566, O75122, O75531, O75694, O75694, O75832, O95067, O95229, O95997, P02545-1, P02545-2, P04350, P06493, P0CG47, P0CG48, P0DPH7, P0DPH8, P14635, P17980, P18754, P20618, P20700, P25786, P25787, P25788, P25789, P28062, P28065, P28…	O14980, P49792, Q8N3U4, Q8WVM7, Q9NTI5		P25787, P61289, Q53HL2, Q9BQE3	257		4	5	Homo sapiens	0	0.0155642	0.0194553	3.02805
				R-HSA-5689603	UCH proteinases	A5LHX3, O00231, O00232, O00233, O00487, O14818, O15105, O15294, O43242, O75832, O96019, P01137, P04908, P09936, P0C0S8, P0C1Z6, P0CG47, P0CG47, P0CG48, P0CG48, P15374, P17980, P20618, P20671, P25490, P25786, P25787, P25788, P25789, P28062, P28065, P28066, P28070, P28072, P28074, P35998, P36897, P37173, P40306, P43686, P48556, P49720, P49721, P51610, P51665, P55036, P60709, P60896, P60900, P61289,…	Q92560	Q99878	P25787, P61289	101	1	2	1	Homo sapiens	0.00990099	0.019802	0.00990099	2.94089
				R-HSA-9648025	EML4 and NUDC in mitotic spindle formation	A6NHL2, A6NNZ2, O00139, O14576, O14777, O14980, O15392, O43237, O43264, O43683, O43684, O60566, O75122, O95229, P04350, P0DPH7, P0DPH8, P30153, P30154, P30622, P36873, P42677, P43034, P46060, P49450, P49454, P49792, P50748, P52948-5, P53350, P55735, P57740, P62714, P63167, P67775, P68363, P68366, P68371, Q02224, Q03188, Q12769, Q12834, Q13257, Q13352, Q13362, Q13409, Q13509, Q13885, Q14008, Q1420…	O14980, P49792		Q53HL2, Q9BQE3	117		2	2	Homo sapiens	0	0.017094	0.017094	2.92205
				R-HSA-9646399	Aggrephagy	A6NHL2, A6NHL2, A6NNZ2, A6NNZ2, O14576, O14576, O43237, O43237, O60260, O95613, O95613, P04350, P04350, P07900, P08670, P0CG47, P0CG47, P0CG48, P0CG48, P0DPH7, P0DPH7, P0DPH8, P0DPH8, P13569, P13569, P55072, P61088, P61088, P62979, P62979, P62987, P62987, P63167, P63167, P68363, P68363, P68366, P68366, P68371, P68371, Q00613, Q12798, Q12798, Q13099, Q13099, Q13404, Q13404, Q13409, Q13409, Q13509,…	P07900		Q9BQE3, Q9BQE3	83		2	1	Homo sapiens	0	0.0240964	0.0120482	2.90318
				R-HSA-1566948	Elastic fibre formation	O95393, O95967, O95967, P01137, P02751, P04004, P05106, P05556, P06756, P08648, P09958, P10600, P12643, P12644, P15502, P15502, P18075, P18084, P18564, P23142, P23142, P26012, P28300, P35555, P35555, P35556, P35556, P43026, P53708, P55001, P55001, P55081, P55082, P55083, P58215, P61812, P98095, P98095, Q08397, Q12805, Q12805, Q13361, Q13361, Q14766, Q14767, Q75N90, Q75N90, Q8N2S1, Q96JB6, Q9BXX0,…	P09958		P12644	59		1	1	Homo sapiens	0	0.0169492	0.0169492	2.87274
				R-HSA-72649	Translation initiation complex formation	O00303, O15371, O15372, O75821, O75822, P05198, P06730, P08708, P08865, P11940, P15880, P20042, P22090, P23396, P23588, P25398, P39019, P41091, P42677, P46781, P46782, P46783, P47813, P55884, P60228, P60842, P60866, P61247, P62081, P62241, P62244, P62249, P62263, P62266, P62269, P62273, P62277, P62280, P62701, P62753, P62841, P62847, P62851, P62854, P62857, P62861, P62979, P63220, Q04637, Q13347,…	P60228	P60842		59	1		1	Homo sapiens	0.0169492	0	0.0169492	2.87274
				R-HSA-72702	Ribosomal scanning and start codon recognition	O00303, O15371, O15372, O75821, O75822, P05198, P06730, P08708, P08865, P15880, P20042, P22090, P23396, P23588, P25398, P39019, P41091, P42677, P46781, P46782, P46783, P47813, P55010, P55884, P60228, P60842, P60866, P61247, P62081, P62241, P62244, P62249, P62263, P62266, P62269, P62273, P62277, P62280, P62701, P62753, P62841, P62847, P62851, P62854, P62857, P62861, P62979, P63220, Q04637, Q13347,…	P60228	P60842		59	1		1	Homo sapiens	0.0169492	0	0.0169492	2.87274
				R-HSA-5619102	SLC transporter disorders	A8CG34, O00400, O15504, O43511, O60721, O75694, O76082, O95436, O95528, P00450, P01185, P02730, P08195, P11166, P11168, P12270, P13866, P19367, P23975, P30518, P31639, P35557, P35613, P35658, P37198, P37288, P40879, P43003, P43005, P47901, P49281, P49790, P49792, P50443, P52948-3, P52948-4, P52948-5, P53985, P55017, P55735, P57740, P78381, P78382, P78406, P82251, Q01959, Q02094, Q06495, Q07837, Q…	P12270, P35658, P49792		Q9UKX7	103		1	3	Homo sapiens	0	0.00970874	0.0291262	2.82779
				R-HSA-5663205	Infectious disease	A0A075B6P5, A0A075B6P5, A0A075B6S6, A0A075B6S6, A0A0C4DH25, A0A0C4DH25, A0A0C4DH73, A0A0C4DH73, A0M8Q6, A0M8Q6, A2KUC3, A2KUC3, A2NJV5, A2NJV5, A2NXD2, A2NXD2, A5D8V6, A5LHX3, A6NGB9, A6NGB9, A6NHL2, A6NLF2, A6NNZ2, A8CG34, A8CG34, A8MTJ3, A9QM74, F5H8Q3, F5H8R0, F5H8R6, F5H8S6, F5H991, F5H9F9, F5H9I4, F5H9N4, F5H9N9, F5H9T4, F5HA06, F5HA10, F5HA93, F5HAC7, F5HAE6, F5HAM0, F5HAR3, F5HAS7, F5HAY6,…	O14980, O75376, P00533, P05023, P06239, P06400, P07900, P09958, P12270, P12270, P22681, P22681, P27797, P35222, P35658, P35658, P45985, P49792, P49792, Q00610, Q5JWF2, Q5JWF2, Q9Y618	O43194, O60551, P05161, P17096, P19388, P19388, Q02750, Q6VY07, Q8WUM4, Q99878	P07948, P21589, P22694, P22694, P25787, P49917, P61289, Q16881, Q9BQE3, Q9UKX7, Q9UKX7, Q9UNX3	1339	10	12	23	Homo sapiens	0.00746826	0.00896191	0.017177	2.82221
				R-HSA-5673001	RAF/MAP kinase cascade	A5LHX3, O00231, O00232, O00233, O00451, O00459, O00487, O14511, O14807, O14818, O14827, O14944, O15020, O15211, O15399, O15520, O43242, O43320, O43374, O43559, O43561-2, O43924, O60258-1, O60542, O60609, O60674, O60725, O75608, O75832, O76093, O95267, O95294, O95750, P00533, P01111, P01112, P01116-1, P01116-2, P01116, P01127, P01133, P01135, P01589, P02549, P02671, P02675, P02679, P02751, P04049,…	P00533, P10721, P14210, P42336	Q02750, Q13202	O14807, P25787, P61289, Q7Z699	292	2	4	4	Homo sapiens	0.00684932	0.0136986	0.0136986	2.81479
				R-HSA-422356	Regulation of insulin secretion	O00445, O00555, O14610, O14610, O14775, O14775, O14842, O43306, O43865, O60262, O60262, O60488, O95398, O95573, O95622, O95837, O95837, P01275, P01275, P01308, P04899, P04899, P08913, P10644, P11166, P11168, P13861, P16520, P16520, P16671, P17252, P17612, P17612, P18825, P20309, P22612, P22612, P22694, P22694, P24588, P29966, P29992, P29992, P30679, P30679, P31321, P31323, P40145, P43220, P43220,…	Q5JWF2, Q5JWF2		P22694, P22694	120		2	2	Homo sapiens	0	0.0166667	0.0166667	2.77778
				R-HSA-5619115	Disorders of transmembrane transporters	A5LHX3, A8CG34, O00231, O00232, O00233, O00400, O00487, O14678, O14818, O15504, O43242, O43511, O60706, O60721, O75477, O75694, O75832, O76082, O94905, O95255, O95342, O95436, O95477, O95528, P00450, P01185, P02647, P02730, P08195, P0CG47, P0CG48, P11166, P11168, P12270, P13569, P13866, P17980, P19367, P20618, P21439, P23975, P25786, P25787, P25788, P25789, P28062, P28065, P28066, P28070, P28072,…	P12270, P35658, P49792		P25787, P61289, Q9UKX7	180		3	3	Homo sapiens	0	0.0166667	0.0166667	2.77778
				R-HSA-72662	Activation of the mRNA upon binding of the cap-binding complex and eIFs, and subsequent binding to 43S	O00303, O15371, O15372, O75821, O75822, P05198, P06730, P08708, P08865, P11940, P15880, P20042, P22090, P23396, P23588, P25398, P39019, P41091, P42677, P46781, P46782, P46783, P47813, P55884, P60228, P60842, P60866, P61247, P62081, P62241, P62244, P62249, P62263, P62266, P62269, P62273, P62277, P62280, P62701, P62753, P62841, P62847, P62851, P62854, P62857, P62861, P62979, P63220, Q04637, Q13347,…	P60228	P60842		60	1		1	Homo sapiens	0.0166667	0	0.0166667	2.77778
				R-HSA-8852135	Protein ubiquitination	A0AVI4, A0AVT1, A0AVT1, O00623, O00762, O60683, O60814, O75150, O75381, O95999, P01892, P04439, P06899, P09727, P0CG47, P0CG47, P0CG48, P0CG48, P12004, P15374, P22314, P23527, P28328, P33778, P45974, P49427, P49459, P50542-1, P50542-2, P50876, P51668, P51965, P55072, P58876, P60604, P61077, P61086, P61088, P62253, P62256, P62807, P62837, P62979, P62979, P62987, P62987, P63146, P68036, P78527, Q14…	P78527, Q6PD62		Q969T4	85		1	2	Homo sapiens	0	0.0117647	0.0235294	2.76817
				R-HSA-4086400	PCP/CE pathway	A5LHX3, O00231, O00232, O00233, O00487, O14640, O14640, O14641, O14641, O14818, O43242, O60353, O60353, O75084, O75084, O75832, O94973, O95782, O96014, O96014, P04628, P04628, P05129, P05771, P07737, P09496, P09497, P0CG47, P0CG48, P15153, P17252, P17980, P20618, P25786, P25787, P25788, P25789, P28062, P28065, P28066, P28070, P28072, P28074, P32121, P34925, P35998, P40306, P41221, P41221, P43686,…	Q00610		P15153, P25787, P61289	105		3	1	Homo sapiens	0	0.0285714	0.00952381	2.72109
				R-HSA-2022090	Assembly of collagen fibrils and other multimeric structures	A6NMZ7, A8TX70, O43897, O60882, O60911, P02452, P02458, P02461, P02462, P05997, P07711, P07858, P08123, P08254, P08572, P09237, P12107, P12109, P12110, P12111, P13497, P13942, P14780, P16144, P20849, P20908, P23229, P25067, P25774, P25940, P27658, P28300, P29400, P39059, P39060, P45452, P48509, P53420, P58215, Q01955, Q02388, Q03001-3, Q03692, Q05707, Q08397, Q13751, Q13753, Q14031, Q14050, Q1405…	P02452		P48509	61		1	1	Homo sapiens	0	0.0163934	0.0163934	2.68745
				R-HSA-418597	G alpha (z) signalling events	A5PLK6, A8MTJ3, O14610, O14775, O15492, O43306, O43306, O60262, O60266, O60266, O60503, O60503, O76081, O76081, O95622, O95622, P04899, P05129, P05771, P08754, P08913, P16520, P17252, P18089, P18825, P19086, P19086, P24723, P40145, P40145, P49795, P49798, P50150, P50151, P51828, P51828, P59768, P61952, P62873, P62879, P63092, P63096, P63211, P63215, P63218, Q02156, Q04759, Q05655, Q08462, Q08462,…	Q5JWF2		Q05655	61		1	1	Homo sapiens	0	0.0163934	0.0163934	2.68745
				R-HSA-75955	RNA Polymerase II Transcription Elongation	A6NLF2, O00267, O15514, O60563, O60583, O75909, P13984, P18074, P18615, P19387, P19388, P19447, P23193, P24928, P30876, P32780, P35269, P36954, P42568, P50613, P50750, P51946, P51948, P52298, P52434, P52435, P53803, P55199, P61218, P62487, P62875, P63272, Q03111, Q08945, Q09161, Q13888, Q13889, Q14241, Q15369, Q15370, Q3SY89, Q6P1J9, Q6PD62, Q6ZYL4, Q7KZ85, Q8IXH7, Q8IYF1, Q8N7H5, Q8NG57, Q8WVC0,…	Q6PD62	P19388		61	1		1	Homo sapiens	0.0163934	0	0.0163934	2.68745
				R-HSA-112382	Formation of RNA Pol II elongation complex	A6NLF2, O00267, O15514, O60563, O60583, O75909, P13984, P18074, P18615, P19387, P19388, P19447, P23193, P24928, P30876, P32780, P35269, P36954, P42568, P50613, P50750, P51946, P51948, P52298, P52434, P52435, P53803, P55199, P61218, P62487, P62875, P63272, Q03111, Q08945, Q09161, Q13888, Q13889, Q14241, Q15369, Q15370, Q3SY89, Q6P1J9, Q6PD62, Q6ZYL4, Q7KZ85, Q8IXH7, Q8IYF1, Q8N7H5, Q8NG57, Q8WVC0,…	Q6PD62	P19388		61	1		1	Homo sapiens	0.0163934	0	0.0163934	2.68745
				R-HSA-5684996	MAPK1/MAPK3 signaling	A5LHX3, O00231, O00232, O00233, O00451, O00459, O00487, O14511, O14807, O14818, O14827, O14944, O15020, O15211, O15399, O15520, O43242, O43320, O43374, O43559, O43561-2, O43924, O60258-1, O60542, O60609, O60674, O60725, O75608, O75832, O76093, O95267, O95294, O95750, P00533, P01111, P01112, P01116-1, P01116-2, P01116, P01127, P01133, P01135, P01589, P02549, P02671, P02675, P02679, P02751, P04049,…	P00533, P10721, P14210, P42336	Q02750, Q13202	O14807, P25787, P61289, Q7Z699	299	2	4	4	Homo sapiens	0.00668896	0.0133779	0.0133779	2.68453
				R-HSA-9612973	Autophagy	A5D8V6, A6NHL2, A6NHL2, A6NNZ2, A6NNZ2, O14576, O14576, O43237, O43237, O43504, O43633, O43633, O43741, O43741, O60260, O60664, O75143, O75385, O94817, O94817, O94826, O95140, O95166, O95352, O95352, O95613, O95613, O96008, P04350, P04350, P07900, P07998, P08238, P08670, P08670, P0CG47, P0CG47, P0CG48, P0CG48, P0DPH7, P0DPH7, P0DPH8, P0DPH8, P11142, P12931-1, P13473, P13569, P13569, P14136, P1978…	P07900, P42345, Q13315	P50542	Q15382, Q9BQE3, Q9BQE3	212	1	3	3	Homo sapiens	0.00471698	0.0141509	0.0141509	2.66999
				R-HSA-9660821	ADORA2B mediated anti-inflammatory cytokines production	A8MTJ3, O00155, O14610, O14775, O14804, O43194, O43306, O43306, O60262, O60266, O60266, O60503, O60503, O60894, O60895, O60896, O75388, O95622, O95622, O95838, P01185, P01189, P01215, P01222, P01225, P01229, P01258, P01270, P01275, P01282, P01286, P04090, P04899, P05231, P06850, P06881, P07550, P08588, P08754, P09681, P09683, P0C0P6, P10092, P10644, P10997, P12272, P13861, P13945, P16220, P16220,…	Q5JWF2, Q5JWF2	O43194	P22694, P22694	151	1	2	2	Homo sapiens	0.00662252	0.013245	0.013245	2.63146
				R-HSA-9609646	HCMV Infection	A5D8V6, A6NHL2, A6NNZ2, A8CG34, F5H8Q3, F5H8R0, F5H8R6, F5H8S6, F5H991, F5H9F9, F5H9I4, F5H9N4, F5H9N9, F5H9T4, F5HA06, F5HA10, F5HA93, F5HAC7, F5HAE6, F5HAM0, F5HAR3, F5HAS7, F5HAY6, F5HAZ3, F5HB40, F5HB41, F5HB52, F5HB53, F5HBC6, F5HBR4, F5HBX1, F5HC14, F5HC16, F5HC33, F5HC71, F5HC79, F5HC97, F5HCH8, F5HCM1, F5HCP3, F5HCU8, F5HD03, F5HD27, F5HD92, F5HDC7, F5HDK1, F5HDM3, F5HDQ6, F5HE05, F5HE12,…	O75376, P00533, P12270, P35658, P49792, Q9Y618	Q99878	Q9BQE3, Q9UKX7	262	1	2	6	Homo sapiens	0.00381679	0.00763359	0.0229008	2.62222
				R-HSA-9607240	FLT3 Signaling	A5LHX3, O00231, O00232, O00233, O00451, O00459, O00487, O14511, O14807, O14818, O14827, O14944, O15020, O15211, O15399, O15520, O15530, O43242, O43320, O43374, O43559, O43561-2, O43924, O60258-1, O60542, O60609, O60674, O60725, O75608, O75832, O76093, O95267, O95294, O95750, P00533, P01111, P01112, P01116-1, P01116-2, P01116, P01127, P01133, P01135, P01589, P02549, P02671, P02675, P02679, P02751,…	P00533, P10721, P14210, P42336	Q02750, Q13202	O14807, P25787, P61289, Q7Z699	315	2	4	4	Homo sapiens	0.00634921	0.0126984	0.0126984	2.41875
				R-HSA-1483257	Phospholipid metabolism	O00329, O00443, O00459, O00562, O00750, O14735, O14939, O14939, O14986, O15056, O15120, O15228, O15327, O15357, O15496, O43426, O60331, O60733, O60733, O75131, O75747, O75907, O94830, O95248, O95379, O95674, O95741, P04054, P06276, P09923, P0C869, P14555, P19784, P20338, P20339, P21695, P22303, P27986, P28329, P35790, P39877, P40939, P42336, P42338, P42356, P43304, P47712, P48426, P48651, P48736,…	P42336, P48736	Q96PD7, Q9BQK8, Q9UL19	O15228, P55084, Q92539	223	3	3	2	Homo sapiens	0.0134529	0.0134529	0.00896861	2.41308
				R-HSA-5668914	Diseases of metabolism	A2VEC9, O00468, O14594, O14678, O14841, O15072, O15305, O15488, O15528, O43505, O43826, O60494, O60762, O60938, O75056, O75173, O75352, O75487, O75874, O75881, O94766, O94777, O95196, O95278, O95340, O95436, O95450, O95461, P00439, P01189, P05062, P05093, P05108, P05165, P05166, P06865, P07585, P07686, P07902, P07988, P07996, P08236, P08686, P09848, P0C7M3, P0CG47, P0CG48, P10109, P10253, P10619,…	P46531, Q04721, Q9UM47	Q8WZA1, Q9UBK8	P16278, Q99519, Q9UKM7	250	2	3	3	Homo sapiens	0.008	0.012	0.012	2.4
				R-HSA-211897	Cytochrome P450 - arranged by substrate type	A9YTQ3, O15528, O43174, O75881, P01189, P04798, P05108, P05177, P05181, P08684, P08686, P10109, P10632, P10635, P11509, P11511, P11712, P13584, P15538, P16435, P19099, P19793, P20813, P20815, P20853, P22570, P22680, P24462, P24557, P24903, P27540, P33260, P33261, P35869, P51589, P78329, P98187, Q02318, Q02928, Q07973, Q08477, Q15596, Q15788, Q16647, Q16678, Q16696, Q16850, Q5TCH4, Q6NT55, Q6P4F2,…	P19793		Q9HBZ2	65		1	1	Homo sapiens	0	0.0153846	0.0153846	2.36686
				R-HSA-74752	Signaling by Insulin receptor	O00459, O15342, O15520, O15530, O43320, O60258-1, O75348, O76093, O95670, O95750, P01111, P01112, P01116-1, P01116-2, P01308, P05230, P06213, P08620, P09038, P10767, P11362-1, P11362-19, P11487, P12034-1, P15313, P21281, P21283, P21781, P21802-1, P21802-18, P21802-3, P21802-5, P22455, P22607-1, P22607-2, P27361, P27449, P27986, P28482, P29353, P29353, P31371, P31751, P31751, P35568, P35568, P3654…	P42336	P21283	Q15904	92	1	1	1	Homo sapiens	0.0108696	0.0108696	0.0108696	2.36295
				R-HSA-983231	Factors involved in megakaryocyte development and platelet production	A6NHL2, A6NNZ2, B7ZC32, O00139, O14492, O14782, O14782, O15066, O15066, O15315, O15525, O15525, O43502, O43572, O43896, O60333, O60341, O60674, O60675, O60675, O75037, O95140, O95235, O95239, P00519, P01562, P01563, P01566, P01567, P01568, P01569, P01570, P01571, P01574, P02042, P02100, P04350, P04637, P05013, P05014, P05015, P0DPH7, P0DPH8, P10242, P10644, P10914, P13861, P14316, P15976, P17612,…	P04637	Q8IX07	P22694, P69892, Q9BQE3, Q9NRF2, Q9NSK0, Q9UQQ2	175	1	6	1	Homo sapiens	0.00571429	0.0342857	0.00571429	2.28571
				R-HSA-1430728	Metabolism	A0FGR8, A0FGR9, A0JLT2, A1L3X0, A2RU49, A5D6W6, A5LHX3, A5YM72, A6NDG6, A6NFH5, A6NGU5, A6NH21, A6NK58, A8CG34, A8MXV4, A9YTQ3, B0YJ81, C9JRZ8, O00116, O00142, O00154, O00170, O00204-1, O00204-2, O00217, O00219, O00231, O00232, O00233, O00327, O00329, O00330, O00338, O00401, O00443, O00445, O00459, O00462, O00468, O00468, O00483, O00487, O00519, O00555, O00562, O00746, O00748, O00750, O00754, O00…	O75342, O75376, P02768, P07900, P12270, P19793, P19793, P28340, P35658, P42336, P48736, P49792, P49915, Q09472, Q5JWF2, Q5JWF2, Q92793, Q92793, Q9NQX3, Q9Y3Z3, Q9Y618	A5D6W6, O75600, P26440, P31749, P55851, Q15528, Q16773, Q8N3J5, Q96GA7, Q96PD7, Q99743, Q99743, Q9BQK8, Q9BRR6, Q9UBK8, Q9UL19	O14832, O15217, O15228, O95864, O95864, P00374, P00374, P04062, P07108, P08243, P09211, P09622, P0DMN0, P11474, P16278, P21589, P21673, P22694, P22694, P25787, P34896, P55084, P61289, Q13503, Q13907, Q16881, Q16881, Q53H96, Q5RI15, Q8IW45, Q92539, Q96G25, Q99519, Q9BUT1, Q9H1N7, Q9H2U2, Q9HBZ2, Q9NPJ3, Q9UBK2, Q9UKX7, Q9UNX3	2291	16	41	21	Homo sapiens	0.00698385	0.0178961	0.0091663	2.28057
				R-HSA-141424	Amplification of signal from the kinetochores	O00139, O14576, O14777, O14980, O15392, O43237, O43264, O43683, O43684, O60566, O75122, O95229, P30153, P30154, P30622, P36873, P42677, P43034, P46060, P49450, P49454, P49792, P50748, P52948-5, P53350, P55735, P57740, P62714, P63167, P67775, Q02224, Q03188, Q12769, Q12834, Q13257, Q13352, Q13362, Q13409, Q14008, Q14204, Q14738, Q15172, Q15173, Q15691, Q16537, Q2NKX8, Q53HL2, Q562F6, Q5FBB7, Q6IPU…	O14980, P49792		Q53HL2	94		1	2	Homo sapiens	0	0.0106383	0.0212766	2.26347
				R-HSA-141444	Amplification of signal from unattached kinetochores via a MAD2 inhibitory signal	O00139, O14576, O14777, O14980, O15392, O43237, O43264, O43683, O43684, O60566, O75122, O95229, P30153, P30154, P30622, P36873, P42677, P43034, P46060, P49450, P49454, P49792, P50748, P52948-5, P53350, P55735, P57740, P62714, P63167, P67775, Q02224, Q03188, Q12769, Q12834, Q13257, Q13352, Q13362, Q13409, Q14008, Q14204, Q14738, Q15172, Q15173, Q15691, Q16537, Q2NKX8, Q53HL2, Q562F6, Q5FBB7, Q6IPU…	O14980, P49792		Q53HL2	94		1	2	Homo sapiens	0	0.0106383	0.0212766	2.26347
				R-HSA-376176	Signaling by ROBO receptors	A5LHX3, A7E2V4, O00231, O00232, O00233, O00487, O14786, O14818, O15234, O43242, O43295, O43347, O43364, O43639, O75044, O75093, O75094, O75094, O75122, O75832, O75914, O94813, O94813, O95631, O96013, P00519, P00519, P05386, P05387, P05388, P07737, P08708, P08865, P0CG47, P0CG47, P0CG48, P0CG48, P11940, P12931, P13861, P15170, P15880, P16298, P16333, P17252, P17252, P17612, P17980, P18077, P18124,…	O75914, Q9NQU5, Q9P286		P22694, P25787, P61289, Q9UNX3	234		4	3	Homo sapiens	0	0.017094	0.0128205	2.19154
				R-HSA-2871796	FCERI mediated MAPK activation	A0A075B6P5, A0A075B6S6, A0A0C4DH25, A0A0C4DH73, A0M8Q6, A2KUC3, A2NJV5, A2NXD2, O14733, O43561-2, O75791, P01100, P01111, P01112, P01116-1, P01116-2, P01593, P01594, P01597, P01599, P01601, P01602, P01611, P01614, P01615, P01619, P01624, P01699, P01700, P01701, P01703, P01704, P01705, P01706, P01709, P01714, P01715, P01717, P01718, P01721, P01742, P01743, P01762, P01763, P01764, P01766, P01767, P…	P45985, Q13233, Q13233		P07948	122		1	3	Homo sapiens	0	0.00819672	0.0245902	2.01559
				R-HSA-9610379	HCMV Late Events	A5D8V6, A8CG34, F5H8Q3, F5H8R0, F5H8R6, F5H9F9, F5H9N4, F5H9T4, F5HA06, F5HA10, F5HA93, F5HAC7, F5HAE6, F5HAM0, F5HAS7, F5HAY6, F5HAZ3, F5HB40, F5HB53, F5HBC6, F5HBR4, F5HBX1, F5HC71, F5HC79, F5HC97, F5HCH8, F5HCP3, F5HCU8, F5HD03, F5HD27, F5HDC7, F5HDM3, F5HDQ6, F5HE12, F5HEA3, F5HEN7, F5HEN8, F5HET4, F5HF90, F5HFA5, F5HFB4, F5HFG3, F5HFJ8, F5HFZ4, F5HG51, F5HG98, F5HGG3, F5HGI9, F5HGJ4, F5HGP1,…	P12270, P35658, P49792	Q99878	Q9UKX7	173	1	1	3	Homo sapiens	0.00578035	0.00578035	0.017341	2.00474
				R-HSA-416476	G alpha (q) signalling events	A5PLK6, O00254, O00398, O00459, O14610, O14775, O14842, O14843, O14921, O15130, O15492, O15539, O15552, O43193, O43194, O43555, O43612, O43613, O43614, O60229, O60262, O75912, O75962, O95267, O95399, O95665, O95837, O95837, P00533, P00734, P01019, P01042, P01111, P01112, P01116-1, P01116-2, P01148, P01178, P01185, P01275, P01350, P04083, P05067, P05305, P06307, P07492, P08254, P08254, P08912, P08…	P00533, P42336	O43194	P04083, P34947, P51812, Q05655	229	1	4	2	Homo sapiens	0.00436681	0.0174672	0.00873362	1.9069
				R-HSA-6811442	Intra-Golgi and retrograde Golgi-to-ER traffic	A2RRP1, A6NHL2, A6NNZ2, B7ZC32, O00139, O00399, O00461, O14576, O14579, O14653, O14662, O14782, O15066, O15260, O15498, O43237, O43264, O43493, O43731, O43739, O43752, O43896, O60333, O60476, O60499, O60664, O60733, O75037, O75379, O75396, O75935, O94955, O95235, O95239, O95249, O95721, O95755, P04350, P05187, P0DPH7, P0DPH8, P11717, P18085, P20340, P20645, P24390, P33176, P33908, P33947, P35606,…	Q15643		O43739, P49755, P53365, Q12981, Q9BQE3, Q9BTE1, Q9NSK0, Q9UIL1	207		8	1	Homo sapiens	0	0.0386473	0.00483092	1.86702
				R-HSA-5632684	Hedgehog 'on' state	A5LHX3, A8K855, O00231, O00232, O00233, O00487, O14818, O43242, O43323, O43323, O43791, O75832, O95995, P08151, P0CG47, P0CG47, P0CG48, P0CG48, P10070, P10071, P17980, P20618, P25098, P25098, P25786, P25787, P25788, P25789, P28062, P28065, P28066, P28070, P28072, P28074, P32121, P32121, P35998, P40306, P43686, P48556, P48729, P48729, P49407, P49407, P49720, P49721, P49757, P51665, P54826, P55036,…	Q9UMX1		P25787, P61289	104		2	1	Homo sapiens	0	0.0192308	0.00961538	1.84911
				R-HSA-5663220	RHO GTPases Activate Formins	A6NHL2, A6NNZ2, O00139, O00212, O14576, O14640, O14641, O14777, O14980, O15392, O43237, O43264, O43683, O43684, O60566, O60610, O60879-2, O60879-3, O75044, O75122, O95229, O95466, O95466, P04350, P05556, P07737, P07737, P08134, P0DPH7, P0DPH8, P11831, P12931-1, P30153, P30154, P30622, P35080, P35080, P36873, P42677, P43034, P46060, P49450, P49454, P49792, P50748, P52948-5, P53350, P55735, P57740,…	O14980, P49792		Q53HL2, Q9BQE3	148		2	2	Homo sapiens	0	0.0135135	0.0135135	1.82615
				R-HSA-3858494	Beta-catenin independent WNT signaling	A5LHX3, O00231, O00232, O00233, O00487, O14610, O14610, O14640, O14640, O14641, O14641, O14775, O14775, O14818, O43242, O43318, O60262, O60262, O60353, O60353, O75084, O75084, O75832, O94973, O95644, O95782, O96014, O96014, P01116-2, P04628, P04628, P05129, P05771, P07737, P09471, P09471, P09496, P09497, P0CG47, P0CG48, P0DP23, P15153, P16298, P16499, P16499, P16520, P16520, P17252, P17252, P1798…	P35222, Q00610		P15153, P25787, P61289	183		3	2	Homo sapiens	0	0.0163934	0.010929	1.79163
				R-HSA-193704	p75 NTR receptor-mediated signalling	A1IGU5, A5YM69, A8MVX0, O14827, O14920, O15013, O15068, O15085, O15379, O43307, O43353, O43521, O60229, O60906, O75962, O94827, O94989, P01138, P01138, P08138, P08138, P0CG47, P0CG48, P10911, P15498, P19838, P20916, P23515, P25963, P41743, P42574, P42575, P45983, P45983, P49768, P49810, P51617-1, P51617, P51617, P52565, P52735, P61586, P62258, P62979, P62987, P63000, P78536, P98174, Q00994, Q0420…	O14920, Q92542	Q8WW43		106	1		2	Homo sapiens	0.00943396	0	0.0188679	1.77999
				R-HSA-69239	Synthesis of DNA	A5LHX3, O00231, O00232, O00233, O00487, O00762, O14818, O43242, O43913, O43929, O75419, O75832, O96020, P09884, P0CG47, P0CG48, P12004, P15927, P17980, P18858, P20248, P20618, P24864, P24941, P25205, P25205, P25786, P25787, P25788, P25789, P27694, P28062, P28065, P28066, P28070, P28072, P28074, P28340, P30260, P33991, P33991, P33992, P33992, P33993, P33993, P35244, P35249, P35250, P35251, P35998,…	P28340		P25787, P27694, P61289	131		3	1	Homo sapiens	0	0.0229008	0.00763359	1.74815
				R-HSA-8957275	Post-translational protein phosphorylation	O00255, O00391, O00622, O14672, O14791, O15232, O15240, O43493, O43852, O76024, O76061, O95084, O95633, O95972, P00450, P01008, P01009, P01024, P01033, P01034, P01042, P01210, P02647, P02649, P02652, P02671, P02679, P02751, P02765, P02768, P02771, P02787, P04070, P04114, P05060, P05067, P05231, P05546, P07237, P07942, P08582, P08833, P09382, P09603, P0C0L4, P10451, P11047, P12259, P12644, P13521,…	P02768, Q86UP2		P12644	107		1	2	Homo sapiens	0	0.00934579	0.0186916	1.74688
				R-HSA-418346	Platelet homeostasis	O00408, O14610, O14610, O14775, O14775, O14983, O15547, O60262, O60262, O75343, O76074, O76083, P04114, P09769, P0DP23, P16284, P16520, P16520, P16615, P20020, P23634, P29350, P29474, P29475, P30153, P30154, P30626, P32418, P33402, P35228, P43119, P43119, P47712, P50150, P50150, P50151, P50151, P51575, P54750, P56373, P57103, P59768, P59768, P61952, P61952, P62714, P62873, P62873, P62879, P62879,…	Q5JWF2, Q5JWF2		Q13586	110		1	2	Homo sapiens	0	0.00909091	0.0181818	1.65289
				R-HSA-69618	Mitotic Spindle Checkpoint	O00139, O00762, O14576, O14777, O14980, O15392, O43237, O43264, O43683, O43684, O60566, O75122, O95229, P30153, P30154, P30260, P30622, P36873, P42677, P43034, P46060, P49450, P49454, P49792, P50748, P51668, P51965, P52948-5, P53350, P55735, P57740, P60006, P62714, P63167, P67775, Q02224, Q03188, Q12769, Q12834, Q13042, Q13257, Q13352, Q13362, Q13409, Q14008, Q14204, Q14738, Q15172, Q15173, Q1569…	O14980, P49792		Q53HL2	111		1	2	Homo sapiens	0	0.00900901	0.018018	1.62324
				R-HSA-8951664	Neddylation	A5LHX3, A6NK59, C9JR72, O00231, O00232, O00233, O00487, O14508, O14543, O14544, O14818, O15205, O15392, O43242, O60662, O60826, O75147, O75159, O75832, O94888, O94952, O95198, P0CG47, P0CG48, P15374, P17980, P20618, P25786, P25787, P25788, P25789, P28062, P28065, P28066, P28070, P28072, P28074, P35998, P40306, P40337, P41002, P43686, P48556, P49720, P49721, P51665, P51668, P55036, P57775, P60896,…	Q14145	Q13098, Q5XUX1, Q9NZJ0	O14543, P25787, P61289, Q96BM1, Q9BR09, Q9NRD1	236	3	6	1	Homo sapiens	0.0127119	0.0254237	0.00423729	1.61591
				R-HSA-156827	L13a-mediated translational silencing of Ceruloplasmin expression	O00303, O15371, O15372, O75821, O75822, P05198, P05386, P05387, P05388, P06730, P08708, P08865, P11940, P15880, P18077, P18124, P18621, P20042, P22090, P23396, P23588, P25398, P26373, P27635, P30050, P32969, P35268, P36578, P39019, P39023, P40429, P41091, P42677, P42766, P46776, P46777, P46778, P46779, P46781, P46782, P46783, P47813, P47914, P49207, P50914, P55884, P60228, P60842, P60866, P61247,…	P60228	P60842	Q9UNX3	112	1	1	1	Homo sapiens	0.00892857	0.00892857	0.00892857	1.59439
				R-HSA-72706	GTP hydrolysis and joining of the 60S ribosomal subunit	O00303, O15371, O15372, O60841, O75821, O75822, P05198, P05386, P05387, P05388, P06730, P08708, P08865, P15880, P18077, P18124, P18621, P20042, P22090, P23396, P23588, P25398, P26373, P27635, P30050, P32969, P35268, P36578, P39019, P39023, P40429, P41091, P42677, P42766, P46776, P46777, P46778, P46779, P46781, P46782, P46783, P47813, P47914, P49207, P50914, P55010, P55884, P60228, P60842, P60866,…	P60228	P60842	Q9UNX3	113	1	1	1	Homo sapiens	0.00884956	0.00884956	0.00884956	1.56629
				R-HSA-69306	DNA Replication	A5LHX3, O00231, O00232, O00233, O00311, O00487, O00716, O00762, O14818, O43242, O43913, O43929, O75419, O75419, O75496, O75832, O96020, P09884, P0CG47, P0CG48, P12004, P15927, P17980, P18858, P20248, P20618, P24864, P24941, P25205, P25205, P25786, P25787, P25788, P25789, P27694, P28062, P28065, P28066, P28070, P28072, P28074, P28340, P30260, P33991, P33991, P33992, P33992, P33993, P33993, P35244,…	P28340		P25787, P27694, P61289	140		3	1	Homo sapiens	0	0.0214286	0.00714286	1.53061
				R-HSA-163685	Integration of energy metabolism	O00445, O00555, O00763, O14610, O14610, O14775, O14775, O14842, O43306, O43741, O43741, O43865, O60262, O60262, O60266, O60488, O60503, O95398, O95573, O95622, O95837, O95837, P01275, P01275, P01308, P04899, P04899, P08913, P10644, P10644, P11166, P11168, P13861, P13861, P16118, P16520, P16520, P16671, P17252, P17612, P17612, P18825, P20309, P22612, P22612, P22694, P22694, P24588, P29401, P29966,…	Q5JWF2, Q5JWF2		P22694, P22694	162		2	2	Homo sapiens	0	0.0123457	0.0123457	1.52416
				R-HSA-204998	Cell death signalling via NRAGE, NRIF and NADE	A1IGU5, A5YM69, A8MVX0, O14827, O15013, O15068, O15085, O43307, O43521, O60229, O75962, O94827, O94989, P01138, P01138, P08138, P08138, P0CG47, P0CG48, P10911, P15498, P42574, P42575, P45983, P45983, P49768, P49810, P52735, P62258, P62979, P62987, P63000, P98174, Q00994, Q07889, Q07890, Q12774, Q12802, Q12979, Q13009, Q13352, Q13352, Q13501, Q14155, Q14344, Q15052, Q15811, Q5JSP0, Q5VST9, Q5VV41,…	Q92542	Q8WW43		81	1		1	Homo sapiens	0.0123457	0	0.0123457	1.52416
				R-HSA-1236974	ER-Phagosome pathway	A5LHX3, O00161, O00206, O00231, O00232, O00233, O00487, O14818, O14920, O15111, O15533, O43242, O60603, O75396, O75832, P01889, P01889, P01891, P01891, P01892, P01892, P01893, P01893, P03989, P03989, P04222, P04222, P04439, P04439, P05534, P05534, P08571, P0CG47, P0CG48, P10314, P10314, P10316, P10316, P10319, P10319, P10321, P10321, P13746, P13746, P13747, P13747, P16188, P16188, P16189, P16189,…	O14920, P27797		P25787, P30101, P30101, P61289	231		4	2	Homo sapiens	0	0.017316	0.00865801	1.49922
				R-HSA-2132295	MHC class II antigen presentation	A6NHL2, A6NNZ2, O00139, O00399, O14576, O14782, O15020, O15066, O43237, O43747, O60911, O75935, O94855, O94973, O94979, O95235, O95239, O95486, O95487, O95782, P01903, P01906, P01909, P01911, P01912, P01920, P04229, P04233, P04350, P04440, P05538, P06340, P07339, P07711, P07858, P09496-1, P09496, P09668, P0DPH7, P0DPH8, P10619, P13284, P13760, P13761, P13762, P13765, P14091, P18627, P20036, P2003…	Q00610		Q9BQE3, Q9BTE1, Q9NSK0	142		3	1	Homo sapiens	0	0.0211268	0.00704225	1.4878
				R-HSA-983712	Ion channel transport	A1A5B4, A8K7I4, O00141, O00168, O00476, O00631, O14958, O14983, O15247, O15342, O43520, O43861, O60312, O60423, O75110, O75185, O75348, O75762, O76090, O94759, O94823, O95670, P04049, P05023, P05026, P0CG47, P0CG48, P0DP23, P13637, P14415, P15313, P16615, P20020, P20648, P21281, P21283, P21817, P23634, P26678, P27105, P27449, P30626, P31415, P35523, P35670, P36543, P37088, P38606, P48995, P50993,…	P05023	P21283	O75110, P37088, Q15904, Q4KMQ2	184	1	4	1	Homo sapiens	0.00543478	0.0217391	0.00543478	1.47684
				R-HSA-71387	Metabolism of carbohydrates	A6NDG6, A8CG34, O00219, O00462, O00468, O00468, O00754, O00757, O14556, O14594, O14792, O15440, O15488, O15504, O43252, O43286, O43505, O43820, O43825, O43826, O43916, O60243, O60512, O60513, O60825, O60909, O60938, O75056, O75056, O75191, O75330, O75487, O75487, O75694, O75746, O94766, O94923, O95196, O95278, O95336, O95340, O95803, O96024, P00352, P00505, P00558, P00709, P04075, P04406, P05062,…	P12270, P35658, P49792	Q9BRR6	P16278, P22694, Q9H1N7, Q9UKX7	319	1	4	3	Homo sapiens	0.0031348	0.0125392	0.00940439	1.47404
				R-HSA-202733	Cell surface interactions at the vascular wall	A0A075B6P5, A0A075B6S6, A0A0C4DH25, A0A0C4DH73, A0M8Q6, A2KUC3, A2NJV5, A2NXD2, O00220, O00459, O14763, O15123, O15427, O60496, O75056, O95907, P00734, P01111, P01112, P01116-1, P01116-2, P01137, P01591, P01593, P01594, P01597, P01599, P01601, P01602, P01611, P01614, P01615, P01619, P01624, P01699, P01700, P01701, P01703, P01704, P01705, P01706, P01709, P01714, P01715, P01717, P01718, P01721, P01…	P02452, P06239, P42336		P07948, P11464, P14209	248		3	3	Homo sapiens	0	0.0120968	0.0120968	1.46332
				R-HSA-382551	Transport of small molecules	A0PJK1, A1A5B4, A5LHX3, A8K7I4, O00141, O00168, O00231, O00232, O00233, O00337, O00341, O00400, O00476, O00487, O00631, O14520, O14610, O14775, O14818, O14958, O14983, O15118, O15244, O15245, O15247, O15342, O15427, O15431, O15438, O15439, O15440, O43242, O43306, O43315, O43462, O43511, O43520, O43861, O43868, O60262, O60266, O60312, O60423, O60494, O60503, O60669, O60706, O60721, O60931, O75027,…	P02768, P05023, P09958, Q00610, Q5JWF2	P21283, P61916, P98155, Q7RTP0, Q8NEW0	O75110, P22694, P25787, P36021, P37088, P61289, Q15904, Q4KMQ2, Q8WWZ7, Q9H1N7, Q9ULC8	743	5	11	5	Homo sapiens	0.00672948	0.0148048	0.00672948	1.44915
				R-HSA-6798695	Neutrophil degranulation	B6A8C7, O00161, O00231, O00232, O00241, O00264, O00391, O00462, O00487, O00560, O00571, O00584, O00602, O00754, O00764, O14672, O14727, O14975, O15078, O15120, O15121, O15126, O15260, O15389, O15511, O43242, O43451, O43759, O43914, O60234, O60603, O60610, O60784, O75015, O75022, O75131, O75165, O75594, O75629, O75787, O75874, O75907, O94759, O94804, O94856, O94886, O94973, O95210, O95298, O95352,…	P07900, P29508, Q92542	P61916	P09211, P09429, P0DMV9, P16278, P25787, P34810, P35237, Q05655, Q4KMQ2, Q99519	480	1	10	3	Homo sapiens	0.00208333	0.0208333	0.00625	1.43229
				R-HSA-1474244	Extracellular matrix organization	A6NHC0, A6NMZ7, A6NMZ7, A8MX76, A8TX70, A8TX70, O00468, O00468, O00469, O14594, O14672, O14672, O14815, O14936, O15072, O15146, O15230, O15230, O15232, O15460, O15484, O43184, O43897, O60568, O60882, O60882, O60911, O75056, O75056, O75096, O75173, O75173, O75578, O75578, O75718, O75808, O95393, O95450, O95460, O95967, O95967, P00747, P00747, P01023, P01033, P01127, P01137, P01137, P02452, P02452,…	P02452, P02452, P09958, P09958, Q92542		P04632, P04632, P12644, P24347, P48509	418		5	5	Homo sapiens	0	0.0119617	0.0119617	1.43083
				R-HSA-674695	RNA Polymerase II Pre-transcription Events	A6NLF2, O00267, O00268, O15514, O60563, O60583, O75909, P13984, P18074, P18615, P19387, P19388, P19447, P20226, P21675, P23193, P24928, P29083, P29084, P30876, P32780, P35269, P36954, P42568, P49848, P50613, P50750, P51946, P51948, P52298, P52434, P52435, P52655, P52657, P53803, P55199, P61218, P62487, P62875, P63272, Q00403, Q03111, Q08945, Q09161, Q12962, Q13888, Q13889, Q14241, Q15369, Q15370,…	Q6PD62	P19388		84	1		1	Homo sapiens	0.0119048	0	0.0119048	1.41723
				R-HSA-72613	Eukaryotic Translation Initiation	O00303, O15371, O15372, O60841, O75821, O75822, P05198, P05386, P05387, P05388, P06730, P08708, P08865, P11940, P15880, P18077, P18124, P18621, P20042, P22090, P23396, P23588, P25398, P26373, P27635, P30050, P32969, P35268, P36578, P39019, P39023, P40429, P41091, P42677, P42766, P46776, P46777, P46778, P46779, P46781, P46782, P46783, P47813, P47914, P49207, P49770, P50914, P55010, P55884, P60228,…	P60228	P60842	Q9UNX3	120	1	1	1	Homo sapiens	0.00833333	0.00833333	0.00833333	1.38889
				R-HSA-72737	Cap-dependent Translation Initiation	O00303, O15371, O15372, O60841, O75821, O75822, P05198, P05386, P05387, P05388, P06730, P08708, P08865, P11940, P15880, P18077, P18124, P18621, P20042, P22090, P23396, P23588, P25398, P26373, P27635, P30050, P32969, P35268, P36578, P39019, P39023, P40429, P41091, P42677, P42766, P46776, P46777, P46778, P46779, P46781, P46782, P46783, P47813, P47914, P49207, P49770, P50914, P55010, P55884, P60228,…	P60228	P60842	Q9UNX3	120	1	1	1	Homo sapiens	0.00833333	0.00833333	0.00833333	1.38889
				R-HSA-1236975	Antigen processing-Cross presentation	A5LHX3, A5LHX3, O00161, O00206, O00231, O00231, O00232, O00232, O00233, O00233, O00487, O00487, O14818, O14818, O14920, O15111, O15533, O43242, O43242, O60603, O60911, O75396, O75832, O75832, P01889, P01889, P01891, P01891, P01892, P01892, P01893, P01893, P03989, P03989, P04222, P04222, P04439, P04439, P04839, P05534, P05534, P06756, P07711, P08571, P0CG47, P0CG48, P10314, P10314, P10316, P10316,…	O14920, P27797		P25787, P25787, P30101, P30101, P61289, P61289	297		6	2	Homo sapiens	0	0.020202	0.00673401	1.36041
				R-HSA-6794362	Protein-protein interactions at synapses	O14490, O14490, O14910, O14936, O14936, O15399, O15399, O43166, O43300, O43491, O43581, O75145, O75334, O75335, O75955, O94933, O94991, O95197, O95886, O95886, O96018, P10586, P11171, P21579, P23468, P41594, P41594, P42261, P42263, P48058, P58400, P58400, P58401, P58401, P61764, P78352, P78352, Q02410, Q05586, Q05586, Q12879, Q12879, Q12959, Q13136, Q13224, Q13224, Q13255, Q13255, Q13332, Q14254,…	P23468, Q16288		O75955	123		1	2	Homo sapiens	0	0.00813008	0.0162602	1.32196
				R-HSA-381426	Regulation of Insulin-like Growth Factor (IGF) transport and uptake by Insulin-like Growth Factor Binding Proteins (IGFBPs)	O00255, O00391, O00622, O14672, O14791, O15232, O15240, O43493, O43852, O76024, O76061, O95084, O95633, O95972, P00450, P00734, P00747, P01008, P01009, P01024, P01033, P01034, P01042, P01210, P01344, P02647, P02649, P02652, P02671, P02679, P02751, P02765, P02768, P02771, P02787, P03956, P04070, P04114, P05019, P05060, P05067, P05231, P05546, P06870, P07237, P07288, P07942, P08253, P08311, P08582,…	P02768, Q86UP2		P12644	124		1	2	Homo sapiens	0	0.00806452	0.016129	1.30073
				R-HSA-397014	Muscle contraction	O00168, O00180, O00305, O00631, O14649, O14950, O14958, O14983, O15247, O15273, O43865, O43865, O60359, O60504, O60706, O60840, O60939, O75343, O75923, O75923, O95069, O95279, P01160, P02585, P04083, P05023, P05026, P05976, P06753, P07355, P07951, P08133, P08590, P08670, P09493, P0DP23, P0DP23, P10916, P11055, P11532, P12829, P13533, P13535, P13637, P13805, P14415, P14649, P15382, P16066, P16615,…	P05023, P35749		P04083, Q13586, Q13586	216		3	2	Homo sapiens	0	0.0138889	0.00925926	1.28601
				R-HSA-375276	Peptide ligand-binding receptors	O00230, O00254, O00421, O00574, O00585, O00590, O00626, O14625, O15130, O15354, O15444, O15467, O43193, O43603, O43612, O43613, O43614, O43927, O60755, O60883, O95399, O95665, P00734, P01019, P01024, P01031, P01042, P01178, P01185, P01189, P01210, P01213, P01298, P01303, P02775, P02776, P02778, P04083, P04090, P05067, P05305, P06307, P07492, P07602, P08949, P09341, P0C0P6, P0DJI8, P0DPD6, P10082,…	P23276	O43603, P13501, P16619, Q8N729	P04083	198	4	1	1	Homo sapiens	0.020202	0.00505051	0.00505051	1.27538
				R-HSA-983169	Class I MHC mediated antigen processing & presentation	A0AVT1, A5LHX3, A5LHX3, A6NK59, C9JR72, O00161, O00206, O00231, O00231, O00232, O00232, O00233, O00233, O00487, O00487, O00762, O14543, O14818, O14818, O14920, O14933, O15033, O15111, O15524, O15533, O43164, O43242, O43242, O43255, O60260, O60291, O60603, O60662, O60911, O75396, O75832, O75832, O94822, O94855, O94874, O94941, O94952, O94972, O94979, O95198, O95352, O95376, O95486, O95487, O95714,…	O14920, P27797, Q14145	Q05086, Q5XUX1	O14543, P25787, P25787, P30101, P30101, P61289, P61289, Q13191, Q969T4, Q96LR5, Q9NRD1, Q9UBS8	575	2	12	3	Homo sapiens	0.00347826	0.0208696	0.00521739	1.27032
				R-HSA-1474290	Collagen formation	A6NMZ7, A8TX70, O00469, O15072, O15460, O43897, O60568, O60882, O60911, O75718, O95450, P02452, P02458, P02461, P02462, P05997, P07237, P07711, P07858, P08123, P08254, P08572, P09237, P12107, P12109, P12110, P12111, P13497, P13674, P13942, P14780, P16144, P20849, P20908, P23229, P23284, P25067, P25774, P25940, P27658, P28300, P29400, P39059, P39060, P45452, P48509, P50454, P53420, P58215, Q01955,…	P02452		P48509	90		1	1	Homo sapiens	0	0.0111111	0.0111111	1.23457
				R-HSA-114608	Platelet degranulation	O00194, O00292, O00391, O14498, O15439, O43707, O43852, O43915, O60245, O75083, O75167, O94919, P00441, P00451, P00488, P00746, P00747, P01009, P01011, P01023, P01033, P01042, P01127, P01133, P01137, P01344, P02647, P02671, P02675, P02679, P02749, P02751, P02763, P02765, P02768, P02775, P02776, P02787, P04075, P04085-1, P04196, P04217, P04275, P05019, P05067, P05106, P05121, P05155, P05452, P0722…	P02768, P14210	Q9Y6I9		128	1		2	Homo sapiens	0.0078125	0	0.015625	1.2207
				R-HSA-211859	Biological oxidations	A6NGU5, A9YTQ3, O00170, O00204-1, O00204-2, O00338, O00748, O14841, O14880, O15217, O15528, O43169, O43174, O43252, O43488, O43704, O43708, O60507, O60656, O60701, O60704, O60760, O75106, O75223, O75310, O75795, O75828, O75881, O75897, O95154, O95340, O95861, P00325, P00326, P00352, P00387, P01189, P04798, P05091, P05108, P05177, P05181, P06133, P07099, P07327, P08238, P08263, P08319, P08684, P08…	P19793	Q9UBK8	O15217, P09211, P0DMN0, Q9H1N7, Q9HBZ2	222	1	5	1	Homo sapiens	0.0045045	0.0225225	0.0045045	1.21743
				R-HSA-446203	Asparagine N-linked glycosylation	A2VDF0, A6NHL2, A6NNZ2, O00237, O00399, O00743, O14576, O14579, O14653, O14772, O15020, O15027, O15084, O15155, O15305, O15466, O15498, O43173, O43237, O43286, O43529, O43617, O43731, O60337, O60476, O60512, O60513, O60547, O60762, O60763, O60858, O60909, O75352, O75396, O75865, O75935, O94777, O94808, O94855, O94979, O95249, O95394, O95406, O95486, O95487, O95848, P00451, P01009, P01135, P01215,…	P27797	O43617, Q12907	P16278, P30101, P49755, Q96Q05, Q99519, Q9BQE3, Q9BTE1, Q9NYU1, Q9UKM7	306	2	9	1	Homo sapiens	0.00653595	0.0294118	0.00326797	1.17476
				R-HSA-8957322	Metabolism of steroids	C9JRZ8, O00763, O00767, O14734, O14975, O15438, O15503, O15528, O43462, O60494, O60907, O75845, O75881, O76062, O94855, O95153, O95342, O95486, O95487, O95749, O95772, O95992, P01189, P01215, P01229, P02768, P02774, P04035-1, P04035-2, P05093, P05108, P08047, P08185, P08686, P10109, P11473, P11511, P14060, P14061, P14324, P15121, P15538, P17516, P18405, P19099, P19793, P22059, P22307-1, P22570, P…	P02768, P19793, Q92793		Q13907	160		1	3	Homo sapiens	0	0.00625	0.01875	1.17188
				R-HSA-6809371	Formation of the cornified envelope	A0A183, O14633, O43548, O43790, O60259, O60437, O76009, O76011, O76013, O76014, O76015, O95678, P01040, P02533, P02538, P04259, P04264, P04632, P05783, P05787, P07384, P07476, P08217, P08727, P08729, P08779, P09958, P12035, P13645, P13646, P13647, P14923, P15924, P19012, P19013, P19957, P20930, P22528, P22531, P22532, P22735, P23490, P29122, P31944, P32926, P35321, P35325, P35326, P35527, P35900,…	P09958	Q04695	P04632	131	1	1	1	Homo sapiens	0.00763359	0.00763359	0.00763359	1.16543
				R-HSA-76005	Response to elevated platelet cytosolic Ca2+	O00186, O00194, O00292, O00391, O14498, O15439, O43707, O43852, O43915, O60245, O75083, O75167, O94919, P00441, P00451, P00488, P00746, P00747, P01009, P01011, P01023, P01033, P01042, P01127, P01133, P01137, P01344, P02647, P02671, P02675, P02679, P02749, P02751, P02763, P02765, P02768, P02775, P02776, P02787, P04075, P04085-1, P04196, P04217, P04275, P05019, P05067, P05106, P05121, P05129, P0515…	P02768, P14210	Q9Y6I9		133	1		2	Homo sapiens	0.0075188	0	0.0150376	1.13065
				R-HSA-373080	Class B/2 (Secretin family receptors)	O00144, O00744, O00755, O14610, O14775, O14904, O14905, O43323, O60262, O60353, O60894, O60895, O60896, O75084, O95838, O96014, P01258, P01270, P01275, P01282, P01286, P04628, P06850, P06881, P08174, P09544, P09681, P09683, P10092, P10997, P12272, P16520, P18509, P24387, P30988, P32241, P34998, P35318, P41221, P41586, P41587, P43220, P47872, P48546, P48960, P49190, P50150, P50151, P55089, P56703,…	Q5JWF2	Q96RP3		97	1		1	Homo sapiens	0.0103093	0	0.0103093	1.06281
				R-HSA-983168	Antigen processing: Ubiquitination & Proteasome degradation	A0AVT1, A5LHX3, A6NK59, C9JR72, O00231, O00232, O00233, O00487, O00762, O14543, O14818, O14933, O15033, O15524, O43164, O43242, O43255, O60260, O60291, O60662, O75832, O94822, O94874, O94941, O94952, O94972, O95198, O95352, O95376, O95714, P0CG47, P0CG48, P17980, P19474, P20618, P22314, P25786, P25787, P25788, P25789, P28062, P28065, P28066, P28070, P28072, P28074, P29144, P30260, P35998, P40306,…	Q14145	Q05086, Q5XUX1	O14543, P25787, P61289, Q13191, Q969T4, Q96LR5, Q9NRD1, Q9UBS8	309	2	8	1	Homo sapiens	0.00647249	0.02589	0.00323625	1.04733
				R-HSA-8868773	rRNA processing in the nucleus and cytosol	O00541, O00566, O00566, O00567, O00567, O14730, O15213, O15213, O43709, O43818, O43818, O60832, O75691, O75691, O75818, O95059, P05386, P05387, P05388, P08708, P08865, P15880, P15880, P18077, P18124, P18621, P19338, P22087, P22087, P22090, P23396, P25398, P26373, P27635, P30050, P32969, P35268, P36578, P39019, P39023, P40429, P42285, P42677, P42766, P46087, P46776, P46777, P46778, P46779, P46781,…	Q14690, Q14690	Q13868, Q14137	Q9UNX3	241	2	1	2	Homo sapiens	0.00829876	0.00414938	0.00829876	1.03304
				R-HSA-5576891	Cardiac conduction	O00168, O00180, O00305, O00631, O14649, O14958, O14983, O15247, O43865, O43865, O60359, O60706, O60840, O60939, O95069, O95279, P01160, P05023, P05026, P0DP23, P13637, P14415, P15382, P16066, P16615, P17612, P19429, P20020, P20594, P21817, P23582, P23634, P26678, P29475, P30626, P31415, P32418, P35498, P35499, P43694, P48050, P48995, P50993, P51787, P52952, P54284, P54289, P54709, P54710, P57103,…	P05023		Q13586, Q13586	143		2	1	Homo sapiens	0	0.013986	0.00699301	0.978043
				R-HSA-72689	Formation of a pool of free 40S subunits	O00303, O15371, O15372, O75821, O75822, P05386, P05387, P05388, P08708, P08865, P15880, P18077, P18124, P18621, P22090, P23396, P25398, P26373, P27635, P30050, P32969, P35268, P36578, P39019, P39023, P40429, P42677, P42766, P46776, P46777, P46778, P46779, P46781, P46782, P46783, P47813, P47914, P49207, P50914, P55884, P60228, P60866, P61247, P61254, P61313, P61353, P61513, P61927, P62081, P62241,…	P60228		Q9UNX3	102		1	1	Homo sapiens	0	0.00980392	0.00980392	0.961169
				R-HSA-500792	GPCR ligand binding	O00144, O00222, O00230, O00254, O00270, O00398, O00421, O00574, O00585, O00590, O00626, O00744, O00755, O14610, O14625, O14718, O14775, O14804, O14842, O14843, O14904, O14905, O15130, O15303, O15354, O15444, O15467, O15552, O43193, O43194, O43323, O43555, O43603, O43612, O43613, O43614, O43927, O60262, O60353, O60755, O60883, O60894, O60895, O60896, O75084, O75899, O95136, O95399, O95665, O95838,…	P23276, Q14832, Q5JWF2	O43194, O43603, P13501, P16619, Q8N729, Q96RP3	P04083	469	6	1	3	Homo sapiens	0.0127932	0.0021322	0.00639659	0.954715
				R-HSA-72312	rRNA processing	O00541, O00566, O00566, O00567, O00567, O14730, O15091, O15213, O15213, O43709, O43818, O43818, O60832, O75691, O75691, O75818, O95059, P05386, P05387, P05388, P08708, P08865, P15880, P15880, P18077, P18124, P18621, P19338, P22087, P22087, P22090, P23396, P25398, P26373, P27635, P30050, P32969, P35268, P36578, P39019, P39023, P40429, P42285, P42677, P42766, P46087, P46776, P46777, P46778, P46779,…	Q14690, Q14690	Q13868, Q14137	Q9UNX3	251	2	1	2	Homo sapiens	0.00796813	0.00398406	0.00796813	0.952366
				R-HSA-1428517	The citric acid (TCA) cycle and respiratory electron transport	O00217, O00330, O00483, O14521, O14521, O14548, O14561, O14949, O14957, O15239, O15427, O43181, O43674, O43676, O43677, O43678, O43708, O43819, O43837, O43920, O75251, O75306, O75380, O75390, O75438, O75489, O75880, O75947, O75964, O95139, O95167, O95168, O95169, O95178, O95182, O95258, O95298, O95299, O95563, O95847, O95907, O96000, P00156, P00338, P00395, P00403, P00414, P00846, P03886, P03891,…	P19793	P55851	P09622, Q5RI15	180	1	2	1	Homo sapiens	0.00555556	0.0111111	0.00555556	0.925926
				R-HSA-211945	Phase I - Functionalization of compounds	A9YTQ3, O00170, O00748, O15528, O43169, O43174, O75106, O75828, O75881, P00325, P00326, P00352, P00387, P01189, P04798, P05091, P05108, P05177, P05181, P07099, P07327, P08238, P08319, P08684, P08686, P10109, P10632, P10635, P11509, P11511, P11712, P11766, P13584, P15538, P16083, P16435, P19099, P19793, P19801, P20813, P20815, P20853, P21397, P22570, P22680, P22760, P23141, P23219, P24462, P24557,…	P19793		Q9HBZ2	105		1	1	Homo sapiens	0	0.00952381	0.00952381	0.907029
				R-HSA-9664433	Leishmania parasite growth and survival	A0A075B6P5, A0A075B6P5, A0A075B6S6, A0A075B6S6, A0A0C4DH25, A0A0C4DH25, A0A0C4DH73, A0A0C4DH73, A0M8Q6, A0M8Q6, A2KUC3, A2KUC3, A2NJV5, A2NJV5, A2NXD2, A2NXD2, A8MTJ3, O00155, O14610, O14775, O14804, O43194, O43306, O43306, O43865, O60262, O60266, O60266, O60503, O60503, O60894, O60895, O60896, O75388, O95622, O95622, O95838, P01185, P01189, P01215, P01222, P01225, P01229, P01258, P01270, P01275,…	P09958, Q5JWF2, Q5JWF2	O43194	P07948, P22694, P22694	365	1	3	3	Homo sapiens	0.00273973	0.00821918	0.00821918	0.900732
				R-HSA-9662851	Anti-inflammatory response favouring Leishmania parasite infection	A0A075B6P5, A0A075B6P5, A0A075B6S6, A0A075B6S6, A0A0C4DH25, A0A0C4DH25, A0A0C4DH73, A0A0C4DH73, A0M8Q6, A0M8Q6, A2KUC3, A2KUC3, A2NJV5, A2NJV5, A2NXD2, A2NXD2, A8MTJ3, O00155, O14610, O14775, O14804, O43194, O43306, O43306, O43865, O60262, O60266, O60266, O60503, O60503, O60894, O60895, O60896, O75388, O95622, O95622, O95838, P01185, P01189, P01215, P01222, P01225, P01229, P01258, P01270, P01275,…	P09958, Q5JWF2, Q5JWF2	O43194	P07948, P22694, P22694	365	1	3	3	Homo sapiens	0.00273973	0.00821918	0.00821918	0.900732
				R-HSA-6791226	Major pathway of rRNA processing in the nucleolus and cytosol	O00541, O00566, O00567, O14730, O15213, O43709, O43818, O75691, O75818, O95059, P05386, P05387, P05388, P08708, P08865, P15880, P18077, P18124, P18621, P19338, P22087, P22090, P23396, P25398, P26373, P27635, P30050, P32969, P35268, P36578, P39019, P39023, P40429, P42285, P42677, P42766, P46776, P46777, P46778, P46779, P46781, P46782, P46783, P47914, P48730, P49207, P49674, P50914, P55769, P56182,…	Q14690	Q13868, Q14137	Q9UNX3	183	2	1	1	Homo sapiens	0.010929	0.00546448	0.00546448	0.895817
				R-HSA-72766	Translation	O00303, O15235, O15235, O15371, O15372, O43324, O43776, O60783, O60783, O60841, O75394, O75394, O75616, O75616, O75821, O75822, O76094, O76094, O95363, P04843, P04844, P05198, P05386, P05386, P05387, P05387, P05388, P05388, P06730, P07814, P08240, P08708, P08708, P08865, P08865, P09001, P09001, P09132, P09132, P11940, P12081, P13639, P13639, P13798, P14868, P15170, P15170, P15880, P15880, P18077,…	P60228	P43308, P60842, Q7Z7F7, Q7Z7F7, Q9P0M9, Q9P0M9	P09132, P09132, P49458, P49458, P49589, P67812, Q9BYC8, Q9BYC8, Q9H2U2, Q9UNX3, Q9UNX3, Q9Y3D5, Q9Y3D5	479	6	13	1	Homo sapiens	0.0125261	0.0271399	0.00208768	0.8281
				R-HSA-418594	G alpha (i) signalling events	A5PLK6, A8MTJ3, A8MTJ3, O00222, O00230, O00270, O00468, O00574, O00585, O14610, O14625, O14718, O14756, O14775-1, O14775-1, O14775, O14829, O14921, O14921, O14924, O14924, O15303, O15354, O15444, O15467, O15492, O15492, O15539, O15539, O43306, O43306, O43566, O43566, O43603, O43665, O43665, O43865, O43927, O60218, O60262, O60266, O60266, O60503, O60503, O60551, O60721, O60755, O60883, O75056, O75…	Q14832, Q5JWF2	O43603, O60551, P13501, Q8N729	P04083, P22694, P22694, Q05655, Q96NR8	478	4	5	2	Homo sapiens	0.0083682	0.0104603	0.0041841	0.787801
				R-HSA-2029485	Role of phospholipids in phagocytosis	A0A075B6P5, A0A075B6S6, A0A0C4DH25, A0A0C4DH73, A0M8Q6, A2KUC3, A2NJV5, A2NXD2, O00459, O14939, O43865, O60733, P01593, P01594, P01597, P01599, P01601, P01602, P01611, P01614, P01615, P01619, P01624, P01699, P01700, P01701, P01703, P01704, P01705, P01706, P01709, P01714, P01715, P01717, P01718, P01721, P01742, P01743, P01762, P01763, P01764, P01766, P01767, P01768, P01772, P01780, P01782, P01814,…	P42336		Q05655	115		1	1	Homo sapiens	0	0.00869565	0.00869565	0.756144
				R-HSA-372790	Signaling by GPCR	A1IGU5, A3KFT3, A4D2G3, A5PLK6, A5PLK6, A5YM69, A6NCV1, A6ND48, A6NDH6, A6NDL8, A6NET4, A6NF89, A6NFC9, A6NGY5, A6NH00, A6NHA9, A6NHG9, A6NIJ9, A6NJZ3, A6NKK0, A6NL08, A6NL26, A6NM03, A6NM76, A6NMS3, A6NMU1, A6NMZ5, A6NND4, A8MTJ3, A8MTJ3, A8MVX0, O00144, O00155, O00222, O00230, O00254, O00270, O00398, O00408, O00421, O00459, O00468, O00574, O00585, O00590, O00626, O00744, O00755, O14581, O14610,…	P00533, P23276, P42336, P48736, Q14832, Q5JWF2, Q5JWF2	O43194, O43603, O60551, P13501, P16619, P31749, Q8N729, Q96DX8, Q96RP3	P04083, P22694, P22694, P34947, P34947, P51812, Q05655, Q05655, Q96NR8	1319	9	9	7	Homo sapiens	0.00682335	0.00682335	0.00530705	0.724237
				R-HSA-983170	Antigen Presentation: Folding, assembly and peptide loading of class I MHC	O15533, O94855, O94979, O95486, O95487, P01889, P01889, P01891, P01891, P01892, P01892, P01893, P01893, P03989, P03989, P04222, P04222, P04439, P04439, P05534, P05534, P10314, P10314, P10316, P10316, P10319, P10319, P10321, P10321, P11021, P11021, P13746, P13746, P13747, P13747, P16188, P16188, P16189, P16189, P16190, P16190, P17693, P17693, P18462, P18462, P18463, P18463, P18464, P18464, P18465,…	P27797		P30101, P30101	170		2	1	Homo sapiens	0	0.0117647	0.00588235	0.692042
				R-HSA-9658195	Leishmania infection	A0A075B6P5, A0A075B6P5, A0A075B6S6, A0A075B6S6, A0A0C4DH25, A0A0C4DH25, A0A0C4DH73, A0A0C4DH73, A0M8Q6, A0M8Q6, A2KUC3, A2KUC3, A2NJV5, A2NJV5, A2NXD2, A2NXD2, A6NGB9, A6NGB9, A8MTJ3, O00155, O00159, O00401, O00401, O14610, O14640, O14640, O14641, O14641, O14775, O14804, O15143, O15143, O15144, O15144, O15145, O15145, O15511, O15511, O15553, O43194, O43306, O43306, O43516, O43516, O43586, O43865,…	P09958, Q5JWF2, Q5JWF2	O43194	P07948, P21589, P22694, P22694	491	1	4	3	Homo sapiens	0.00203666	0.00814664	0.00610998	0.622198
				R-HSA-388396	GPCR downstream signalling	A1IGU5, A3KFT3, A4D2G3, A5PLK6, A5PLK6, A5YM69, A6NCV1, A6ND48, A6NDH6, A6NDL8, A6NET4, A6NF89, A6NFC9, A6NGY5, A6NH00, A6NHA9, A6NHG9, A6NIJ9, A6NJZ3, A6NKK0, A6NL08, A6NL26, A6NM03, A6NM76, A6NMS3, A6NMU1, A6NMZ5, A6NND4, A8MTJ3, A8MTJ3, A8MVX0, O00155, O00222, O00230, O00254, O00270, O00398, O00408, O00459, O00468, O00574, O00585, O14581, O14610, O14625, O14718, O14756, O14775-1, O14775-1, O14…	P00533, P42336, P48736, Q14832, Q5JWF2, Q5JWF2	O43194, O43603, O60551, P13501, P31749, Q8N729, Q96DX8	P04083, P22694, P22694, P34947, P34947, P51812, Q05655, Q05655, Q96NR8	1244	7	9	6	Homo sapiens	0.00562701	0.00723473	0.00482315	0.620341
				R-HSA-2871809	FCERI mediated Ca+2 mobilization	A0A075B6P5, A0A075B6P5, A0A075B6S6, A0A075B6S6, A0A0C4DH25, A0A0C4DH25, A0A0C4DH73, A0A0C4DH73, A0M8Q6, A0M8Q6, A2KUC3, A2KUC3, A2NJV5, A2NJV5, A2NXD2, A2NXD2, O43561-2, O43561-2, O43865, O75791, O75791, O95644, P01593, P01593, P01594, P01594, P01597, P01597, P01599, P01599, P01601, P01601, P01602, P01602, P01611, P01611, P01614, P01614, P01615, P01615, P01619, P01619, P01624, P01624, P01699, P01…	Q13469		P07948, P07948, Q12968	224		3	1	Homo sapiens	0	0.0133929	0.00446429	0.597895
				R-HSA-373076	Class A/1 (Rhodopsin-like receptors)	O00230, O00254, O00270, O00398, O00421, O00574, O00585, O00590, O00626, O14625, O14718, O14804, O14842, O14843, O15130, O15354, O15444, O15467, O15552, O43193, O43194, O43555, O43603, O43612, O43613, O43614, O43927, O60755, O60883, O95136, O95399, O95665, O95977, P00734, P01019, P01024, P01031, P01042, P01148, P01178, P01185, P01189, P01210, P01213, P01215, P01222, P01225, P01229, P01298, P01303,…	P23276	O43194, O43603, P13501, P16619, Q8N729	P04083	333	5	1	1	Homo sapiens	0.015015	0.003003	0.003003	0.541082
				R-HSA-112316	Neuronal System	A5X5Y0, A6NHL2, A6NNZ2, A8MPY1, A8MTJ3, A8MTJ3, O00180, O00305, O00341, O00555, O14490, O14490, O14610, O14649, O14775, O14795, O14810, O14827, O14910, O14910, O14936, O14936, O14994, O15244, O15245, O15399, O15399, O15530, O15554, O43166, O43300, O43306, O43306, O43307, O43307, O43448, O43491, O43525, O43526, O43581, O43741, O60262, O60266, O60266, O60359, O60391, O60503, O60503, O60706, O60741,…	P23468, Q16288	Q9UGI6	O75955, P22694, P22694, P51812, P51812, Q9BQE3	514	1	6	2	Homo sapiens	0.00194553	0.0116732	0.00389105	0.52991
				R-HSA-2730905	Role of LAT2/NTAL/LAB on calcium mobilization	A0A075B6P5, A0A075B6P5, A0A075B6S6, A0A075B6S6, A0A0C4DH25, A0A0C4DH25, A0A0C4DH73, A0A0C4DH73, A0M8Q6, A0M8Q6, A2KUC3, A2KUC3, A2NJV5, A2NJV5, A2NXD2, A2NXD2, O00459, O15530, P01593, P01593, P01594, P01594, P01597, P01597, P01599, P01599, P01601, P01601, P01602, P01602, P01611, P01611, P01614, P01614, P01615, P01615, P01619, P01619, P01624, P01624, P01699, P01699, P01700, P01700, P01701, P01701,…	P42336		P07948, P07948	198		2	1	Homo sapiens	0	0.010101	0.00505051	0.510152
				R-HSA-425407	SLC-mediated transmembrane transport	A0PJK1, O00337, O00341, O00400, O15244, O15245, O15427, O15431, O43511, O43868, O60669, O60721, O60931, O75387, O75751, O76082, O94956, O95436, O95528, O95907, P00450, P01185, P02730, P02768, P04920, P05090, P05141, P08195, P0DP23, P11166, P11168, P11169, P12235, P12236, P13866, P14672, P19634, P23975, P30531, P30626, P30825, P31025, P31639, P31641, P32418, P35613, P36021, P36404, P40879, P43003,…	P02768	Q8NEW0	P36021, Q9H1N7	251	1	2	1	Homo sapiens	0.00398406	0.00796813	0.00398406	0.476183
				R-HSA-2029480	Fcgamma receptor (FCGR) dependent phagocytosis	A0A075B6P5, A0A075B6P5, A0A075B6S6, A0A075B6S6, A0A0C4DH25, A0A0C4DH25, A0A0C4DH73, A0A0C4DH73, A0M8Q6, A0M8Q6, A2KUC3, A2KUC3, A2NJV5, A2NJV5, A2NXD2, A2NXD2, A6NGB9, A6NGB9, O00159, O00401, O00401, O00459, O14939, O15143, O15143, O15144, O15144, O15145, O15145, O15511, O15511, O43516, O43516, O43865, O60733, P00519, P01593, P01593, P01594, P01594, P01597, P01597, P01599, P01599, P01601, P01601,…	P07900, P42336		P07948, Q05655	303		2	2	Homo sapiens	0	0.00660066	0.00660066	0.435687
				R-HSA-6805567	Keratinization	A0A183, A1A580, A8MTY7, A8MUX0, A8MVA2, A8MX34, A8MXZ3, O14633, O43548, O43790, O60259, O60437, O75690, O76009, O76011, O76013, O76014, O76015, O95678, P01040, P02533, P02538, P04259, P04264, P04632, P05783, P05787, P07384, P07476, P08217, P08727, P08729, P08779, P09958, P0C5Y4, P0C7H8, P12035, P13645, P13646, P13647, P14923, P15924, P19012, P19013, P19957, P20930, P22528, P22531, P22532, P22735,…	P09958	Q04695	P04632	219	1	1	1	Homo sapiens	0.00456621	0.00456621	0.00456621	0.417005
				R-HSA-418555	G alpha (s) signalling events	A3KFT3, A4D2G3, A6NCV1, A6ND48, A6NDH6, A6NDL8, A6NET4, A6NF89, A6NFC9, A6NGY5, A6NH00, A6NHA9, A6NHG9, A6NIJ9, A6NJZ3, A6NKK0, A6NL08, A6NL26, A6NM03, A6NM76, A6NMS3, A6NMU1, A6NMZ5, A6NND4, A8MTJ3, O00155, O00408, O14581, O14610, O14775, O14804, O43194, O43306, O43306, O43749, O43869, O60262, O60266, O60266, O60403, O60404, O60412, O60431, O60503, O60503, O60658, O60894, O60895, O60896, O75388,…	Q5JWF2, Q5JWF2	O43194, Q96DX8	P34947	588	2	1	2	Homo sapiens	0.00340136	0.00170068	0.00340136	0.173539
				R-HSA-198933	Immunoregulatory interactions between a Lymphoid and a non-Lymphoid cell	A0A075B6P5, A0A075B6S6, A0A0A6YYK7, A0A0C4DH25, A0A0C4DH73, A0M8Q6, A2KUC3, A2NJV5, A2NXD2, A6NI73, A8K4G0, O14796, O14931, O15181, O15389, O43699, O43914, O60880, O75019, O75022, O75023, O76036, O95727, O95944, O95971, P01024, P01593, P01594, P01597, P01599, P01601, P01602, P01611, P01614, P01615, P01619, P01624, P01699, P01700, P01701, P01703, P01704, P01705, P01706, P01709, P01714, P01715, P01…	P02452		P14209	297		1	1	Homo sapiens	0	0.003367	0.003367	0.113367
				R-HSA-5467333	APC truncation mutants are not K63 polyubiquitinated	P25054	P25054			1			1	Homo sapiens	0	0	1	0
				R-HSA-9646303	Evasion of Oncogene Induced Senescence Due to p14ARF Defects	Q8N726	Q8N726			1			1	Homo sapiens	0	0	1	0
				R-HSA-9646304	Evasion of Oxidative Stress Induced Senescence Due to p14ARF Defects	Q8N726	Q8N726			1			1	Homo sapiens	0	0	1	0
				R-HSA-9661070	Defective translocation of RB1 mutants to the nucleus	P06400	P06400			1			1	Homo sapiens	0	0	1	0
				R-HSA-9669937	Drug resistance of KIT mutants	P10721	P10721			1			1	Homo sapiens	0	0	1	0
				R-HSA-9669914	Dasatinib-resistant KIT mutants	P10721	P10721			1			1	Homo sapiens	0	0	1	0
				R-HSA-9669917	Imatinib-resistant KIT mutants	P10721	P10721			1			1	Homo sapiens	0	0	1	0
				R-HSA-9669924	Masitinib-resistant KIT mutants	P10721	P10721			1			1	Homo sapiens	0	0	1	0
				R-HSA-9669926	Nilotinib-resistant KIT mutants	P10721	P10721			1			1	Homo sapiens	0	0	1	0
				R-HSA-9669929	Regorafenib-resistant KIT mutants	P10721	P10721			1			1	Homo sapiens	0	0	1	0
				R-HSA-9669934	Sunitinib-resistant KIT mutants	P10721	P10721			1			1	Homo sapiens	0	0	1	0
				R-HSA-9669936	Sorafenib-resistant KIT mutants	P10721	P10721			1			1	Homo sapiens	0	0	1	0
				R-HSA-9669921	KIT mutants bind TKIs	P10721	P10721			1			1	Homo sapiens	0	0	1	0
				R-HSA-9669933	Signaling by kinase domain mutants of KIT	P10721	P10721			1			1	Homo sapiens	0	0	1	0
				R-HSA-9669935	Signaling by juxtamembrane domain KIT mutants	P10721	P10721			1			1	Homo sapiens	0	0	1	0
				R-HSA-9680187	Signaling by extracellular domain mutants of KIT	P10721	P10721			1			1	Homo sapiens	0	0	1	0
				R-HSA-9603505	NTRK3 as a dependence receptor	Q07812, Q16288, Q8WX92	Q07812, Q16288			3			2	Homo sapiens	0	0	0.666667	0
				R-HSA-3134973	LRR FLII-interacting protein 1 (LRRFIP1) activates type I IFN production	P35222, Q09472, Q14653, Q32MZ4, Q92793	P35222, Q09472, Q92793			5			3	Homo sapiens	0	0	0.6	0
				R-HSA-5083630	Defective LFNG causes SCDO3	P46531, Q04721, Q8NES3, Q99466, Q9UM47	P46531, Q04721, Q9UM47			5			3	Homo sapiens	0	0	0.6	0
				R-HSA-114294	Activation, translocation and oligomerization of BAX	P55957, Q07812	Q07812			2			1	Homo sapiens	0	0	0.5	0
				R-HSA-1912399	Pre-NOTCH Processing in the Endoplasmic Reticulum	P46531, Q04721, Q8NBL1, Q99466, Q9H488, Q9UM47	P46531, Q04721, Q9UM47			6			3	Homo sapiens	0	0	0.5	0
				R-HSA-5632968	Defective Mismatch Repair Associated With MSH6	P43246, P52701	P52701			2			1	Homo sapiens	0	0	0.5	0
				R-HSA-6804754	Regulation of TP53 Expression	O75626, P04637	P04637			2			1	Homo sapiens	0	0	0.5	0
				R-HSA-69560	Transcriptional activation of p53 responsive genes	P04637, P38936, P57723, Q96PM9	P04637, P38936			4			2	Homo sapiens	0	0	0.5	0
				R-HSA-69895	Transcriptional activation of cell cycle inhibitor p21	P04637, P38936, P57723, Q96PM9	P04637, P38936			4			2	Homo sapiens	0	0	0.5	0
				R-HSA-9024909	BDNF activates NTRK2 (TRKB) signaling	P23560, Q16620	Q16620			2			1	Homo sapiens	0	0	0.5	0
				R-HSA-9025046	NTF3 activates NTRK2 (TRKB) signaling	P20783, Q16620	Q16620			2			1	Homo sapiens	0	0	0.5	0
				R-HSA-9026357	NTF4 activates NTRK2 (TRKB) signaling	P34130, Q16620	Q16620			2			1	Homo sapiens	0	0	0.5	0
				R-HSA-9034013	NTF3 activates NTRK3 signaling	P20783, P20783, Q16288, Q16288	Q16288, Q16288			4			2	Homo sapiens	0	0	0.5	0
				R-HSA-9645722	Defective Intrinsic Pathway for Apoptosis Due to p14ARF Loss of Function	Q07021, Q8N726	Q8N726			2			1	Homo sapiens	0	0	0.5	0
				R-HSA-8941855	RUNX3 regulates CDKN1A transcription	P01137, P04637, P38936, P84022, Q13485, Q13761, Q15911	P04637, P38936, Q13485			7			3	Homo sapiens	0	0	0.428571	0
				R-HSA-187024	NGF-independant TRKA activation	P04629, P18509, P29274, P41586, Q16620	P04629, Q16620			5			2	Homo sapiens	0	0	0.4	0
				R-HSA-187042	TRKA activation by NGF	P01138, P01138, P04629-1, P04629, P04629	P04629, P04629			5			2	Homo sapiens	0	0	0.4	0
				R-HSA-171286	Synthesis and processing of ENV and VPU	P04578, P05919, P09958	P09958			3			1	Homo sapiens	0	0	0.333333	0
				R-HSA-187015	Activation of TRKA receptors	P01138, P01138, P04629-1, P04629, P04629, P18509, P29274, P41586, Q16620	P04629, P04629, Q16620			9			3	Homo sapiens	0	0	0.333333	0
				R-HSA-167021	PLC-gamma1 signalling	P01138, P04629, P19174	P04629			3			1	Homo sapiens	0	0	0.333333	0
				R-HSA-198745	Signalling to STAT3	P01138, P04629, P40763	P04629			3			1	Homo sapiens	0	0	0.333333	0
				R-HSA-3304347	Loss of Function of SMAD4 in Cancer	P84022, Q13485, Q15796	Q13485			3			1	Homo sapiens	0	0	0.333333	0
				R-HSA-3311021	SMAD4 MH2 Domain Mutants in Cancer	P84022, Q13485, Q15796	Q13485			3			1	Homo sapiens	0	0	0.333333	0
				R-HSA-3315487	SMAD2/3 MH2 Domain Mutants in Cancer	P84022, Q13485, Q15796	Q13485			3			1	Homo sapiens	0	0	0.333333	0
				R-HSA-1368071	NR1D1 (REV-ERBA) represses gene expression	O15379, O75376, P20393	O75376			3			1	Homo sapiens	0	0	0.333333	0
				R-HSA-5632928	Defective Mismatch Repair Associated With MSH2	P20585, P43246, P52701	P52701			3			1	Homo sapiens	0	0	0.333333	0
				R-HSA-5602636	IKBKB deficiency causes SCID	O14920, O15111, Q9Y6K9	O14920			3			1	Homo sapiens	0	0	0.333333	0
				R-HSA-5603027	IKBKG deficiency causes anhidrotic ectodermal dysplasia with immunodeficiency (EDA-ID) (via TLR)	O14920, O15111, Q9Y6K9	O14920			3			1	Homo sapiens	0	0	0.333333	0
				R-HSA-8851907	MET activates PI3K/AKT signaling	P08581, P14210, P27986, P42336, P62993-1, Q13480	P14210, P42336			6			2	Homo sapiens	0	0	0.333333	0
				R-HSA-8857538	PTK6 promotes HIF1A stabilization	P00533, Q13882, Q14956, Q16665, Q5S007, Q99075	P00533, Q5S007			6			2	Homo sapiens	0	0	0.333333	0
				R-HSA-9623433	NR1H2 & NR1H3 regulate gene expression to control bile acid homeostasis	O75376, P19793, P28702, P35503, P51161, P55055, Q13133, Q15788, Q9Y618	O75376, P19793, Q9Y618			9			3	Homo sapiens	0	0	0.333333	0
				R-HSA-9034793	Activated NTRK3 signals through PLCG1	P19174, P19174, P20783, P20783, Q16288, Q16288	Q16288, Q16288			6			2	Homo sapiens	0	0	0.333333	0
				R-HSA-9603381	Activated NTRK3 signals through PI3K	P12931, P12931, P20783, P20783, P27986, P35568, P42336, Q16288, Q16288	P42336, Q16288, Q16288			9			3	Homo sapiens	0	0	0.333333	0
				R-HSA-1912420	Pre-NOTCH Processing in Golgi	O00587, O14983, P09958, P15291, P16615, P20340, P46531, P46531, Q04721, Q04721, Q11203, Q11206, Q15363, Q8NES3, Q93084, Q99466, Q99466, Q9UBV2, Q9UM47, Q9UM47, Q9Y274, Q9Y644	P09958, P46531, P46531, Q04721, Q04721, Q9UM47, Q9UM47			22			7	Homo sapiens	0	0	0.318182	0
				R-HSA-2470946	Cohesin Loading onto Chromatin	O60216, Q14683, Q29RF7, Q6KC79, Q7Z5K2, Q8N3U4, Q8WVM7, Q9NTI5, Q9UQE7, Q9Y6X3	Q8N3U4, Q8WVM7, Q9NTI5			10			3	Homo sapiens	0	0	0.3	0
				R-HSA-3000484	Scavenging by Class F Receptors	P04114, P04114, P07900, P07900, P18195, P18195, P27797, P27797, Q14162, Q14162, Q92598, Q92598, Q9Y4L1, Q9Y4L1	P07900, P07900, P27797, P27797			14			4	Homo sapiens	0	0	0.285714	0
				R-HSA-9028335	Activated NTRK2 signals through PI3K	P23560, P27986, P34130, P42336, P62993-1, Q13480, Q16620	P42336, Q16620			7			2	Homo sapiens	0	0	0.285714	0
				R-HSA-9617629	Regulation of FOXO transcriptional activity by acetylation	O43524, P10599, P98177, Q09472, Q09472, Q12778, Q12778, Q92793, Q92793, Q92831, Q96EB6, Q96EB6, Q9H3M7, Q9NTG7	Q09472, Q09472, Q92793, Q92793			14			4	Homo sapiens	0	0	0.285714	0
				R-HSA-2468052	Establishment of Sister Chromatid Cohesion	O60216, Q14683, Q29RF7, Q56NI9, Q5FWF5, Q7Z5K2, Q8N3U4, Q8WVM7, Q96FF9, Q9NTI5, Q9UQE7	Q8N3U4, Q8WVM7, Q9NTI5			11			3	Homo sapiens	0	0	0.272727	0
				R-HSA-1251932	PLCG1 events in ERBB2 signaling	P00533, P01133, P04626, P19174	P00533			4			1	Homo sapiens	0	0	0.25	0
				R-HSA-9652282	Drug-mediated inhibition of ERBB2 signaling	P04626, P07900, Q16543, Q96RT1	P07900			4			1	Homo sapiens	0	0	0.25	0
				R-HSA-9665230	Drug resistance in ERBB2 KD mutants	P04626, P07900, Q16543, Q96RT1	P07900			4			1	Homo sapiens	0	0	0.25	0
				R-HSA-9665737	Drug resistance in ERBB2 TMD/JMD mutants	P04626, P07900, Q16543, Q96RT1	P07900			4			1	Homo sapiens	0	0	0.25	0
				R-HSA-9675132	Diseases of cellular response to stress	P11802, P42771, Q00534, Q8N726	Q8N726			4			1	Homo sapiens	0	0	0.25	0
				R-HSA-5637812	Signaling by EGFRvIII in Cancer	P00533, P01111, P01112, P01116-1, P01116-2, P01133, P07900, P19174, P22681, P27986, P29353, P42336, P62993-1, Q07889, Q13480, Q16543	P00533, P07900, P22681, P42336			16			4	Homo sapiens	0	0	0.25	0
				R-HSA-4411364	Binding of TCF/LEF:CTNNB1 to target gene promoters	P01106, P35222, P36402, Q13761, Q9HCS4, Q9NQB0, Q9UJU2, Q9Y2T1	P35222, Q9Y2T1			8			2	Homo sapiens	0	0	0.25	0
				R-HSA-5637810	Constitutive Signaling by EGFRvIII	P00533, P01111, P01112, P01116-1, P01116-2, P01133, P07900, P19174, P22681, P27986, P29353, P42336, P62993-1, Q07889, Q13480, Q16543	P00533, P07900, P22681, P42336			16			4	Homo sapiens	0	0	0.25	0
				R-HSA-8875791	MET activates STAT3	P08581, P14210, P40763, P40763	P14210			4			1	Homo sapiens	0	0	0.25	0
				R-HSA-69200	Phosphorylation of proteins involved in G1/S transition by active Cyclin E:Cdk2 complexes	O96020, P06400, P24864, P24941	P06400			4			1	Homo sapiens	0	0	0.25	0
				R-HSA-9022537	Loss of MECP2 binding ability to the NCoR/SMRT complex	O15379, O60907, O75376, P51608-1, P51608-2, Q13227, Q9BZK7, Q9Y618	O75376, Q9Y618			8			2	Homo sapiens	0	0	0.25	0
				R-HSA-9026527	Activated NTRK2 signals through PLCG1	P19174, P19174, P23560, P23560, P34130, P34130, Q16620, Q16620	Q16620, Q16620			8			2	Homo sapiens	0	0	0.25	0
				R-HSA-9630747	Diseases of Cellular Senescence	P11802, P42771, Q00534, Q8N726	Q8N726			4			1	Homo sapiens	0	0	0.25	0
				R-HSA-9665233	Resistance of ERBB2 KD mutants to trastuzumab	P04626, P07900, Q16543, Q96RT1	P07900			4			1	Homo sapiens	0	0	0.25	0
				R-HSA-9665244	Resistance of ERBB2 KD mutants to sapitinib	P04626, P07900, Q16543, Q96RT1	P07900			4			1	Homo sapiens	0	0	0.25	0
				R-HSA-9665245	Resistance of ERBB2 KD mutants to tesevatinib	P04626, P07900, Q16543, Q96RT1	P07900			4			1	Homo sapiens	0	0	0.25	0
				R-HSA-9665246	Resistance of ERBB2 KD mutants to neratinib	P04626, P07900, Q16543, Q96RT1	P07900			4			1	Homo sapiens	0	0	0.25	0
				R-HSA-9665247	Resistance of ERBB2 KD mutants to osimertinib	P04626, P07900, Q16543, Q96RT1	P07900			4			1	Homo sapiens	0	0	0.25	0
				R-HSA-9665249	Resistance of ERBB2 KD mutants to afatinib	P04626, P07900, Q16543, Q96RT1	P07900			4			1	Homo sapiens	0	0	0.25	0
				R-HSA-9665250	Resistance of ERBB2 KD mutants to AEE788	P04626, P07900, Q16543, Q96RT1	P07900			4			1	Homo sapiens	0	0	0.25	0
				R-HSA-9665251	Resistance of ERBB2 KD mutants to lapatinib	P04626, P07900, Q16543, Q96RT1	P07900			4			1	Homo sapiens	0	0	0.25	0
				R-HSA-198203	PI3K/AKT activation	O00459, P01138, P01138, P04629, P04629, P27986, P35568, P35568, P42336, P42338, P61586, Q9Y4H2, Q9Y4H2	P04629, P04629, P42336			13			3	Homo sapiens	0	0	0.230769	0
				R-HSA-428540	Activation of RAC1	O43639, O75914, O94813, O96013, P16333, P63000, Q07889, Q07890, Q13153, Q13177, Q9NQU5, Q9P286, Q9Y6N7	O75914, Q9NQU5, Q9P286			13			3	Homo sapiens	0	0	0.230769	0
				R-HSA-68884	Mitotic Telophase/Cytokinesis	O60216, O95235, P53350, Q02241, Q14683, Q29RF7, Q6KC79, Q7Z5K2, Q8N3U4, Q8WVM7, Q9NTI5, Q9UQE7, Q9Y6X3	Q8N3U4, Q8WVM7, Q9NTI5			13			3	Homo sapiens	0	0	0.230769	0
				R-HSA-8866910	TFAP2 (AP-2) family regulates transcription of growth factors and their receptors	P00533, P01135, P01215, P03372, P04626, P05549, P0DN86, P10721, P15692, P25490, Q6PL18, Q92481, Q92754	P00533, P03372, P10721			13			3	Homo sapiens	0	0	0.230769	0
				R-HSA-8941856	RUNX3 regulates NOTCH signaling	P46531, P46531, P78504, Q06330, Q06330, Q09472, Q09472, Q13495, Q13495, Q13573, Q13573, Q13761, Q14469, Q14469, Q8IZL2, Q8IZL2, Q92585, Q92585, Q92793, Q92793, Q92830, Q92830, Q92831, Q92831, Q96JK9, Q96JK9	P46531, P46531, Q09472, Q09472, Q92793, Q92793			26			6	Homo sapiens	0	0	0.230769	0
				R-HSA-6811555	PI5P Regulates TP53 Acetylation	P04637, P48426, P52564, P78356, Q09472, Q13526, Q86T03, Q8TBX8, Q9H160	P04637, Q09472			9			2	Homo sapiens	0	0	0.222222	0
				R-HSA-9032759	NTRK2 activates RAC1	P06241-1, P06241-1, P23560, P23560, P63000, Q16620, Q16620, Q8IZD9, Q8IZD9	Q16620, Q16620			9			2	Homo sapiens	0	0	0.222222	0
				R-HSA-350054	Notch-HLH transcription pathway	O15379, O60907, O75376, P46531, P56524, Q04721, Q06330, Q13495, Q13547, Q13573, Q8IZL2, Q8WUI4, Q92585, Q92769, Q92793, Q92830, Q92831, Q969S8, Q96DB2, Q96JK9, Q99466, Q9BY41, Q9BZK7, Q9UBN7, Q9UKV0, Q9UM47, Q9UQL6, Q9Y618	O75376, P46531, Q04721, Q92793, Q9UM47, Q9Y618			28			6	Homo sapiens	0	0	0.214286	0
				R-HSA-6804116	TP53 Regulates Transcription of Genes Involved in G1 Cell Cycle Arrest	A0AVK6, O96020, P04637, P20248, P24864, P24941, P38936, P46527, P57723, P78396, Q01094, Q96AV8, Q96PM9, Q99856	P04637, P38936, P46527			14			3	Homo sapiens	0	0	0.214286	0
				R-HSA-9013508	NOTCH3 Intracellular Domain Regulates Transcription	O15540, P40424, P42224, P42224, P46531, P46531, Q06330, Q06330, Q09472, Q09472, Q13422-1, Q13495, Q13495, Q13573, Q13573, Q14469, Q15398, Q5TA89, Q6ISU1, Q8IX03, Q8IZL2, Q8IZL2, Q92585, Q92585, Q92793, Q92793, Q92830, Q92830, Q92831, Q92831, Q96JK9, Q96JK9, Q9NQ87, Q9UBP5, Q9UM47, Q9UM47, Q9Y4D7, Q9Y5J3	P46531, P46531, Q09472, Q09472, Q92793, Q92793, Q9UM47, Q9UM47			38			8	Homo sapiens	0	0	0.210526	0
				R-HSA-111457	Release of apoptotic factors from the mitochondria	O43236-6, P99999, Q07812, Q16611, Q9NR28	Q07812			5			1	Homo sapiens	0	0	0.2	0
				R-HSA-111448	Activation of NOXA and translocation to mitochondria	P04637, Q01094, Q13794, Q14186, Q14188	P04637			5			1	Homo sapiens	0	0	0.2	0
				R-HSA-5637815	Signaling by Ligand-Responsive EGFR Variants in Cancer	P00533, P01111, P01112, P01116-1, P01116-2, P01133, P07900, P0CG47, P0CG48, P19174, P22681, P27986, P29353, P42336, P62979, P62987, P62993-1, Q07889, Q13480, Q16543	P00533, P07900, P22681, P42336			20			4	Homo sapiens	0	0	0.2	0
				R-HSA-9036866	Expression and Processing of Neurotrophins	P01138, P01138, P09958, P29122, Q92824	P09958			5			1	Homo sapiens	0	0	0.2	0
				R-HSA-187706	Signalling to p38 via RIT and RIN	P01138, P04629, P15056, Q92963, Q99578	P04629			5			1	Homo sapiens	0	0	0.2	0
				R-HSA-1368082	RORA activates gene expression	O60907, P19793, P35398, P35398, P36956, P50416, Q07869, Q09472, Q09472, Q14686, Q15596, Q15648, Q15788, Q3L8U1, Q6STE5, Q86X55, Q92793, Q96RS0, Q9BYK8, Q9BZK7	P19793, Q09472, Q09472, Q92793			20			4	Homo sapiens	0	0	0.2	0
				R-HSA-5423599	Diseases of Mismatch Repair (MMR)	P20585, P40692, P43246, P52701, P54278	P52701			5			1	Homo sapiens	0	0	0.2	0
				R-HSA-6803204	TP53 Regulates Transcription of Genes Involved in Cytochrome C Release	O15350, O43715, O60238, P04637, P55957, Q07812, Q13315, Q13625, Q13794, Q658P3, Q8TAQ5, Q92793, Q96A56, Q96KQ4, Q96N28, Q9BRQ8, Q9BXH1, Q9H3D4, Q9HCN2, Q9Y255	P04637, Q07812, Q13315, Q92793			20			4	Homo sapiens	0	0	0.2	0
				R-HSA-1236382	Constitutive Signaling by Ligand-Responsive EGFR Cancer Variants	P00533, P01111, P01112, P01116-1, P01116-2, P01133, P07900, P0CG47, P0CG48, P19174, P22681, P27986, P29353, P42336, P62979, P62987, P62993-1, Q07889, Q13480, Q16543	P00533, P07900, P22681, P42336			20			4	Homo sapiens	0	0	0.2	0
				R-HSA-8865999	MET activates PTPN11	P08581, P14210, P62993-1, Q06124, Q13480	P14210			5			1	Homo sapiens	0	0	0.2	0
				R-HSA-8866911	TFAP2 (AP-2) family regulates transcription of cell cycle factors	P01106, P05549, P38936, Q92754, Q9UGL1	P38936			5			1	Homo sapiens	0	0	0.2	0
				R-HSA-8875513	MET interacts with TNS proteins	P05556, P08581, P14210, Q68CZ2, Q8IZW8	P14210			5			1	Homo sapiens	0	0	0.2	0
				R-HSA-8952158	RUNX3 regulates BCL2L11 (BIM) transcription	O43521, O43524, P84022, Q13485, Q13761	Q13485			5			1	Homo sapiens	0	0	0.2	0
				R-HSA-9031525	NR1H2 & NR1H3 regulate gene expression to limit cholesterol uptake	P19793, P28702, P55055, Q13133, Q8WY64	P19793			5			1	Homo sapiens	0	0	0.2	0
				R-HSA-9031528	NR1H2 & NR1H3 regulate gene expression linked to triglyceride lipolysis in adipose	O60240, P19793, P28702, P55055, Q13133	P19793			5			1	Homo sapiens	0	0	0.2	0
				R-HSA-9632974	NR1H2 & NR1H3 regulate gene expression linked to gluconeogenesis	P19793, P28702, P35558, P48552, Q13133	P19793			5			1	Homo sapiens	0	0	0.2	0
				R-HSA-167060	NGF processing	P01138, P01138, P09958, P29122, Q92824	P09958			5			1	Homo sapiens	0	0	0.2	0
				R-HSA-210744	Regulation of gene expression in late stage (branching morphogenesis) pancreatic bud precursor cells	O60422, P35680, P46531, Q06330, Q09472, Q13495, Q13573, Q14469, Q8IZL2, Q92585, Q92793, Q92830, Q92831, Q96JK9, Q9UBC0, Q9Y4Z2	P46531, Q09472, Q92793			16			3	Homo sapiens	0	0	0.1875	0
				R-HSA-1234158	Regulation of gene expression by Hypoxia-inducible Factor	P01588, P15692, P27540, Q09472, Q16665, Q16790, Q92793, Q99814, Q99967, Q9Y241, Q9Y2N7	Q09472, Q92793			11			2	Homo sapiens	0	0	0.181818	0
				R-HSA-196025	Formation of annular gap junctions	P09496, P09497, P17302, P50570, P53675, P60709, P63261, P98082, Q00610, Q05193, Q96CW1	P53675, Q00610			11			2	Homo sapiens	0	0	0.181818	0
				R-HSA-9032500	Activated NTRK2 signals through FYN	P06241-1, P06241-1, P12931, P23560, P23560, P63000, Q13224, Q16620, Q16620, Q8IZD9, Q8IZD9	Q16620, Q16620			11			2	Homo sapiens	0	0	0.181818	0
				R-HSA-9665348	Signaling by ERBB2 ECD mutants	P00533, P01111, P01112, P01116-1, P01116-2, P01133, P04626, P07900, P19174, P27986, P29353, P42336, P62993-1, Q07889, Q13480, Q16543, Q96RT1	P00533, P07900, P42336			17			3	Homo sapiens	0	0	0.176471	0
				R-HSA-9659787	Aberrant regulation of mitotic G1/S transition in cancer due to RB1 defects	O00716, O96020, P06400, P11802, P24385, P24864, P24941, P30279, P30281, P38936, P46527, P49918, Q00534, Q01094, Q14186, Q14188, Q14209	P06400, P38936, P46527			17			3	Homo sapiens	0	0	0.176471	0
				R-HSA-9661069	Defective binding of RB1 mutants to E2F1,(E2F2, E2F3)	O00716, O96020, P06400, P11802, P24385, P24864, P24941, P30279, P30281, P38936, P46527, P49918, Q00534, Q01094, Q14186, Q14188, Q14209	P06400, P38936, P46527			17			3	Homo sapiens	0	0	0.176471	0
				R-HSA-9034015	Signaling by NTRK3 (TRKC)	P01111, P01112, P01116-1, P01116-2, P12931, P12931, P19174, P19174, P20783, P20783, P27986, P29353-2, P29353-3, P35568, P42336, P62993-1, Q07812, Q07889, Q13332, Q16288, Q16288, Q16827, Q8WX92	P42336, Q07812, Q16288, Q16288			23			4	Homo sapiens	0	0	0.173913	0
				R-HSA-9617828	FOXO-mediated transcription of cell cycle genes	O14793, O43474, O43524, O43524, P24522, P38936, P46527, P55316, P57723, P62324, P84022, P84022, P98177, P98177, Q03135, Q08999, Q12778, Q12778, Q13485, Q13485, Q15796, Q15796, Q16589	P38936, P46527, Q13485, Q13485			23			4	Homo sapiens	0	0	0.173913	0
				R-HSA-2173795	Downregulation of SMAD2/3:SMAD4 transcriptional activity	O75376, O75376, P09874, P0CG47, P0CG47, P0CG48, P0CG48, P12755, P12755, P12757, P12757, P35813, P51668, P61077, P62979, P62979, P62987, P62987, P84022, P84022, Q13485, Q13485, Q13547, Q15583, Q15796, Q15796, Q6ZNA4, Q93008, Q96PU5, Q9GZN2, Q9HAU4, Q9HAU4, Q9UPN9, Q9Y618, Q9Y618	O75376, O75376, Q13485, Q13485, Q9Y618, Q9Y618			35			6	Homo sapiens	0	0	0.171429	0
				R-HSA-192905	vRNP Assembly	O00410, P03428, P03431, P03433, P03466, P07900	P07900			6			1	Homo sapiens	0	0	0.166667	0
				R-HSA-170984	ARMS-mediated activation	P01138, P01138, P04629, P04629, P15056, P31946, P46108, P46108, P62834, P62834, Q9ULH0, Q9ULH0	P04629, P04629			12			2	Homo sapiens	0	0	0.166667	0
				R-HSA-177504	Retrograde neurotrophin signalling	O94973, O94973, O95782, O95782, O96015, P01138, P01138, P04629, P04629, P09496, P09496, P50570, P53680, P53680, P63010, P63010, Q00610, Q00610, Q05193, Q96CW1, Q96CW1, Q99962, Q99962, Q9UQ16	P04629, P04629, Q00610, Q00610			24			4	Homo sapiens	0	0	0.166667	0
				R-HSA-190873	Gap junction degradation	P09496, P09497, P17302, P50570, P53675, P60709, P63261, P98082, Q00610, Q05193, Q96CW1, Q9UM54	P53675, Q00610			12			2	Homo sapiens	0	0	0.166667	0
				R-HSA-2197563	NOTCH2 intracellular domain regulates transcription	P06734, P10144, P16220, Q04721, Q04721, Q06330, Q06330, Q09472, Q13495, Q13495, Q14469, Q5TA89, Q8IZL2, Q8IZL2, Q92585, Q92585, Q96JK9, Q96JK9	Q04721, Q04721, Q09472			18			3	Homo sapiens	0	0	0.166667	0
				R-HSA-2644605	FBXW7 Mutants and NOTCH1 in Cancer	P46531, P62877, P63208, Q13616, Q969H0-1, Q969H0-4	P46531			6			1	Homo sapiens	0	0	0.166667	0
				R-HSA-2644607	Loss of Function of FBXW7 in Cancer and NOTCH1 Signaling	P46531, P62877, P63208, Q13616, Q969H0-1, Q969H0-4	P46531			6			1	Homo sapiens	0	0	0.166667	0
				R-HSA-389359	CD28 dependent Vav1 pathway	O75914, P06239, P06241, P10747, P15498, P33681, P42081, P60953, P62993-1, P63000, Q13153, Q13177	O75914, P06239			12			2	Homo sapiens	0	0	0.166667	0
				R-HSA-5660668	CLEC7A/inflammasome pathway	P01584, P19838, Q04206, Q14790, Q9UDY8, Q9ULZ3	Q9UDY8			6			1	Homo sapiens	0	0	0.166667	0
				R-HSA-6803207	TP53 Regulates Transcription of Caspase Activators and Caspases	O14727, O15350, P04637, P29466, P42575, P55212, P78560, Q13315, Q92851, Q9H3D4, Q9HB75, Q9NPP4	P04637, Q13315			12			2	Homo sapiens	0	0	0.166667	0
				R-HSA-6806942	MET Receptor Activation	O43278, O43291, P05981, P08581, P14210, Q04756	P14210			6			1	Homo sapiens	0	0	0.166667	0
				R-HSA-8849470	PTK6 Regulates Cell Cycle	P11802, P24385, P24864, P24941, P46527, Q13882	P46527			6			1	Homo sapiens	0	0	0.166667	0
				R-HSA-8866907	Activation of the TFAP2 (AP-2) family of transcription factors	O95619, P05549, Q09472, Q6VUC0, Q7Z6R9, Q92481, Q92754, Q92793, Q96RK1, Q99966, Q99967, Q9NZC7	Q09472, Q92793			12			2	Homo sapiens	0	0	0.166667	0
				R-HSA-9032845	Activated NTRK2 signals through CDK5	P23560, P63000, Q00535, Q13009, Q15078, Q16620	Q16620			6			1	Homo sapiens	0	0	0.166667	0
				R-HSA-8939243	RUNX1 interacts with co-factors whose precise effect on RUNX1 targets is not known	O00257, O14497, O94805, O95503, O96019, P19784, P35226, P51531, P51532, P67870, P68400, P78364, Q01196, Q06587, Q09472, Q12824, Q13951, Q14781, Q68CP9, Q6STE5, Q86SE9, Q86U86, Q8IXK0, Q8IY57, Q8N488, Q8NDX5, Q8NFD5, Q8TAQ2, Q8WXX7, Q92922, Q92925, Q969G3, Q96GD3-2, Q96GM5, Q99496, Q9H2X6, Q9HC52	O14497, P51532, Q09472, Q86U86, Q8NFD5, Q99496			37			6	Homo sapiens	0	0	0.162162	0
				R-HSA-6804760	Regulation of TP53 Activity through Methylation	O14744, O15151, O96017, P04637, P0CG47, P0CG48, P62979, P62987, Q00987, Q09472, Q13315, Q8N0Z6, Q8N9B5, Q8NE22, Q96KQ7, Q9H9B1, Q9NQR1, Q9NRG4, Q9Y468	P04637, Q09472, Q13315			19			3	Homo sapiens	0	0	0.157895	0
				R-HSA-1059683	Interleukin-6 signaling	O14543, O60674, O60674, P05231, P08887-2, P08887, P22681, P23458, P23458, P29597, P29597, P40189-1, P40189-2, P40189, P40189, P40763, P42224-1, P42224, Q06124	P22681, P40189, P40189			19			3	Homo sapiens	0	0	0.157895	0
				R-HSA-1643713	Signaling by EGFR in Cancer	O14944, P00533, P01111, P01112, P01116-1, P01116-2, P01133, P01135, P07900, P0CG47, P0CG48, P15514, P19174, P22681, P27986, P29353, P35070, P42336, P62979, P62987, P62993-1, Q07889, Q13480, Q16543, Q6UW88, Q99075	P00533, P07900, P22681, P42336			26			4	Homo sapiens	0	0	0.153846	0
				R-HSA-9013695	NOTCH4 Intracellular Domain Regulates Transcription	P35916, P46531, P62736, P84022, Q04721, Q06330, Q06330, Q09472, Q13495, Q13495, Q13573, Q14469, Q5TA89, Q8IZL2, Q8IZL2, Q92585, Q92585, Q92793, Q92830, Q92831, Q96JK9, Q96JK9, Q99466, Q99466, Q9UBP5, Q9Y5J3	P46531, Q04721, Q09472, Q92793			26			4	Homo sapiens	0	0	0.153846	0
				R-HSA-113501	Inhibition of replication initiation of damaged DNA by RB1/E2F1	P06400, P06400, P09884, P30153, P30154, P49642, P49643, P62714, P67775, Q01094, Q14181, Q14186, Q14188, Q9Y5P8	P06400, P06400			14			2	Homo sapiens	0	0	0.142857	0
				R-HSA-168316	Assembly of Viral Components at the Budding Site	P03452, P03466, P03468, P03485, P06821, P27797, P27824	P27797			7			1	Homo sapiens	0	0	0.142857	0
				R-HSA-2142712	Synthesis of 12-eicosatetraenoic acid derivatives	O75342, P07203, P16050, P18054, P18283, P36969, Q9BYJ1	O75342			7			1	Homo sapiens	0	0	0.142857	0
				R-HSA-3304349	Loss of Function of SMAD2/3 in Cancer	O95405-1, P01137, P36897, P37173, P84022, Q13485, Q15796	Q13485			7			1	Homo sapiens	0	0	0.142857	0
				R-HSA-5603029	IkBA variant leads to EDA-ID	O14920, O15111, P19838, P25963, Q00653, Q04206, Q9Y6K9	O14920			7			1	Homo sapiens	0	0	0.142857	0
				R-HSA-8864260	Transcriptional regulation by the AP-2 (TFAP2) family of transcription factors	O95619, P00533, P01106, P01135, P01215, P02649, P03372, P04626, P05549-1, P05549, P05549, P06748, P0DN86, P10244, P10721, P10809, P15692, P25490, P35659, P38936, P46087, P63165, P63165, P63279, P63279, Q09472, Q6PL18, Q6VUC0, Q6VUC0, Q719H9, Q7Z6R9, Q7Z6R9, Q92481, Q92481, Q92754, Q92754, Q92793, Q96RK1, Q96SI1, Q99697, Q99966, Q99967, Q9NZC7, Q9UGL1	P00533, P03372, P10721, P38936, Q09472, Q92793			44			6	Homo sapiens	0	0	0.136364	0
				R-HSA-3232118	SUMOylation of transcription factors	O75030, O75925, O75928-1, P04637, P05549-1, P55854, P58012, P61956, P63165, P63165, P63279, P63279, Q00987, Q02447, Q12888, Q13330, Q14526, Q8N2W9, Q8N726, Q92481, Q92754, Q9Y6X2	P04637, Q12888, Q8N726			22			3	Homo sapiens	0	0	0.136364	0
				R-HSA-9675151	Disorders of developmental biology	O15379, O60907, O75376, P0DP23, P17612, P51608-1, P51608-1, P51608-2, P51608-2, Q13227, Q13547, Q16566, Q96ST3, Q9BZK7, Q9Y618	O75376, Q9Y618			15			2	Homo sapiens	0	0	0.133333	0
				R-HSA-2122947	NOTCH1 Intracellular Domain Regulates Transcription	O15379, O60907, O75376, P01106, P0CG47, P0CG48, P24863, P46531, P46531, P49336, P56524, P62877, P62979, P62987, P63208, Q04724, Q04725, Q04726-3, Q04727, Q06330, Q06330, Q09472, Q09472, Q13495, Q13495, Q13547, Q13573, Q13573, Q13616, Q14469, Q16665, Q5TA89, Q8IZL2, Q8IZL2, Q8NFP9, Q8WUI4, Q92585, Q92585, Q92769, Q92793, Q92793, Q92830, Q92830, Q92831, Q92831, Q969H0-1, Q969H0-4, Q969S8, Q96DB2, Q…	O75376, P46531, P46531, Q09472, Q09472, Q92793, Q92793, Q9Y618			60			8	Homo sapiens	0	0	0.133333	0
				R-HSA-9005891	Loss of function of MECP2 in Rett syndrome	O15379, O60907, O75376, P0DP23, P17612, P51608-1, P51608-1, P51608-2, P51608-2, Q13227, Q13547, Q16566, Q96ST3, Q9BZK7, Q9Y618	O75376, Q9Y618			15			2	Homo sapiens	0	0	0.133333	0
				R-HSA-9005895	Pervasive developmental disorders	O15379, O60907, O75376, P0DP23, P17612, P51608-1, P51608-1, P51608-2, P51608-2, Q13227, Q13547, Q16566, Q96ST3, Q9BZK7, Q9Y618	O75376, Q9Y618			15			2	Homo sapiens	0	0	0.133333	0
				R-HSA-5638302	Signaling by Overexpressed Wild-Type EGFR in Cancer	O14944, P00533, P01133, P01135, P15514, P35070, Q6UW88, Q99075	P00533			8			1	Homo sapiens	0	0	0.125	0
				R-HSA-159418	Recycling of bile acids and salts	O15438, O95342, P02768, P19793, P46721, P51161, Q12908, Q14032, Q14973, Q15596, Q15788, Q96RI1, Q9NPD5, Q9NSY2, Q9Y2P5, Q9Y6L6	P02768, P19793			16			2	Homo sapiens	0	0	0.125	0
				R-HSA-947581	Molybdenum cofactor biosynthesis	O95396, O96007, O96033, Q96EN8, Q9NQX3, Q9NZB8-1, Q9NZB8-5, Q9Y697-2	Q9NQX3			8			1	Homo sapiens	0	0	0.125	0
				R-HSA-3304351	Signaling by TGF-beta Receptor Complex in Cancer	O95405-1, P01137, P36897, P37173, P62942, P84022, Q13485, Q15796	Q13485			8			1	Homo sapiens	0	0	0.125	0
				R-HSA-5638303	Inhibition of Signaling by Overexpressed EGFR	O14944, P00533, P01133, P01135, P15514, P35070, Q6UW88, Q99075	P00533			8			1	Homo sapiens	0	0	0.125	0
				R-HSA-8951430	RUNX3 regulates WNT signaling	P01106, P24385, P35222, P36402, Q13761, Q9HCS4, Q9NQB0, Q9UJU2	P35222			8			1	Homo sapiens	0	0	0.125	0
				R-HSA-8939246	RUNX1 regulates transcription of genes involved in differentiation of myeloid cells	P04141, P05771, P17931, Q01196, Q13950-1, Q13950-2, Q13951, Q92793	Q92793			8			1	Homo sapiens	0	0	0.125	0
				R-HSA-180292	GAB1 signalosome	O14944, P00533, P01133, P01135, P12931, P15514, P27986, P35070, P41240, P42336, P49023, P62993-1, Q06124, Q13480, Q6UW88, Q99075, Q9NWQ8	P00533, P42336			17			2	Homo sapiens	0	0	0.117647	0
				R-HSA-8953750	Transcriptional Regulation by E2F6	O00311, O14727, O14757, O75461, O75530, P31350, P35226, P35227, P38398, P45973, P61244, P78364, Q01094, Q06587, Q06609, Q09028, Q13185, Q14186, Q14188, Q15022, Q15910, Q16576, Q8IWI9, Q8IY57, Q8N488, Q8NDX5, Q969R5, Q96KQ7, Q99496, Q99708, Q9BYE7, Q9H2F5, Q9H9B1, Q9UBK9	O14757, P38398, Q8IWI9, Q99496			34			4	Homo sapiens	0	0	0.117647	0
				R-HSA-399954	Sema3A PAK dependent Axon repulsion	O14786, O75051, O75914, P06241, P07332, P07900, P08238, P23528, P51805, P53667, P53667, P63000, Q13153, Q13177, Q14563, Q9HCM2, Q9UIW2	O75914, P07900			17			2	Homo sapiens	0	0	0.117647	0
				R-HSA-9020956	Interleukin-27 signaling	O60674, O60674, O75462, P23458, P23458, P27824, P29597, P29597, P40189, P40189, P40763, P42224, Q14213, Q6UWB1, Q6UWB1, Q8NEV9, Q8NEV9	P40189, P40189			17			2	Homo sapiens	0	0	0.117647	0
				R-HSA-2173789	TGF-beta receptor signaling activates SMADs	O14980, O15105, O15105, O75807, O95405-1, O95405-1, P01137, P01137, P09958, P0CG47, P0CG47, P0CG48, P0CG48, P22681, P36873, P36897, P36897, P37173, P37173, P61081, P62136, P62140, P62942, P62979, P62979, P62987, P62987, P84022, Q13145, Q13485, Q15796, Q15843, Q969W9, Q96PU5, Q9HAU4, Q9HAU4, Q9HCE7, Q9NYA4, Q9UNE7, Q9Y3F4, Q9Y3F4, Q9Y4E8, Q9Y5K5	O14980, P09958, P22681, Q13485, Q969W9			43			5	Homo sapiens	0	0	0.116279	0
				R-HSA-139915	Activation of PUMA and translocation to mitochondria	O15350, P04637, Q01094, Q13625, Q14186, Q14188, Q96KQ4, Q9BXH1, Q9H3D4	P04637			9			1	Homo sapiens	0	0	0.111111	0
				R-HSA-1963642	PI3K events in ERBB2 signaling	O14511, O14944, P00533, P01133, P04626, P21860-1, P27986, P35070, P42336, P56975, P62993-1, Q02297-10, Q02297, Q13480, Q15303-1, Q15303-2, Q8WWG1, Q99075	P00533, P42336			18			2	Homo sapiens	0	0	0.111111	0
				R-HSA-164944	Nef and signal transduction	P04601, P06239, P06241, P08631, P20963-1, P63000, Q13177, Q92556, Q92608	P06239			9			1	Homo sapiens	0	0	0.111111	0
				R-HSA-212718	EGFR interacts with phospholipase C-gamma	O14944, P00533, P01133, P01135, P15514, P19174, P35070, Q6UW88, Q99075	P00533			9			1	Homo sapiens	0	0	0.111111	0
				R-HSA-1839117	Signaling by cytosolic FGFR1 fusion mutants	O15164, O95684, P11274, P27986, P39880, P40763, P42224, P42229, P42336, P51692, P62993-1, Q16630, Q32MZ4, Q7Z7A1-3, Q92614, Q9NVK5, Q9UBW7, Q9UQC2	P42336, Q92614			18			2	Homo sapiens	0	0	0.111111	0
				R-HSA-5627123	RHO GTPases activate PAKs	O14950, O14950, O14974, O14974, O60237, O60237, O75914, O75914, P0DP23, P0DP23, P21333, P24844, P24844, P35240, P35579, P35579, P35580, P35580, P35749, P35749, P53667, P60660, P60660, P60953, P62140, P62140, P63000, Q13153, Q13153, Q13177, Q13177, Q14247, Q15746, Q15746, Q7Z406, Q7Z406	O75914, O75914, P35749, P35749			36			4	Homo sapiens	0	0	0.111111	0
				R-HSA-3000480	Scavenging by Class A Receptors	P02452, P02461, P02462, P02647, P02647, P02649, P02649, P02792, P02794, P04114, P04114, P08123, P08572, P14625, P14625, P21757, P21757, P27797, P27797, P48740, Q5KU26, Q6ZMJ2, Q96PL1, Q96PL1, Q9BWP8, Q9UEW3, Q9UEW3	P02452, P27797, P27797			27			3	Homo sapiens	0	0	0.111111	0
				R-HSA-8951936	RUNX3 regulates p14-ARF	P01116, P01137, P24385, P25440, P56524, Q01196, Q09472, Q13761, Q13951	Q09472			9			1	Homo sapiens	0	0	0.111111	0
				R-HSA-9028731	Activated NTRK2 signals through FRS2 and FRS3	O43559, P01111, P01112, P01116-1, P01116-2, P23560, P23560, P34130, P34130, P62993-1, P62993-1, Q06124, Q07889, Q07889, Q16620, Q16620, Q8WU20, Q8WU20	Q16620, Q16620			18			2	Homo sapiens	0	0	0.111111	0
				R-HSA-9029558	NR1H2 & NR1H3 regulate gene expression linked to lipogenesis	O00767, P19793, P28702, P36956-3, P48552, P49327, P55055, Q13133, Q9Y5C1	P19793			9			1	Homo sapiens	0	0	0.111111	0
				R-HSA-9662834	CD163 mediating an anti-inflammatory response	P05231, P09958, P22301, P35579, P78536, Q16539, Q6PJF5, Q86VB7, Q9NYY3	P09958			9			1	Homo sapiens	0	0	0.111111	0
				R-HSA-9679514	Genome Replication and Transcription	P06400, P0C6U8, P0C6X7, P17844, P40337, P49840, P49841, P59595, Q8TBF4	P06400			9			1	Homo sapiens	0	0	0.111111	0
				R-HSA-9682706	Replication of the SARS-CoV-1 genome	P06400, P0C6U8, P0C6X7, P17844, P40337, P49840, P49841, P59595, Q8TBF4	P06400			9			1	Homo sapiens	0	0	0.111111	0
				R-HSA-9029569	NR1H3 & NR1H2 regulate gene expression linked to cholesterol transport and efflux	O15379, O60341, O60907, O75164, O75376, O95477, P02649, P02654, P02655, P05090, P11597, P19793, P28702, P45844, P55055, P55056, P55058-1, P55058-2, P56559, Q09472, Q13133, Q13227, Q15788, Q7L9B9, Q8NB78, Q8NDV7, Q9BZK7, Q9H221, Q9H222, Q9H9G7, Q9HCE1, Q9HCJ0, Q9HCK5, Q9UKV8, Q9UL18, Q9UPQ9, Q9Y4C1, Q9Y618	O75376, P19793, Q09472, Q9Y618			38			4	Homo sapiens	0	0	0.105263	0
				R-HSA-9664565	Signaling by ERBB2 KD Mutants	O14511, O14944, P00533, P01111, P01112, P01116-1, P01116-2, P01133, P04626, P07900, P19174, P21860-1, P27986, P29353, P35070, P42336, P56975, P62993-1, Q02297-10, Q02297, Q07889, Q13480, Q15303-1, Q15303-2, Q15303-3, Q16543, Q8WWG1, Q96RT1, Q99075	P00533, P07900, P42336			29			3	Homo sapiens	0	0	0.103448	0
				R-HSA-1227990	Signaling by ERBB2 in Cancer	O14511, O14944, P00533, P01111, P01112, P01116-1, P01116-2, P01133, P04626, P07900, P19174, P21860-1, P27986, P29353, P35070, P42336, P56975, P62993-1, Q02297-10, Q02297, Q05209, Q07889, Q13480, Q15303-1, Q15303-2, Q15303-3, Q16543, Q8WWG1, Q96RT1, Q99075	P00533, P07900, P42336			30			3	Homo sapiens	0	0	0.1	0
				R-HSA-159782	Removal of aminoterminal propeptides from gamma-carboxylated proteins	P00734, P00740, P00742, P02818, P04070, P07225, P08709, P09958, P22891, Q14393	P09958			10			1	Homo sapiens	0	0	0.1	0
				R-HSA-167590	Nef Mediated CD4 Down-regulation	O94973, O95782, P01730, P04601, P06239, P53680, P63010, P84077, Q96CW1, Q9UI12	P06239			10			1	Homo sapiens	0	0	0.1	0
				R-HSA-5685939	HDR through MMEJ (alt-NHEJ)	O60934, O75417, P09874, P18887, P39748, P49916, P49959, Q92878, Q99708, Q9UGN5	Q92878			10			1	Homo sapiens	0	0	0.1	0
				R-HSA-388844	Receptor-type tyrosine-protein phosphatases	O75145, O75334, O75335, O94933, O94991, P10586, P23468, Q13136, Q13332, Q16288, Q86W92, Q8IW52, Q8ND30, Q96PX8, Q9H156, Q9H5Y7, Q9NP60, Q9NPH3-1, Q9NT99, Q9NZN1	P23468, Q16288			20			2	Homo sapiens	0	0	0.1	0
				R-HSA-8875656	MET receptor recycling	P08581, P14210, P20338, P46108, P46109, P61018, P62330, P62993-1, Q13480, Q9NZ52	P14210			10			1	Homo sapiens	0	0	0.1	0
				R-HSA-8876493	InlA-mediated entry of Listeria monocytogenes into host cells	O60716, P0CG47, P0CG48, P0DJM0, P12830, P12931, P35222, P62979, P62987, Q75N03	P35222			10			1	Homo sapiens	0	0	0.1	0
				R-HSA-8877330	RUNX1 and FOXP3 control the development of regulatory T lymphocytes (Tregs)	P01579, P01589, P16410, P17927, P60568, Q01196, Q13469, Q13951, Q9BZS1, Q9Y5U5	Q13469			10			1	Homo sapiens	0	0	0.1	0
				R-HSA-9034864	Activated NTRK3 signals through RAS	P01111, P01112, P01116-1, P01116-2, P20783, P29353-2, P29353-3, P62993-1, Q07889, Q16288	Q16288			10			1	Homo sapiens	0	0	0.1	0
				R-HSA-182971	EGFR downregulation	O14944, O14964, O43597, O43609, O75886, P00533, P01133, P01135, P0CG47, P0CG48, P15514, P22681, P26045, P35070, P42566, P60953, P62979, P62987, P62993-1, Q05209, Q14155, Q15262, Q6UW88, Q92783, Q96B97, Q99075, Q99961, Q99962, Q99963, Q9UBC2, Q9Y6I3	P00533, P22681, Q15262			31			3	Homo sapiens	0	0	0.0967742	0
				R-HSA-8876384	Listeria monocytogenes entry into host cells	O14964, O60716, O75886, P08581, P08581, P0CG47, P0CG47, P0CG48, P0CG48, P0DJM0, P0DQD2, P0DQD2, P0DQD3, P0DQD3, P12830, P12931, P22681, P22681, P35222, P42566, P62979, P62979, P62987, P62987, P62993-1, P62993-1, Q75N03, Q92783, Q96B97, Q99961, Q99962, Q99963	P22681, P22681, P35222			32			3	Homo sapiens	0	0	0.09375	0
				R-HSA-351906	Apoptotic cleavage of cell adhesion proteins	P12830, P15924, P32926, P35222, P42574, Q02413, Q07157, Q13835, Q14126, Q16625, Q9UDY2	P35222			11			1	Homo sapiens	0	0	0.0909091	0
				R-HSA-1250342	PI3K events in ERBB4 signaling	O14511, O14944, P27986, P35070, P42336, P56975, Q02297, Q15303-1, Q15303-2, Q8WWG1, Q99075	P42336			11			1	Homo sapiens	0	0	0.0909091	0
				R-HSA-168268	Virus Assembly and Release	P03428, P03431, P03433, P03452, P03466, P03468, P03485, P03508, P06821, P27797, P27824	P27797			11			1	Homo sapiens	0	0	0.0909091	0
				R-HSA-168275	Entry of Influenza Virion into Host Cell via Endocytosis	P03428, P03431, P03433, P03452, P03466, P03468, P03485, P03508, P06821, P09496, Q00610	Q00610			11			1	Homo sapiens	0	0	0.0909091	0
				R-HSA-8853334	Signaling by FGFR3 fusions in cancer	P01111, P01112, P01116-1, P01116-2, P22607, P27986, P42336, P62993-1, Q07889, Q13480, Q8WU20	P42336			11			1	Homo sapiens	0	0	0.0909091	0
				R-HSA-8875555	MET activates RAP1 and RAC1	P08581, P14210, P46108, P46109, P61224, P62834, P62993-1, P63000, Q13480, Q13905, Q96N67	P14210			11			1	Homo sapiens	0	0	0.0909091	0
				R-HSA-8964058	HDL remodeling	P02647, P02649, P02655, P02656, P02768, P04180, P11597, P45844, P55058-1, P55058-2, Q9Y5X9	P02768			11			1	Homo sapiens	0	0	0.0909091	0
				R-HSA-9026519	Activated NTRK2 signals through RAS	P01111, P01112, P01116-1, P01116-2, P23560, P29353-2, P29353-3, P34130, P62993-1, Q07889, Q16620	Q16620			11			1	Homo sapiens	0	0	0.0909091	0
				R-HSA-113510	E2F mediated regulation of DNA replication	O43913, O43929, P06400, P06400, P06493, P09884, P14635, P30153, P30154, P49642, P49643, P62714, P67775, Q01094, Q13415, Q13416, Q14181, Q14186, Q14188, Q9UBD5, Q9UJA3, Q9Y5N6, Q9Y5P8	P06400, P06400			23			2	Homo sapiens	0	0	0.0869565	0
				R-HSA-1181150	Signaling by NODAL	O00292, O43524, O75593, O75610, O95813, P09958, P0CG37, P13385, P27037, P27539, P29122, P36896, P51864, P84022, P84022, Q13485, Q13705, Q14919, Q15796, Q15796, Q8N907, Q8NER5, Q96S42	P09958, Q13485			23			2	Homo sapiens	0	0	0.0869565	0
				R-HSA-111471	Apoptotic factor-mediated response	O14727, O14727, O43236-6, P27361, P28482, P42574, P42574, P55210, P55211, P55211, P98170, P98170, P99999, P99999, Q07021, Q07812, Q16611, Q8N726, Q96GX9, Q9BZF9, Q9NQS1, Q9NR28, Q9NR28, Q9Y2G2	Q07812, Q8N726			24			2	Homo sapiens	0	0	0.0833333	0
				R-HSA-5655291	Signaling by FGFR4 in disease	P01111, P01112, P01116-1, P01116-2, P19174, P22455, P27986, P42336, P62993-1, Q07889, Q13480, Q8WU20	P42336			12			1	Homo sapiens	0	0	0.0833333	0
				R-HSA-9634285	Constitutive Signaling by Overexpressed ERBB2	P01111, P01112, P01116-1, P01116-2, P04626, P07900, P29353, P62993-1, Q05209, Q07889, Q16543, Q96RT1	P07900			12			1	Homo sapiens	0	0	0.0833333	0
				R-HSA-9675126	Diseases of mitotic cell cycle	O00716, O00762, O96020, P06400, P11802, P24385, P24864, P24941, P30260, P30279, P30281, P38936, P46527, P49918, P51668, P51965, P60006, Q00534, Q01094, Q13042, Q13309, Q14186, Q14188, Q14209, Q16763, Q8NHZ8, Q96DE5, Q9H1A4, Q9NYG5, Q9UJX2, Q9UJX3, Q9UJX4, Q9UJX5, Q9UJX6, Q9UM11, Q9UM13	P06400, P38936, P46527			36			3	Homo sapiens	0	0	0.0833333	0
				R-HSA-8984722	Interleukin-35 Signalling	O60674, P23458, P27824, P29459, P29597, P40189, P40763, P42224, Q14213, Q14765, Q6UWB1, Q99665	P40189			12			1	Homo sapiens	0	0	0.0833333	0
				R-HSA-8851805	MET activates RAS signaling	P01111, P01112, P01116-1, P01116-2, P08581, P14210, P29353-2, P62993-1, Q07889, Q6VN20, Q8N307, Q96S59	P14210			12			1	Homo sapiens	0	0	0.0833333	0
				R-HSA-2179392	EGFR Transactivation by Gastrin	P00533, P01111, P01112, P01116-1, P01116-2, P08254, P08254, P17252, P62993-1, Q07889, Q99075, Q99075	P00533			12			1	Homo sapiens	0	0	0.0833333	0
				R-HSA-73817	Purine ribonucleoside monophosphate biosynthesis	O15067, P12268, P20839, P22102, P22234, P30520, P30566, P31939, P49915, Q06203, Q8N142, Q9H008	P49915			12			1	Homo sapiens	0	0	0.0833333	0
				R-HSA-9024446	NR1H2 and NR1H3-mediated signaling	O00767, O15379, O60240, O60341, O60907, O75164, O75376, O95477, P02649, P02654, P02655, P05090, P11597, P19793, P28702, P35503, P35558, P36956-3, P45844, P48552, P49327, P51161, P55055, P55056, P55058-1, P55058-2, P56559, Q09472, Q13133, Q13227, Q15788, Q7L9B9, Q8NB78, Q8NDV7, Q8WY64, Q9BZK7, Q9H221, Q9H222, Q9H9G7, Q9HCE1, Q9HCJ0, Q9HCK5, Q9UKV8, Q9UL18, Q9UPQ9, Q9Y4C1, Q9Y5C1, Q9Y618	O75376, P19793, Q09472, Q9Y618			48			4	Homo sapiens	0	0	0.0833333	0
				R-HSA-9687139	Aberrant regulation of mitotic cell cycle due to RB1 defects	O00716, O00762, O96020, P06400, P11802, P24385, P24864, P24941, P30260, P30279, P30281, P38936, P46527, P49918, P51668, P51965, P60006, Q00534, Q01094, Q13042, Q13309, Q14186, Q14188, Q14209, Q16763, Q8NHZ8, Q96DE5, Q9H1A4, Q9NYG5, Q9UJX2, Q9UJX3, Q9UJX4, Q9UJX5, Q9UJX6, Q9UM11, Q9UM13	P06400, P38936, P46527			36			3	Homo sapiens	0	0	0.0833333	0
				R-HSA-9006115	Signaling by NTRK2 (TRKB)	O43559, P01111, P01112, P01116-1, P01116-2, P06241-1, P06241-1, P12931, P19174, P19174, P20783, P23560, P23560, P27986, P29353-2, P29353-3, P34130, P34130, P42336, P62993-1, P62993-1, P63000, P63000, Q00535, Q06124, Q07889, Q07889, Q13009, Q13224, Q13480, Q15078, Q16620, Q16620, Q8IZD9, Q8IZD9, Q8WU20, Q8WU20	P42336, Q16620, Q16620			37			3	Homo sapiens	0	0	0.0810811	0
				R-HSA-2559585	Oncogene Induced Senescence	O00716, O15151, P04637, P06400, P08047, P0CG47, P0CG48, P11802, P14921, P15036, P27361, P27361, P28482, P28482, P41134, P42771, P42772, P42773, P50548, P50548, P55273, P62979, P62987, Q00534, Q00987, Q01094, Q14186, Q14188, Q14209, Q8N726, Q8NDV7, Q9H9G7, Q9HCE1, Q9HCJ0, Q9HCK5, Q9UL18, Q9UPQ9	P04637, P06400, Q8N726			37			3	Homo sapiens	0	0	0.0810811	0
				R-HSA-9665686	Signaling by ERBB2 TMD/JMD mutants	O14511, O14944, P00533, P01111, P01112, P01116-1, P01116-2, P01133, P04626, P07900, P19174, P21860-1, P29353, P35070, P56975, P62993-1, Q02297-10, Q02297, Q07889, Q15303-1, Q15303-2, Q15303-3, Q16543, Q8WWG1, Q96RT1, Q99075	P00533, P07900			26			2	Homo sapiens	0	0	0.0769231	0
				R-HSA-2564830	Cytosolic iron-sulfur cluster assembly	O75027, O76071, P18074, P28340, P53384, Q6FI81, Q96T76, Q9BX63, Q9H6Q4, Q9NZ71, Q9UHB4, Q9Y3D0, Q9Y5Y2	P28340			13			1	Homo sapiens	0	0	0.0769231	0
				R-HSA-159854	Gamma-carboxylation, transport, and amino-terminal cleavage of proteins	P00734, P00740, P00742, P02818, P04070, P07225, P08709, P09958, P22891, P38435, P38435, Q14393, Q14393	P09958			13			1	Homo sapiens	0	0	0.0769231	0
				R-HSA-9675135	Diseases of DNA repair	O15527-4, O15527, P20585, P40692, P43246, P52701, P54278, P78549, Q8TAT5, Q96FI4, Q9UIF7-3, Q9UIF7-3, Q9UIF7-6	P52701			13			1	Homo sapiens	0	0	0.0769231	0
				R-HSA-209560	NF-kB is activated and signals survival	O14920, P01138, P08138, P0CG47, P0CG48, P19838, P25963, P51617, P62979, P62987, Q04206, Q13501, Q9Y4K3	O14920			13			1	Homo sapiens	0	0	0.0769231	0
				R-HSA-5625900	RHO GTPases activate CIT	O14578-3, O14578-3, O14578, O14578, O14950, O14974, O43663, O60237, P08134, P08134, P24844, P35579, P35580, P35749, P46527, P60660, P61586, P61586, P62140, P62745, P62745, P63000, P63000, P78352, Q15058, Q7Z406	P35749, P46527			26			2	Homo sapiens	0	0	0.0769231	0
				R-HSA-2424491	DAP12 signaling	O00459, O43561-2, O43914, O43914, O75791, P01111, P01112, P01116-1, P01116-2, P06239, P06239, P06241, P06241, P13747, P13747, P16885, P19174, P26717, P26717, P26718, P26718, P27986, P29353-2, P42336, P42338, P43405, P52735, P61769, P61769, P62993-1, P63000, Q06187, Q07889, Q13094, Q13241, Q13241, Q9NZC2, Q9NZC2, Q9UKW4	P06239, P06239, P42336			39			3	Homo sapiens	0	0	0.0769231	0
				R-HSA-5140745	WNT5A-dependent internalization of FZD2, FZD5 and ROR2	O94973, O95782, P09496, P09497, P41221, P53680, P63010, Q00610, Q01973, Q01974, Q13467, Q14332, Q96CW1	Q00610			13			1	Homo sapiens	0	0	0.0769231	0
				R-HSA-8875360	InlB-mediated entry of Listeria monocytogenes into host cell	O14964, O75886, P08581, P08581, P0CG47, P0CG47, P0CG48, P0CG48, P0DQD2, P0DQD2, P0DQD3, P0DQD3, P22681, P22681, P42566, P62979, P62979, P62987, P62987, P62993-1, P62993-1, Q92783, Q96B97, Q99961, Q99962, Q99963	P22681, P22681			26			2	Homo sapiens	0	0	0.0769231	0
				R-HSA-9673767	Signaling by PDGFRA transmembrane, juxtamembrane and kinase domain mutants	O00459, P01111, P01112, P01116-1, P01116-2, P16234, P27986, P40763, P42224, P42336, P42338, P62993-1, Q07889	P42336			13			1	Homo sapiens	0	0	0.0769231	0
				R-HSA-9673770	Signaling by PDGFRA extracellular domain mutants	O00459, P01111, P01112, P01116-1, P01116-2, P16234, P27986, P40763, P42224, P42336, P42338, P62993-1, Q07889	P42336			13			1	Homo sapiens	0	0	0.0769231	0
				R-HSA-937039	IRAK1 recruits IKK complex	O14920, O15111, P0CG47, P0CG48, P51617, P61088, P62979, P62987, Q13404, Q8N2H9, Q96FA3, Q9HAT8, Q9Y4K3, Q9Y6K9	O14920			14			1	Homo sapiens	0	0	0.0714286	0
				R-HSA-179812	GRB2 events in EGFR signaling	O14944, P00533, P01111, P01112, P01116-1, P01116-2, P01133, P01135, P15514, P35070, P62993-1, Q07889, Q6UW88, Q99075	P00533			14			1	Homo sapiens	0	0	0.0714286	0
				R-HSA-9020558	Interleukin-2 signaling	P01589, P06239, P14784, P23458, P29353, P31785, P42229, P42229, P43405, P51692, P51692, P52333, P60568, Q14289	P06239			14			1	Homo sapiens	0	0	0.0714286	0
				R-HSA-6803205	TP53 regulates transcription of several additional cell death genes whose specific roles in p53-dependent apoptosis remain uncertain	O15350, O15392, P04637, P24386, P41182, P53611, Q13625, Q53FA7, Q92597, Q92696, Q96FX8, Q96KQ4, Q9BZR8, Q9H3D4	P04637			14			1	Homo sapiens	0	0	0.0714286	0
				R-HSA-69109	Leading Strand Synthesis	P09884, P12004, P28340, P35249, P35250, P35251, P40937, P40938, P49005, P49642, P49643, Q14181, Q15054, Q9HCU8	P28340			14			1	Homo sapiens	0	0	0.0714286	0
				R-HSA-69091	Polymerase switching	P09884, P12004, P28340, P35249, P35250, P35251, P40937, P40938, P49005, P49642, P49643, Q14181, Q15054, Q9HCU8	P28340			14			1	Homo sapiens	0	0	0.0714286	0
				R-HSA-200425	Carnitine metabolism	O00763, O43741, O43772, O76082, P19793, P23786, P50416, P54646, Q03181, Q13085, Q92523, Q92748, Q9NPA3, Q9UGJ0	P19793			14			1	Homo sapiens	0	0	0.0714286	0
				R-HSA-975144	IRAK1 recruits IKK complex upon TLR7/8 or 9 stimulation	O14920, O15111, P0CG47, P0CG48, P51617, P61088, P62979, P62987, Q13404, Q8N2H9, Q96FA3, Q9HAT8, Q9Y4K3, Q9Y6K9	O14920			14			1	Homo sapiens	0	0	0.0714286	0
				R-HSA-8940973	RUNX2 regulates osteoblast differentiation	O15379, O75444, P00519, P02452, P02818, P06400, P07947, P10071, P10275, P10275, P12931, P27361, P28482, P46937, Q13950-1, Q13950-1, Q13950-2, Q13950-2, Q13951, Q13951, Q14469, Q8TDD2, Q8WVF2, Q96K83, Q9GZV5, Q9UBN7, Q9UBP5, Q9UPW6, Q9Y5J3	P02452, P06400			29			2	Homo sapiens	0	0	0.0689655	0
				R-HSA-8956320	Nucleobase biosynthesis	O15067, P11172, P12268, P20839, P22102, P22234, P27708, P30520, P30566, P31939, P49915, Q02127, Q06203, Q8N142, Q9H008	P49915			15			1	Homo sapiens	0	0	0.0666667	0
				R-HSA-180336	SHC1 events in EGFR signaling	O14944, P00533, P01111, P01112, P01116-1, P01116-2, P01133, P01135, P15514, P29353, P35070, P62993-1, Q07889, Q6UW88, Q99075	P00533			15			1	Homo sapiens	0	0	0.0666667	0
				R-HSA-189451	Heme biosynthesis	P02768, P06132, P08397, P10746, P13196, P13716, P22557, P22830, P36551, P50336, Q12887, Q7KZN9, Q9UNQ0, Q9Y5Y0-1, Q9Y5Y0-2	P02768			15			1	Homo sapiens	0	0	0.0666667	0
				R-HSA-189483	Heme degradation	O94956-3, P02768, P07148, P08263, P09601, P22310, P30043, P30519, P33527, P53004, Q8VNV4, Q92887, Q9NPD5, Q9UNQ0, Q9Y6L6	P02768			15			1	Homo sapiens	0	0	0.0666667	0
				R-HSA-193807	Synthesis of bile acids and bile salts via 27-hydroxycholesterol	O75881, P17516, P19793, P22680, P42330, P51857, P52895, Q02318, Q04828, Q15596, Q15788, Q16647, Q96RI1, Q9H2F3, Q9UNU6	P19793			15			1	Homo sapiens	0	0	0.0666667	0
				R-HSA-2214320	Anchoring fibril formation	O43897, P02452, P02462, P08123, P08572, P13497, P29400, P53420, Q01955, Q02388, Q13751, Q13753, Q14031, Q16787, Q9Y6L7	P02452			15			1	Homo sapiens	0	0	0.0666667	0
				R-HSA-5099900	WNT5A-dependent internalization of FZD4	O14641, O94973, O95782, P05129, P05771, P09496, P09497, P17252, P32121, P41221, P53680, P63010, Q00610, Q96CW1, Q9ULV1	Q00610			15			1	Homo sapiens	0	0	0.0666667	0
				R-HSA-8874081	MET activates PTK2 signaling	O15230, P02452, P02458, P02461, P02751, P05556, P05997, P07942, P08123, P08581, P11047, P12107, P12931, P13942, P14210, P17301, P20908, P24043, P25391, P25940, P26006, P55268, Q05397, Q13751, Q13753, Q16363, Q16787, Q17RW2, Q8IZC6, Q9Y6N6	P02452, P14210			30			2	Homo sapiens	0	0	0.0666667	0
				R-HSA-8847993	ERBB2 Activates PTK6 Signaling	O14511, O14944, P00533, P01133, P04626, P21860-1, P35070, P56975, Q02297-10, Q02297, Q13882, Q15303-1, Q15303-2, Q15303-3, Q8WWG1, Q99075	P00533			16			1	Homo sapiens	0	0	0.0625	0
				R-HSA-1295596	Spry regulation of FGF signaling	O43597, P0CG47, P0CG48, P12931-1, P15056, P22681, P27361, P28482, P30153, P62714, P62979, P62987, P62993-1, P67775, Q06124, Q9BUB5	P22681			16			1	Homo sapiens	0	0	0.0625	0
				R-HSA-156711	Polo-like kinase mediated events	O95067, P10244, P14635, P30291, P30304, P30307, P49454, P53350, Q08050, Q09028, Q09472, Q52LA3, Q5TKA1, Q6MZP7, Q96GY3, Q99640	Q09472			16			1	Homo sapiens	0	0	0.0625	0
				R-HSA-1839124	FGFR1 mutant receptor activation	O15164, O60258-1, O94905, O95429, O95684, P05230, P08620, P09038, P10767, P11274, P11362-1, P11362-19, P11362, P12034-1, P27986, P31371, P39880, P40763, P42224, P42229, P42336, P51692, P55075-1, P62993-1, Q16630, Q32MZ4, Q7Z7A1-3, Q92614, Q9GZV9, Q9NP95, Q9NVK5, Q9UBW7, Q9UQC2	P42336, Q92614			33			2	Homo sapiens	0	0	0.0606061	0
				R-HSA-1810476	RIP-mediated NFkB activation via ZBP1	O14920, O15111, O15455, P19838, P25963, Q00653, Q04206, Q08211, Q13546, Q15653, Q8IUC6, Q99836, Q9H171, Q9NYR9, Q9NYS0, Q9Y572, Q9Y6K9	O14920			17			1	Homo sapiens	0	0	0.0588235	0
				R-HSA-9022692	Regulation of MECP2 expression and activity	O15379, O60907, O75376, P0DP23, P16220, P17612, P42858, P51608-1, P51608-1, P51608-2, P51608-2, P55316, Q13227, Q13547, Q13554, Q13555, Q13557, Q14739, Q16566, Q8NDV7, Q92769, Q96GD4, Q96ST3, Q9BZK7, Q9H2X6, Q9H9G7, Q9HCE1, Q9HCJ0, Q9HCK5, Q9UKV8, Q9UL18, Q9UPQ9, Q9UQM7, Q9Y618	O75376, Q9Y618			34			2	Homo sapiens	0	0	0.0588235	0
				R-HSA-6785631	ERBB2 Regulates Cell Motility	O14511, O14944, O60610, P00533, P01133, P04626, P21860-1, P35070, P56975, P61586, Q02297-10, Q02297, Q15303-1, Q15303-2, Q15303-3, Q8WWG1, Q99075, Q9Y316	P00533			18			1	Homo sapiens	0	0	0.0555556	0
				R-HSA-1502540	Signaling by Activin	O75593, O95633, P08476, P08476, P09529, P09529, P19883, P27037, P27037, P36896, P84022, Q13485, Q13705, Q13705, Q14919, Q15796, Q8NER5, Q8NER5	Q13485			18			1	Homo sapiens	0	0	0.0555556	0
				R-HSA-8963899	Plasma lipoprotein remodeling	O43462, P02647, P02649, P02652, P02655, P02655, P02656, P02768, P04114, P04180, P06727, P06727, P06858, P08519, P09958, P11150, P11597, P29122, P45844, P55058-1, P55058-2, Q13790, Q14703, Q68CJ9, Q6Q788, Q6Q788, Q6UXH0, Q8IV16, Q92824, Q96AQ7-1, Q96S06, Q9BU23, Q9BY76, Q9NSA1, Q9Y5C1, Q9Y5X9	P02768, P09958			36			2	Homo sapiens	0	0	0.0555556	0
				R-HSA-209543	p75NTR recruits signalling complexes	O14920, O43353, P01138, P01138, P08138, P08138, P0CG47, P0CG48, P41743, P51617-1, P51617, P51617, P62979, P62987, Q13501, Q99836, Q99836, Q9Y4K3	O14920			18			1	Homo sapiens	0	0	0.0555556	0
				R-HSA-2243919	Crosslinking of collagen fibrils	O43897, P02452, P02462, P08123, P08572, P13497, P28300, P29400, P53420, P58215, Q01955, Q08397, Q14031, Q15113, Q92626, Q96JB6, Q9Y4K0, Q9Y6L7	P02452			18			1	Homo sapiens	0	0	0.0555556	0
				R-HSA-2173788	Downregulation of TGF-beta receptor signaling	O14980, O15105, O15105, O75807, O95405-1, P01137, P01137, P0CG47, P0CG47, P0CG48, P0CG48, P36873, P36897, P36897, P37173, P37173, P62136, P62140, P62979, P62979, P62987, P62987, P84022, Q13145, Q15796, Q969W9, Q96PU5, Q9HAU4, Q9HAU4, Q9HCE7, Q9NYA4, Q9UNE7, Q9Y3F4, Q9Y3F4, Q9Y4E8, Q9Y5K5	O14980, Q969W9			36			2	Homo sapiens	0	0	0.0555556	0
				R-HSA-4655427	SUMOylation of DNA methylation proteins	O00257, P26358, P35226, P35227, P63165, P63165, P63279, P63279, P78364, Q06587, Q14781, Q8IXK0, Q8NDX5, Q96GD3-2, Q99496, Q9HC52, Q9UBC3, Q9Y6K1	Q99496			18			1	Homo sapiens	0	0	0.0555556	0
				R-HSA-418990	Adherens junctions interactions	O60716, P03950, P12830, P14923, P15151, P19022, P22223, P33151, P35221, P35222, P55196-2, P55196-2, P55283, P55285, P55286, P55287, P55289, P55290, P55291, P60709, P60709, P63261, P63261, Q12864, Q13634, Q15223, Q86UP0, Q8N126, Q8N3J6, Q92692, Q96NY8, Q9BY67, Q9NQS3, Q9ULB4, Q9ULB5, Q9Y6N8	P35221, P35222			36			2	Homo sapiens	0	0	0.0555556	0
				R-HSA-2172127	DAP12 interactions	A6NMB1, A8K4G0, O00241, O00459, O43561-2, O43914, O43914, O75791, O95944, P01111, P01112, P01116-1, P01116-2, P04222, P06239, P06239, P06241, P06241, P13747, P13747, P16885, P19174, P26717, P26717, P26718, P26718, P27986, P29353-2, P30504, P42336, P42338, P43405, P43631, P43632, P52735, P61769, P61769, P62993-1, P63000, Q06187, Q07889, Q08ET2, Q13094, Q13241, Q13241, Q14943, Q14953, Q14954, Q496F…	P06239, P06239, P42336			56			3	Homo sapiens	0	0	0.0535714	0
				R-HSA-5654710	PI-3K cascade:FGFR3	O43320, O60258-1, O76093, P05230, P08620, P09038, P12034-1, P22607-1, P22607-2, P27986, P31371, P42336, P55075-1, P62993-1, Q06124, Q13480, Q8WU20, Q9GZV9, Q9NP95	P42336			19			1	Homo sapiens	0	0	0.0526316	0
				R-HSA-8963889	Assembly of active LPL and LIPC lipase complexes	O43462, P02655, P06727, P06858, P09958, P11150, P29122, Q14703, Q68CJ9, Q6Q788, Q6UXH0, Q8IV16, Q92824, Q96AQ7-1, Q96S06, Q9BU23, Q9BY76, Q9NSA1, Q9Y5C1	P09958			19			1	Homo sapiens	0	0	0.0526316	0
				R-HSA-9679191	Potential therapeutics for SARS	O60674, O60885, O75116, O94973, O95782, P04150, P05023, P05556, P07437, P08887, P09958, P12268, P13612, P14778, P15692, P20839, P21453, P21964, P23458, P29597, P52333, P53680, P62942, P63010, Q13464, Q13546, Q15116, Q8JXU8, Q92769, Q96CW1, Q96SW2, Q99720, Q9BYF1, Q9NPH3-1, Q9NR96, Q9NYK1, Q9UHD2, Q9Y271	P05023, P09958			38			2	Homo sapiens	0	0	0.0526316	0
				R-HSA-8853884	Transcriptional Regulation by VENTX	O00762, O95231, P04637, P05231, P07333, P17676, P19838, P24385, P30260, P35222, P42771, P51668, P51965, P60006, Q04206, Q13042, Q16763, Q8NDV7, Q8NHZ8, Q96DE5, Q96KQ7, Q9H1A4, Q9H9B1, Q9H9G7, Q9HCE1, Q9HCJ0, Q9HCK5, Q9NQB0, Q9NYG5, Q9UJU2, Q9UJX2, Q9UJX3, Q9UJX4, Q9UJX5, Q9UJX6, Q9UL18, Q9UM11, Q9UM13, Q9UPQ9	P04637, P35222			39			2	Homo sapiens	0	0	0.0512821	0
				R-HSA-392851	Prostacyclin signalling through prostacyclin receptor	O14610, O14610, O14775, O14775, O60262, O60262, P16520, P16520, P43119, P43119, P50150, P50150, P50151, P50151, P59768, P59768, P61952, P61952, P62873, P62873, P62879, P62879, P63092, P63092, P63211, P63211, P63215, P63215, P63218, P63218, Q5JWF2, Q5JWF2, Q9HAV0, Q9HAV0, Q9P2W3, Q9P2W3, Q9UBI6, Q9UBI6, Q9UK08, Q9UK08	Q5JWF2, Q5JWF2			40			2	Homo sapiens	0	0	0.05	0
				R-HSA-5654720	PI-3K cascade:FGFR4	O43320, O60258-1, O76093, O95750, P05230, P08620, P09038, P10767, P22455, P27986, P31371, P42336, P55075-1, P62993-1, Q06124, Q13480, Q86Z14, Q8WU20, Q9GZV9, Q9NP95	P42336			20			1	Homo sapiens	0	0	0.05	0
				R-HSA-9687136	Aberrant regulation of mitotic exit in cancer due to RB1 defects	O00762, P06400, P30260, P51668, P51965, P60006, Q13042, Q13309, Q16763, Q8NHZ8, Q96DE5, Q9H1A4, Q9NYG5, Q9UJX2, Q9UJX3, Q9UJX4, Q9UJX5, Q9UJX6, Q9UM11, Q9UM13	P06400			20			1	Homo sapiens	0	0	0.05	0
				R-HSA-5655302	Signaling by FGFR1 in disease	O15164, O60258-1, O94905, O95429, O95684, P01111, P01112, P01116-1, P01116-2, P05230, P08620, P09038, P10767, P11274, P11362-1, P11362-19, P11362, P12034-1, P19174, P27986, P31371, P39880, P40763, P42224, P42229, P42336, P51692, P55075-1, P62993-1, Q07889, Q13480, Q16630, Q32MZ4, Q7Z7A1-3, Q8WU20, Q92614, Q9GZV9, Q9NP95, Q9NVK5, Q9UBW7, Q9UQC2	P42336, Q92614			41			2	Homo sapiens	0	0	0.0487805	0
				R-HSA-1266695	Interleukin-7 signaling	O00459, O00459, O14508, O15524, P13232, P13232, P14210, P15918, P16871, P16871, P23458, P23458, P27986, P27986, P31785, P31785, P35568, P40763, P40763, P42229, P42229, P51532, P51692, P51692, P52333, P52333, P55895, P68431, P68431, Q71DI3, Q71DI3, Q92569, Q92569, Q969D9, Q969D9, Q9HC73, Q9HC73, Q9NSE2, Q9NSI6, Q9NSI6, Q9Y4H2	P14210, P51532			41			2	Homo sapiens	0	0	0.0487805	0
				R-HSA-8875878	MET promotes cell motility	O15230, P02452, P02458, P02461, P02751, P05556, P05997, P07942, P08123, P08581, P11047, P12107, P12931, P13942, P14210, P17301, P20908, P24043, P25391, P25940, P26006, P46108, P46109, P55268, P61224, P62834, P62993-1, P63000, Q05397, Q13480, Q13751, Q13753, Q13905, Q16363, Q16787, Q17RW2, Q68CZ2, Q8IZC6, Q8IZW8, Q96N67, Q9Y6N6	P02452, P14210			41			2	Homo sapiens	0	0	0.0487805	0
				R-HSA-193639	p75NTR signals via NF-kB	O14920, O43353, P01138, P01138, P08138, P08138, P0CG47, P0CG48, P19838, P25963, P41743, P51617-1, P51617, P51617, P62979, P62987, Q04206, Q13501, Q99836, Q99836, Q9Y4K3	O14920			21			1	Homo sapiens	0	0	0.047619	0
				R-HSA-210993	Tie2 Signaling	O00459, O15123, O60496, P01111, P01112, P01116-1, P01116-2, P27986, P29353, P42336, P42338, P62993-1, Q02763, Q02763, Q06124, Q07889, Q14449, Q14451, Q15389, Q15389, Q9Y264	P42336			21			1	Homo sapiens	0	0	0.047619	0
				R-HSA-6804115	TP53 regulates transcription of additional cell cycle genes whose exact role in the p53 pathway remain uncertain	A5YKK6, O75175, O95628, P04637, P06748, P30307, P78543, Q92600, Q96LI5, Q9C0C2, Q9H4B4, Q9H4X1, Q9H9A5, Q9HC77, Q9NYY3, Q9NZN8, Q9UFF9, Q9UIV1, Q9UKZ1, Q9ULM6, Q9UM63	P04637			21			1	Homo sapiens	0	0	0.047619	0
				R-HSA-5654741	Signaling by FGFR3	O43320, O43559, O43597, O60258-1, O76093, P01111, P01112, P01116-1, P01116-2, P05230, P08620, P09038, P0CG47, P0CG48, P12034-1, P12931-1, P15056, P19174, P22607-1, P22607-2, P22681, P27361, P27986, P28482, P29353-2, P29353-3, P30153, P31371, P42336, P55075-1, P62714, P62979, P62987, P62993-1, P67775, Q06124, Q07889, Q13480, Q14435, Q8WU20, Q9BUB5, Q9GZV9, Q9NP95	P22681, P42336			43			2	Homo sapiens	0	0	0.0465116	0
				R-HSA-5654743	Signaling by FGFR4	O43320, O43559, O43597, O60258-1, O76093, O95750, P01111, P01112, P01116-1, P01116-2, P05230, P08620, P09038, P0CG47, P0CG48, P10767, P12931-1, P15056, P19174, P22455, P22681, P27361, P27986, P28482, P29353-2, P29353-3, P30153, P31371, P42336, P55075-1, P62714, P62979, P62987, P62993-1, P67775, Q06124, Q07889, Q13480, Q86Z14, Q8WU20, Q9BUB5, Q9GZV9, Q9NP95	P22681, P42336			43			2	Homo sapiens	0	0	0.0465116	0
				R-HSA-194068	Bile acid and bile salt metabolism	O14734, O14975, O15438, O75881, O95342, O95992, P02768, P17516, P19793, P22059, P22307-1, P22680, P42330, P46721, P51161, P51659, P51857, P52895, Q02318, Q04828, Q12908, Q14032, Q14973, Q15596, Q15788, Q16647, Q96RI1, Q96SU4, Q99424, Q9BXW6, Q9BZF2, Q9BZF3, Q9H1P3, Q9H2F3, Q9H4L5, Q9NPD5, Q9NSY2, Q9NYL5, Q9UHK6, Q9UNU6, Q9Y2P5, Q9Y6A2, Q9Y6L6	P02768, P19793			43			2	Homo sapiens	0	0	0.0465116	0
				R-HSA-450321	JNK (c-Jun kinases) phosphorylation and activation mediated by activated human TAK1	O14733, O43187, O43318, O43353, P0CG47, P0CG48, P45983, P45984, P45985, P51617, P53779, P61088, P62979, P62987, Q13404, Q15750, Q8N5C8, Q9HC29, Q9NYJ8, Q9Y239, Q9Y4K3, Q9Y6K9	P45985			22			1	Homo sapiens	0	0	0.0454545	0
				R-HSA-9613829	Chaperone Mediated Autophagy	O60664, O95613, P07900, P07998, P08238, P08670, P0CG47, P0CG48, P11142, P13473, P13569, P14136, P62979, P62987, P68104, P68871, Q12798, Q13099, Q3SXY8, Q99497, Q99541, Q9UBN7	P07900			22			1	Homo sapiens	0	0	0.0454545	0
				R-HSA-5654689	PI-3K cascade:FGFR1	O15520, O60258-1, P05230, P08620, P09038, P10767, P11362-1, P11362-19, P11487, P12034-1, P27986, P31371, P42336, P55075-1, P62993-1, Q06124, Q13480, Q8WU20, Q9GZV9, Q9HCT0, Q9NP95, Q9UEF7-1, Q9UEF7-2	P42336			23			1	Homo sapiens	0	0	0.0434783	0
				R-HSA-2173782	Binding and Uptake of Ligands by Scavenger Receptors	A0A075B6P5, A0A075B6S6, A0A0C4DH25, A0A0C4DH73, A0M8Q6, A1L4H1, A2KUC3, A2NJV5, A2NXD2, O14791, P00738, P00739, P01591, P01593, P01594, P01597, P01599, P01601, P01602, P01611, P01614, P01615, P01619, P01624, P01699, P01700, P01701, P01703, P01704, P01705, P01706, P01709, P01714, P01715, P01717, P01718, P01721, P01742, P01743, P01762, P01763, P01764, P01766, P01767, P01768, P01772, P01780, P01782,…	P02452, P02768, P07900, P07900, P27797, P27797			143			6	Homo sapiens	0	0	0.041958	0
				R-HSA-452723	Transcriptional regulation of pluripotent stem cells	O43474, O60481, P09038, P13385, P21709, P40424, P40763, P48431, Q01860, Q13285, Q13485, Q15406-1, Q15796, Q7L190, Q96SZ4, Q99814, Q9GZV8, Q9H334-8, Q9H9S0, Q9H9Z2, Q9NSC2, Q9UJQ4, Q9UJU5, Q9Y2N7	Q13485			24			1	Homo sapiens	0	0	0.0416667	0
				R-HSA-1606322	ZBP1(DAI) mediated induction of type I IFNs	O14920, O15111, O15455, P19838, P25963, Q00653, Q04206, Q08211, Q13546, Q14653, Q14653, Q15653, Q8IUC6, Q96MN2, Q99836, Q9H171, Q9H171, Q9NYR9, Q9NYS0, Q9UHD2, Q9UHD2, Q9Y2E6, Q9Y572, Q9Y6K9	O14920			24			1	Homo sapiens	0	0	0.0416667	0
				R-HSA-193368	Synthesis of bile acids and bile salts via 7alpha-hydroxycholesterol	O14734, O14975, O75881, O95342, P17516, P19793, P22307-1, P22680, P42330, P51659, P51857, P52895, Q02318, Q04828, Q14032, Q15596, Q15788, Q16647, Q96RI1, Q99424, Q9H2F3, Q9UHK6, Q9UNU6, Q9Y2P5	P19793			24			1	Homo sapiens	0	0	0.0416667	0
				R-HSA-5627117	RHO GTPases Activate ROCKs	O14950, O14974, O60237, O75116, O75116, P08134, P08134, P23528, P24844, P35579, P35580, P35749, P53667, P53671, P60660, P61586, P61586, P62140, P62745, P62745, Q13153, Q13464, Q13464, Q7Z406	P35749			24			1	Homo sapiens	0	0	0.0416667	0
				R-HSA-5655332	Signaling by FGFR3 in disease	O43320, O60258-1, O76093, P01111, P01112, P01116-1, P01116-2, P05230, P08620, P09038, P12034-1, P19174, P22607-1, P22607-2, P22607, P27986, P31371, P42336, P55075-1, P62993-1, Q07889, Q13480, Q8WU20, Q9GZV9, Q9NP95	P42336			25			1	Homo sapiens	0	0	0.04	0
				R-HSA-416572	Sema4D induced cell migration and growth-cone collapse	O14950, O15085, O43157, O75116, O75116, P04626, P08134, P08134, P24844, P35579, P35580, P35749, P53667, P53671, P60660, P61586, P61586, P62745, P62745, Q13464, Q13464, Q7Z406, Q92730, Q92854, Q9NZN5	P35749			25			1	Homo sapiens	0	0	0.04	0
				R-HSA-8853338	Signaling by FGFR3 point mutants in cancer	O43320, O60258-1, O76093, P01111, P01112, P01116-1, P01116-2, P05230, P08620, P09038, P12034-1, P19174, P22607-1, P22607-2, P22607, P27986, P31371, P42336, P55075-1, P62993-1, Q07889, Q13480, Q8WU20, Q9GZV9, Q9NP95	P42336			25			1	Homo sapiens	0	0	0.04	0
				R-HSA-1963640	GRB2 events in ERBB2 signaling	O14511, O14944, P00533, P01111, P01111, P01112, P01112, P01116-1, P01116-1, P01116-2, P01116-2, P01133, P04626, P04626, P35070, P56975, P62993-1, P62993-1, Q02297, Q07889, Q07889, Q15303-1, Q15303-2, Q15303-3, Q8WWG1, Q99075	P00533			26			1	Homo sapiens	0	0	0.0384615	0
				R-HSA-373753	Nephrin family interactions	O00401, O00459, O14936, O43639, O43707, O60500, O60500, P06241, P06241, P12814, P16333, P27986, P35609, P42336, P42338, P46940, Q01082, Q08043, Q13813, Q6UWL6, Q86UL8, Q8IZU9, Q96J84, Q96J84, Q9NP85, Q9Y5K6	P42336			26			1	Homo sapiens	0	0	0.0384615	0
				R-HSA-3214842	HDMs demethylate histones	O14607, O15054, O15550, O60341, O75151, O75164, O94953, P29375, P41229, P62805, P68431, Q14865, Q6B0I6, Q6NYC1, Q6ZMT4, Q71DI3, Q7LBC6, Q8IUF8, Q8NB78, Q8NHM5, Q9BY66, Q9H3R0, Q9UGL1, Q9UPP1, Q9Y2K7, Q9Y4C1	Q14865			26			1	Homo sapiens	0	0	0.0384615	0
				R-HSA-5654695	PI-3K cascade:FGFR2	O15520, O43320, O60258-1, O76093, P05230, P08620, P09038, P10767, P11487, P12034-1, P21781, P21802-1, P21802-18, P21802-3, P21802-5, P27986, P31371, P42336, P55075-1, P62993-1, Q06124, Q13480, Q8WU20, Q9GZV9, Q9HCT0, Q9NP95	P42336			26			1	Homo sapiens	0	0	0.0384615	0
				R-HSA-1660499	Synthesis of PIPs at the plasma membrane	O00329, O00443, O00459, O00750, O14986, O15056, O15327, O15357, O43426, O60331, O75747, P20338, P20339, P27986, P42336, P42338, P48426, P48736, P51813, P60484, P61106, P78356, P84077, Q01968, Q12923, Q13496, Q13613, Q13614, Q13615, Q15735, Q5UE93, Q86WG5, Q8NCE2, Q8TBX8, Q8TCG2, Q8WYR1, Q92569, Q92835, Q96EF0, Q96JA3, Q96PE3, Q96QG7, Q96T51, Q99755, Q9BT40, Q9BTU6, Q9H4M7, Q9HAU0, Q9HB19, Q9HB20,…	P42336, P48736			53			2	Homo sapiens	0	0	0.0377358	0
				R-HSA-5260271	Diseases of Immune System	O00206, O14920, O15111, O15455, O60602, O60603, P04949, P08571, P16671, P19838, P25963, P26623, P30690, P58753, Q00653, Q04206, Q06187, Q13114, Q15399, Q8IUC6, Q99836, Q9BXR5, Q9H1C4, Q9NWZ3, Q9Y2C9, Q9Y6K9, Q9Y6Y9	O14920			27			1	Homo sapiens	0	0	0.037037	0
				R-HSA-912526	Interleukin receptor SHC signaling	O00329, O00459, O15357, O60674, P01589, P04141, P05113, P08700, P14784, P15509, P23458, P26951, P27986, P29350, P29353, P31785, P32927, P42336, P42338, P52333, P60568, P62993-1, Q01344, Q07889, Q92569, Q92835, Q9UQC2	P42336			27			1	Homo sapiens	0	0	0.037037	0
				R-HSA-5602358	Diseases associated with the TLR signaling cascade	O00206, O14920, O15111, O15455, O60602, O60603, P04949, P08571, P16671, P19838, P25963, P26623, P30690, P58753, Q00653, Q04206, Q06187, Q13114, Q15399, Q8IUC6, Q99836, Q9BXR5, Q9H1C4, Q9NWZ3, Q9Y2C9, Q9Y6K9, Q9Y6Y9	O14920			27			1	Homo sapiens	0	0	0.037037	0
				R-HSA-202433	Generation of second messenger molecules	A0A0A6YYK7, O15117, O15117, O43561, O75791, O75914, P01730, P01733, P01737, P01848, P01850, P01903, P01906, P01909, P01911, P01912, P01920, P04229, P04234, P04435, P04437, P04440, P05538, P06239, P07766, P09693, P13760, P13761, P13762, P16333, P16885, P19174, P20036, P20039, P20963-1, P42768, P43403, P50552, P79483, Q08881, Q13094, Q13094, Q13153, Q13177, Q29974, Q30134, Q30154, Q30167, Q5Y7A7, Q…	O75914, P06239			55			2	Homo sapiens	0	0	0.0363636	0
				R-HSA-189445	Metabolism of porphyrins	O94956-3, P02768, P06132, P07148, P08263, P08397, P09601, P10746, P13196, P13716, P22310, P22557, P22830, P30043, P30519, P33527, P36551, P50336, P53004, Q12887, Q7KZN9, Q8VNV4, Q92887, Q9NPD5, Q9UNQ0, Q9Y5Y0-1, Q9Y5Y0-2, Q9Y6L6	P02768			28			1	Homo sapiens	0	0	0.0357143	0
				R-HSA-451927	Interleukin-2 family signaling	O00182, O00329, O00459, O15357, O60674, P01589, P04141, P05113, P06239, P08700, P14784, P14784, P15248, P15509, P23458, P23458, P26951, P27986, P29350, P29353, P29353, P31785, P31785, P32927, P40763, P40933, P40933, P42224, P42229, P42229, P42336, P42338, P43405, P51692, P51692, P52333, P52333, P60568, P62993-1, P62993, P62993, Q01113, Q01344, Q07889, Q07890, Q13261, Q13261, Q14289, Q14765, Q8TDQ…	P06239, P42336			56			2	Homo sapiens	0	0	0.0357143	0
				R-HSA-5654708	Downstream signaling of activated FGFR3	O43320, O43559, O60258-1, O76093, P01111, P01112, P01116-1, P01116-2, P05230, P08620, P09038, P12034-1, P19174, P22607-1, P22607-2, P27986, P29353-2, P29353-3, P31371, P42336, P55075-1, P62993-1, Q06124, Q07889, Q13480, Q8WU20, Q9GZV9, Q9NP95	P42336			28			1	Homo sapiens	0	0	0.0357143	0
				R-HSA-201451	Signaling by BMP	O00238, O15105, O15198, O43541, O95393, O95813, P03971, P12643, P12755, P27037, P36894, P37023, P51668, P61077, Q12841, Q13253, Q13485, Q13705, Q13873, Q15797, Q16671, Q7Z3T8, Q99717, Q9BU40, Q9H772, Q9HAU4, Q9HCE7, Q9UK05	Q13485			28			1	Homo sapiens	0	0	0.0357143	0
				R-HSA-373755	Semaphorin interactions	O14531, O14786, O14786, O14950, O15041, O15085, O43157, O43914, O60331, O60486, O75051, O75051, O75116, O75116, O75326, O75326, O75914, O94887, O94887, P04626, P05556, P06241, P06241, P07332, P07332, P07900, P08134, P08134, P08238, P08575, P08581, P10301, P10301, P21854, P23528, P24844, P35579, P35580, P35749, P49841, P51805, P51805, P53667, P53667, P53671, P56199, P60660, P61586, P61586, P62745,…	O75914, P07900, P35749			85			3	Homo sapiens	0	0	0.0352941	0
				R-HSA-400685	Sema4D in semaphorin signaling	O14950, O15085, O43157, O75116, O75116, P04626, P08134, P08134, P08581, P10301, P24844, P35579, P35580, P35749, P53667, P53671, P60660, P61586, P61586, P62745, P62745, P63000, Q13464, Q13464, Q7Z406, Q92730, Q92854, Q9NRY4, Q9NZN5	P35749			29			1	Homo sapiens	0	0	0.0344828	0
				R-HSA-5654716	Downstream signaling of activated FGFR4	O43320, O43559, O60258-1, O76093, O95750, P01111, P01112, P01116-1, P01116-2, P05230, P08620, P09038, P10767, P19174, P22455, P27986, P29353-2, P29353-3, P31371, P42336, P55075-1, P62993-1, Q06124, Q07889, Q13480, Q86Z14, Q8WU20, Q9GZV9, Q9NP95	P42336			29			1	Homo sapiens	0	0	0.0344828	0
				R-HSA-186797	Signaling by PDGF	A6NMZ7, A8TX70, O00459, O43639, P00747, P00750, P01111, P01112, P01116-1, P01116-2, P01127, P02458, P02461, P02462, P04085-1, P04085-2, P05997, P07996, P08572, P09619, P09958, P10451, P12109, P12110, P12111, P12931, P16234, P16333, P19174, P20849, P20908, P20936, P25940, P27986, P29400, P35442, P35443, P40763, P42224, P42226, P42229, P42336, P42338, P46108, P46109, P49746, P51692, P53420, P56945,…	P09958, P42336			60			2	Homo sapiens	0	0	0.0333333	0
				R-HSA-3928664	Ephrin signaling	O00560, O15197, O15197, O43639, O75914, P06241, P06241, P12931-1, P12931-1, P19105, P29323, P29323, P52799, P52799, P54753, P54753, P54760, P54760, P54762, P54762, P63000, P98172, P98172, Q13153, Q13177, Q14155, Q15768, Q15768, Q9Y2X7, Q9Y2X7	O75914			30			1	Homo sapiens	0	0	0.0333333	0
				R-HSA-5654732	Negative regulation of FGFR3 signaling	O43320, O43597, O60258-1, O76093, P05230, P08620, P09038, P0CG47, P0CG48, P12034-1, P12931-1, P15056, P22607-1, P22607-2, P22681, P27361, P28482, P30153, P31371, P55075-1, P62714, P62979, P62987, P62993-1, P67775, Q06124, Q8WU20, Q9BUB5, Q9GZV9, Q9NP95	P22681			30			1	Homo sapiens	0	0	0.0333333	0
				R-HSA-69273	Cyclin A/B1/B2 associated events during G2/M transition	O14980, O95067, P06493, P06493, P14635, P20248, P20248, P24941, P30153, P30154, P30291, P30291, P30304, P30305, P30307, P50613, P51946, P51948, P53350, P62714, P63151, P67775, P78396, P78396, Q08050, Q99640, Q99640, Q9UIC8, Q9Y570, Q9Y5P8	O14980			30			1	Homo sapiens	0	0	0.0333333	0
				R-HSA-8866654	E3 ubiquitin ligases ubiquitinate target proteins	A0AVI4, O00623, O60683, O60814, O75150, O75381, O95999, P01892, P04439, P06899, P09727, P0CG47, P0CG48, P12004, P23527, P28328, P33778, P49459, P50542-1, P50542-2, P50876, P51668, P51965, P55072, P58876, P61077, P61088, P62807, P62837, P62979, P62987, P63146, P68036, P78527, Q14527, Q149N8, Q15819, Q5VTR2, Q6P1J9, Q6PD62, Q7L523, Q8N2K1-1, Q8N2K1, Q8N7H5, Q8N8N0, Q8WVC0, Q92541, Q92968, Q93079, Q…	P78527, Q6PD62			60			2	Homo sapiens	0	0	0.0333333	0
				R-HSA-186763	Downstream signal transduction	O00459, O43639, P01111, P01112, P01116-1, P01116-2, P01127, P04085-1, P04085-2, P09619, P12931, P16234, P16333, P19174, P20936, P27986, P40763, P42224, P42226, P42229, P42336, P42338, P46108, P46109, P51692, P56945, P62993-1, Q06124, Q07889, Q13905, Q14451	P42336			31			1	Homo sapiens	0	0	0.0322581	0
				R-HSA-5654733	Negative regulation of FGFR4 signaling	O43320, O43597, O60258-1, O76093, O95750, P05230, P08620, P09038, P0CG47, P0CG48, P10767, P12931-1, P15056, P22455, P22681, P27361, P28482, P30153, P31371, P55075-1, P62714, P62979, P62987, P62993-1, P67775, Q06124, Q86Z14, Q8WU20, Q9BUB5, Q9GZV9, Q9NP95	P22681			31			1	Homo sapiens	0	0	0.0322581	0
				R-HSA-9679506	SARS-CoV Infections	O15393, O43633, O60674, O60885, O75116, O94973, O95782, P04150, P05023, P05556, P06400, P07437, P07711, P08887, P09958, P0C6U8, P0C6X7, P0CG47, P0CG48, P12268, P13612, P14314, P14778, P15692, P15907, P17844, P20839, P21453, P21964, P23458, P26572, P27824, P29597, P40337, P49840, P49841, P52333, P53680, P55072, P59594, P59595, P59596, P59632, P59635, P59636, P59637, P62942, P62979, P62987, P63010,…	P05023, P06400, P09958			97			3	Homo sapiens	0	0	0.0309278	0
				R-HSA-2428928	IRS-related events triggered by IGF1R	O00459, O14654, O15520, O15530, O43320, O60258-1, O76093, O95750, P01111, P01112, P01116-1, P01116-2, P01344, P05019, P05230, P08069, P08620, P09038, P10767, P11362-1, P11362-19, P11487, P12034-1, P21781, P21802-1, P21802-18, P21802-3, P21802-5, P22455, P22607-1, P22607-2, P27986, P31371, P31751, P31751, P35568, P35568, P36888, P42336, P42338, P49771, P55075-1, P62993-1, P62993-1, Q06124, Q07889,…	O14654, P42336			65			2	Homo sapiens	0	0	0.0307692	0
				R-HSA-167044	Signalling to RAS	O15264, P01111, P01111, P01112, P01112, P01116-1, P01116-1, P01116-2, P01116-2, P01138, P04629, P11233, P11234, P12931-1, P29353, P29353, P49137, P53778, P62993-1, P62993-1, P98077, P98077, Q07889, Q07889, Q12967, Q12967, Q15759, Q15759, Q16539, Q16539, Q16644, Q92529, Q92529	P04629			33			1	Homo sapiens	0	0	0.030303	0
				R-HSA-192105	Synthesis of bile acids and bile salts	O14734, O14975, O75881, O95342, O95992, P17516, P19793, P22059, P22307-1, P22680, P42330, P51659, P51857, P52895, Q02318, Q04828, Q14032, Q15596, Q15788, Q16647, Q96RI1, Q96SU4, Q99424, Q9BXW6, Q9BZF2, Q9BZF3, Q9H1P3, Q9H2F3, Q9H4L5, Q9NYL5, Q9UHK6, Q9UNU6, Q9Y2P5, Q9Y6A2	P19793			34			1	Homo sapiens	0	0	0.0294118	0
[truncated: 1,500 more rows]
