# Supplementary material for: USP15 Represses Hepatocellular Carcinoma Progression by Regulation of Pathways of Cell Proliferation and Cell Migration: A System Biology Analysis
Source: Cancers (Basel). 2023 Feb 21;15(5):1371. doi: 10.3390/cancers15051371 (PMC10000201; doi:10.3390/cancers15051371)
Supplement: Supplementary file 1 [file cancers-15-01371-s001.zip › Table S4.xlsx]

## Sheet: Sheet1
	total
Tumor	102
Non-tumor	27
Pathologist senior	Negative	Weak	Moderate	Strong
Tumor	50	26	23	3
Non-tumor	2	9	11	5
PathologistA	Negative	weak	moderate	strong
tumor	46	20	33	3
non-tumor	4	5	12	6
PathologistB	Negative	weak	moderate	strong
tumor	52	27	20	3
non-tumor	6	8	9	4
