# Supplementary material for: USP15 Represses Hepatocellular Carcinoma Progression by Regulation of Pathways of Cell Proliferation and Cell Migration: A System Biology Analysis
Source: Cancers (Basel). 2023 Feb 21;15(5):1371. doi: 10.3390/cancers15051371 (PMC10000201; doi:10.3390/cancers15051371)
Supplement: Supplementary file 1 [file cancers-15-01371-s001.zip › Table S5.xlsx]

## Sheet: 计算百分率
						shared name	protein ID-All	Protein ID- UP	Protein ID-layer2	Protien ID-Down	selected	Species	#	#Down	#UP	#layer2	%Down	%UP	%layer2	Pathway Name	name	score
						R-HSA-69895	P04637, P38936, P57723, Q96PM9	P57723	P04637, P38936		FALSE	Homo sapiens	4		1	2	0	0.25	0.5	Transcriptional activation of cell cycle inhibitor p21	R-HSA-69895	0.125	1250
						R-HSA-69560	P04637, P38936, P57723, Q96PM9	P57723	P04637, P38936		FALSE	Homo sapiens	4		1	2	0	0.25	0.5	Transcriptional activation of p53 responsive genes	R-HSA-69560	0.125	1250
						R-HSA-5083630	P46531, Q04721, Q8NES3, Q99466, Q9UM47	Q8NES3	P46531, Q04721, Q9UM47		FALSE	Homo sapiens	5		1	3	0	0.2	0.6	Defective LFNG causes SCDO3	R-HSA-5083630	0.12	1200
						R-HSA-8931987	O15169, P03372, Q01196, Q13951, Q8NC69, Q9HCL2		O15169, P03372	O15169, Q8NC69	FALSE	Homo sapiens	6	2		2	0.333333	0	0.333333	RUNX1 regulates estrogen receptor mediated transcription	R-HSA-8931987	0.111111	1111.11
						R-HSA-9017802	P49768, P49810, P67809, Q8WW43, Q92542, Q96BI3, Q9NZ42, Q9UM47	Q8WW43	Q92542, Q9UM47	P49768, P67809	FALSE	Homo sapiens	8	2	1	2	0.25	0.125	0.25	Noncanonical activation of NOTCH3	R-HSA-9017802	0.09375	937.5
						R-HSA-9603381	P12931, P12931, P20783, P20783, P27986, P35568, P42336, Q16288, Q16288	P12931, P12931	P42336, Q16288, Q16288		FALSE	Homo sapiens	9		2	3	0	0.222222	0.333333	Activated NTRK3 signals through PI3K	R-HSA-9603381	0.0740741	740.741
						R-HSA-450520	O14980, O75888, P17252, P35658, P39687, Q01105, Q05655, Q15717	O75888	O14980, P35658	Q05655	FALSE	Homo sapiens	8	1	1	2	0.125	0.125	0.25	HuR (ELAVL1) binds and stabilizes mRNA	R-HSA-450520	0.0625	625
						R-HSA-9665251	P04626, P07900, Q16543, Q96RT1	Q96RT1	P07900		FALSE	Homo sapiens	4		1	1	0	0.25	0.25	Resistance of ERBB2 KD mutants to lapatinib	R-HSA-9665251	0.0625	625
						R-HSA-9665250	P04626, P07900, Q16543, Q96RT1	Q96RT1	P07900		FALSE	Homo sapiens	4		1	1	0	0.25	0.25	Resistance of ERBB2 KD mutants to AEE788	R-HSA-9665250	0.0625	625
						R-HSA-9665249	P04626, P07900, Q16543, Q96RT1	Q96RT1	P07900		FALSE	Homo sapiens	4		1	1	0	0.25	0.25	Resistance of ERBB2 KD mutants to afatinib	R-HSA-9665249	0.0625	625
						R-HSA-9665247	P04626, P07900, Q16543, Q96RT1	Q96RT1	P07900		FALSE	Homo sapiens	4		1	1	0	0.25	0.25	Resistance of ERBB2 KD mutants to osimertinib	R-HSA-9665247	0.0625	625
						R-HSA-9665246	P04626, P07900, Q16543, Q96RT1	Q96RT1	P07900		FALSE	Homo sapiens	4		1	1	0	0.25	0.25	Resistance of ERBB2 KD mutants to neratinib	R-HSA-9665246	0.0625	625
						R-HSA-9665245	P04626, P07900, Q16543, Q96RT1	Q96RT1	P07900		FALSE	Homo sapiens	4		1	1	0	0.25	0.25	Resistance of ERBB2 KD mutants to tesevatinib	R-HSA-9665245	0.0625	625
						R-HSA-9665244	P04626, P07900, Q16543, Q96RT1	Q96RT1	P07900		FALSE	Homo sapiens	4		1	1	0	0.25	0.25	Resistance of ERBB2 KD mutants to sapitinib	R-HSA-9665244	0.0625	625
						R-HSA-9665233	P04626, P07900, Q16543, Q96RT1	Q96RT1	P07900		FALSE	Homo sapiens	4		1	1	0	0.25	0.25	Resistance of ERBB2 KD mutants to trastuzumab	R-HSA-9665233	0.0625	625
						R-HSA-9665737	P04626, P07900, Q16543, Q96RT1	Q96RT1	P07900		FALSE	Homo sapiens	4		1	1	0	0.25	0.25	Drug resistance in ERBB2 TMD/JMD mutants	R-HSA-9665737	0.0625	625
						R-HSA-9665230	P04626, P07900, Q16543, Q96RT1	Q96RT1	P07900		FALSE	Homo sapiens	4		1	1	0	0.25	0.25	Drug resistance in ERBB2 KD mutants	R-HSA-9665230	0.0625	625
						R-HSA-9652282	P04626, P07900, Q16543, Q96RT1	Q96RT1	P07900		FALSE	Homo sapiens	4		1	1	0	0.25	0.25	Drug-mediated inhibition of ERBB2 signaling	R-HSA-9652282	0.0625	625
						R-HSA-8939256	O15169, P03372, Q01196, Q13951, Q9BXY4, Q9BZS1		O15169, P03372	O15169	FALSE	Homo sapiens	6	1		2	0.166667	0	0.333333	RUNX1 regulates transcription of genes involved in WNT signaling	R-HSA-8939256	0.0555556	555.556
						R-HSA-5693548	O60934, P49959, P52292, Q13315, Q92878, Q92993		Q13315, Q92878	Q92993	FALSE	Homo sapiens	6	1		2	0.166667	0	0.333333	Sensing of DNA Double Strand Breaks	R-HSA-5693548	0.0555556	555.556
						R-HSA-3371568	O75506, P07900, P08238, P0DMV8, P0DMV9, P11142, P25685, P34931, P54652, Q00613, Q02790, Q09472, Q15185, Q92793	Q00613	P07900, Q09472, Q92793	P0DMV8, P0DMV9	FALSE	Homo sapiens	14	2	1	3	0.142857	0.0714286	0.214286	Attenuation phase	R-HSA-3371568	0.0459184	459.184
						R-HSA-8866376	O75553, P06241, P78509, P98155, Q96B97	P98155	P78509		FALSE	Homo sapiens	5		1	1	0	0.2	0.2	Reelin signalling pathway	R-HSA-8866376	0.04	400
						R-HSA-9623433	O75376, P19793, P28702, P35503, P51161, P55055, Q13133, Q15788, Q9Y618	P51161	O75376, P19793, Q9Y618		FALSE	Homo sapiens	9		1	3	0	0.111111	0.333333	NR1H2 & NR1H3 regulate gene expression to control bile acid homeostasis	R-HSA-9623433	0.037037	370.37
						R-HSA-68884	O60216, O95235, P53350, Q02241, Q14683, Q29RF7, Q6KC79, Q7Z5K2, Q8N3U4, Q8WVM7, Q9NTI5, Q9UQE7, Q9Y6X3	O95235	Q8N3U4, Q8WVM7, Q9NTI5	Q02241	FALSE	Homo sapiens	13	1	1	3	0.0769231	0.0769231	0.230769	Mitotic Telophase/Cytokinesis	R-HSA-68884	0.035503	355.03
						R-HSA-1474151	P00374, P07900, P0DP23, P29474, P30047, P30793, P31749, P35270, Q03393, Q13237	P31749	P07900	P00374, Q03393	FALSE	Homo sapiens	10	2	1	1	0.2	0.1	0.1	Tetrahydrobiopterin (BH4) synthesis, recycling, salvage and regulation	R-HSA-1474151	0.03	300
						R-HSA-1912420	O00587, O14983, P09958, P15291, P16615, P20340, P46531, P46531, Q04721, Q04721, Q11203, Q11206, Q15363, Q8NES3, Q93084, Q99466, Q99466, Q9UBV2, Q9UM47, Q9UM47, Q9Y274, Q9Y644	Q8NES3	P09958, P46531, P46531, Q04721, Q04721, Q9UM47, Q9UM47	Q9UBV2	FALSE	Homo sapiens	22	1	1	7	0.0454545	0.0454545	0.318182	Pre-NOTCH Processing in Golgi	R-HSA-1912420	0.0289256	289.256
						R-HSA-6804114	O14965, P04637, P06493, P12004, P14635, P24522, P28749, P30307, P31947, Q07812, Q08999, Q09472, Q14186, Q14188, Q16254, Q86X55, Q96PM9, Q99873		P04637, Q07812, Q09472	P24522, Q16254, Q86X55	FALSE	Homo sapiens	18	3		3	0.166667	0	0.166667	TP53 Regulates Transcription of Genes Involved in G2 Cell Cycle Arrest	R-HSA-6804114	0.0277778	277.778
						R-HSA-1433559	O14492, O14544, O15524, P06239, P06241, P07947, P07948, P10721, P10721, P12931-1, P17252, P21583-1, P21583-1, P22681, P29350, P62993-1, Q07889, Q9UQQ2		P06239, P10721, P10721, P22681	P07948, Q9UQQ2	FALSE	Homo sapiens	18	2		4	0.111111	0	0.222222	Regulation of KIT signaling	R-HSA-1433559	0.0246914	246.914
						R-HSA-933542	O14920, O15111, O95786, O95786, P04271, P05067, P09429, P0DJI8, P19838, P25963, P80511, Q00653, Q04206, Q12933, Q12933, Q13233, Q13233, Q14258, Q14258, Q15109, Q15653, Q7Z434, Q7Z434, Q8IUD6, Q8IUD6, Q9BYX4, Q9BYX4, Q9NYR9, Q9NYS0, Q9Y4K3, Q9Y4K3, Q9Y6K9	Q13233, Q13233, Q7Z434, Q7Z434, Q9BYX4, Q9BYX4	O14920, Q13233, Q13233	P09429, P25963	FALSE	Homo sapiens	32	2	6	3	0.0625	0.1875	0.09375	TRAF6 mediated NF-kB activation	R-HSA-933542	0.0234375	234.375
						R-HSA-2559584	P04637, P06400, P07305, P10412, P16401, P16402, P16403, P17096, P20700, P52926, P54198, Q02539, Q96L91, Q9NPG3, Q9Y294, Q9Y6J0	P17096	P04637, P06400, P16403	P54198	FALSE	Homo sapiens	16	1	1	3	0.0625	0.0625	0.1875	Formation of Senescence-Associated Heterochromatin Foci (SAHF)	R-HSA-2559584	0.0234375	234.375
						R-HSA-9013700	O14672, P49768, P49810, P63104, P78504, Q8WW43, Q92542, Q96BI3, Q99466, Q99466, Q9NR61, Q9NZ42	Q8WW43	Q92542	P49768, P63104	FALSE	Homo sapiens	12	2	1	1	0.166667	0.0833333	0.0833333	NOTCH4 Activation and Transmission of Signal to the Nucleus	R-HSA-9013700	0.0208333	208.333
						R-HSA-3371571	O75506, P02511, P07900, P08238, P0DMV8, P0DMV9, P11142, P25685, P34931, P42345, P54652, Q00613, Q02790, Q09472, Q13554, Q13555, Q13557, Q15185, Q8N122, Q92793, Q96B36, Q9BVC4, Q9UJY1, Q9UQM7	Q00613	P07900, P42345, Q09472, Q92793	P0DMV8, P0DMV9	FALSE	Homo sapiens	24	2	1	4	0.0833333	0.0416667	0.166667	HSF1-dependent transactivation	R-HSA-3371571	0.0208333	208.333
						R-HSA-174437	P12004, P15927, P27694, P28340, P35244, P39748, P49005, P51530, P54274, Q14191, Q15054, Q15554, Q96AP0, Q9BSI4, Q9HCU8, Q9NUX5, Q9NYB0	Q9NUX5	P28340, Q14191	P27694, Q9NYB0	FALSE	Homo sapiens	17	2	1	2	0.117647	0.0588235	0.117647	Removal of the Flap Intermediate from the C-strand	R-HSA-174437	0.0207612	207.612
						R-HSA-75035	O14757, O96017, P06493, P14635, P27348, P30291, P30291, P30307, P31946, P31947, P61981, P62258, P63104, Q04917	O14757, P30291, P30291	O14757	P63104	FALSE	Homo sapiens	14	1	3	1	0.0714286	0.214286	0.0714286	Chk1/Chk2(Cds1) mediated inactivation of Cyclin B:Cdk1 complex	R-HSA-75035	0.0204082	204.082
						R-HSA-918233	O95786, P01574, Q09472, Q13114, Q14164, Q14258, Q14653, Q7Z434, Q8IUD6, Q92793, Q92985, Q9BRV8, Q9BYX4, Q9UHD2	Q7Z434, Q9BYX4	Q09472, Q92793		FALSE	Homo sapiens	14		2	2	0	0.142857	0.142857	TRAF3-dependent IRF activation pathway	R-HSA-918233	0.0204082	204.082
						R-HSA-2660826	O00548, O14672, P46531, P78504, P78536, Q9NR61, Q9Y219	Q9Y219	P46531		FALSE	Homo sapiens	7		1	1	0	0.142857	0.142857	Constitutive Signaling by NOTCH1 t(7;9)(NOTCH1:M1580_K2555) Translocation Mutant	R-HSA-2660826	0.0204082	204.082
						R-HSA-2660825	O00548, O14672, P46531, P78504, P78536, Q9NR61, Q9Y219	Q9Y219	P46531		FALSE	Homo sapiens	7		1	1	0	0.142857	0.142857	Signaling by NOTCH1 t(7;9)(NOTCH1:M1580_K2555) Translocation Mutant	R-HSA-2660825	0.0204082	204.082
						R-HSA-5603029	O14920, O15111, P19838, P25963, Q00653, Q04206, Q9Y6K9		O14920	P25963	FALSE	Homo sapiens	7	1		1	0.142857	0	0.142857	IkBA variant leads to EDA-ID	R-HSA-5603029	0.0204082	204.082
						R-HSA-5336415	P00588, P07900, P08238, P13639, P21926, Q16881, Q99075		P07900	Q16881	FALSE	Homo sapiens	7	1		1	0.142857	0	0.142857	Uptake and function of diphtheria toxin	R-HSA-5336415	0.0204082	204.082
						R-HSA-5358752	O15169, P25054, P30153, P30154, P35222, P48729, P49841, P62714, P67775, Q13362, Q14738, Q15172, Q15173, Q16537, Q5JTC6		O15169, P25054, P35222, Q5JTC6	O15169	FALSE	Homo sapiens	15	1		4	0.0666667	0	0.266667	T41 mutants of beta-catenin aren't phosphorylated	R-HSA-5358752	0.0177778	177.778
						R-HSA-5358751	O15169, P25054, P30153, P30154, P35222, P48729, P49841, P62714, P67775, Q13362, Q14738, Q15172, Q15173, Q16537, Q5JTC6		O15169, P25054, P35222, Q5JTC6	O15169	FALSE	Homo sapiens	15	1		4	0.0666667	0	0.266667	S45 mutants of beta-catenin aren't phosphorylated	R-HSA-5358751	0.0177778	177.778
						R-HSA-5358749	O15169, P25054, P30153, P30154, P35222, P48729, P49841, P62714, P67775, Q13362, Q14738, Q15172, Q15173, Q16537, Q5JTC6		O15169, P25054, P35222, Q5JTC6	O15169	FALSE	Homo sapiens	15	1		4	0.0666667	0	0.266667	S37 mutants of beta-catenin aren't phosphorylated	R-HSA-5358749	0.0177778	177.778
						R-HSA-5358747	O15169, P25054, P30153, P30154, P35222, P48729, P49841, P62714, P67775, Q13362, Q14738, Q15172, Q15173, Q16537, Q5JTC6		O15169, P25054, P35222, Q5JTC6	O15169	FALSE	Homo sapiens	15	1		4	0.0666667	0	0.266667	S33 mutants of beta-catenin aren't phosphorylated	R-HSA-5358747	0.0177778	177.778
						R-HSA-5339716	O15169, P25054, P30153, P30154, P35222, P48729, P49841, P62714, P67775, Q13362, Q14738, Q15172, Q15173, Q16537, Q5JTC6		O15169, P25054, P35222, Q5JTC6	O15169	FALSE	Homo sapiens	15	1		4	0.0666667	0	0.266667	Misspliced GSK3beta mutants stabilize beta-catenin	R-HSA-5339716	0.0177778	177.778
						R-HSA-4839743	O15169, P25054, P30153, P30154, P35222, P48729, P49841, P62714, P67775, Q13362, Q14738, Q15172, Q15173, Q16537, Q5JTC6		O15169, P25054, P35222, Q5JTC6	O15169	FALSE	Homo sapiens	15	1		4	0.0666667	0	0.266667	phosphorylation site mutants of CTNNB1 are not targeted to the proteasome by the destruction complex	R-HSA-4839743	0.0177778	177.778
						R-HSA-8866910	P00533, P01135, P01215, P03372, P04626, P05549, P0DN86, P10721, P15692, P25490, Q6PL18, Q92481, Q92754	P0DN86	P00533, P03372, P10721		FALSE	Homo sapiens	13		1	3	0	0.0769231	0.230769	TFAP2 (AP-2) family regulates transcription of growth factors and their receptors	R-HSA-8866910	0.0177515	177.515
						R-HSA-140342	O00273, O76075, P07305, P09429, P10412, P16401, P16402, P16403, P26583, P42574, P52294, Q02539, Q14974		P16403	P09429, P26583, P42574	FALSE	Homo sapiens	13	3		1	0.230769	0	0.0769231	Apoptosis induced DNA fragmentation	R-HSA-140342	0.0177515	177.515
						R-HSA-428540	O43639, O75914, O94813, O96013, P16333, P63000, Q07889, Q07890, Q13153, Q13177, Q9NQU5, Q9P286, Q9Y6N7		O75914, Q9NQU5, Q9P286	O96013	FALSE	Homo sapiens	13	1		3	0.0769231	0	0.230769	Activation of RAC1	R-HSA-428540	0.0177515	177.515
						R-HSA-5693568	A4GXA9, O15315, O43502, O43542, O43543, O60934, O75771, P38398, P49959, P51530, P51587, P54132, Q06609, Q13315, Q13472, Q14159, Q14191, Q17RS7, Q86YC2, Q8IY92, Q92878, Q92993, Q96AY2, Q96B01, Q96E14, Q96NY9, Q99708, Q99728, Q9BQ83, Q9BX63, Q9H9A7, Q9UQ84		P38398, P51587, Q13315, Q14191, Q8IY92, Q92878	O43543, Q17RS7, Q92993	FALSE	Homo sapiens	32	3		6	0.09375	0	0.1875	Resolution of D-loop Structures through Holliday Junction Intermediates	R-HSA-5693568	0.0175781	175.781
						R-HSA-9013507	A8MQ27, O00308, O00548, O00548, O14672, O76050, P00533, P01133, P0CG47, P0CG47, P0CG48, P0CG48, P49768, P49810, P62979, P62979, P62987, P62987, P67809, P78504, P78504, Q86YT6, Q8WW43, Q92542, Q96AX9, Q96BI3, Q9NR61, Q9NR61, Q9NZ42, Q9UM47, Q9UM47, Q9Y219, Q9Y219, Q9Y6A5	Q8WW43, Q9Y219, Q9Y219	P00533, Q92542, Q9UM47, Q9UM47	P49768, P67809	FALSE	Homo sapiens	34	2	3	4	0.0588235	0.0882353	0.117647	NOTCH3 Activation and Transmission of Signal to the Nucleus	R-HSA-9013507	0.017301	173.01
						R-HSA-174414	P12004, P15927, P18858, P27694, P28340, P35244, P39748, P49005, P51530, P54132, P54274, Q14191, Q15054, Q15554, Q96AP0, Q9BSI4, Q9HCU8, Q9NUX5, Q9NYB0	Q9NUX5	P28340, Q14191	P27694, Q9NYB0	FALSE	Homo sapiens	19	2	1	2	0.105263	0.0526316	0.105263	Processive synthesis on the C-strand of the telomere	R-HSA-174414	0.0166205	166.205
						R-HSA-193692	P08138, P19838, P49768, P49810, P78536, Q04206, Q8WW43, Q92542, Q96BI3, Q9NZ42, Q9Y4K3	Q8WW43	Q92542	P49768	FALSE	Homo sapiens	11	1	1	1	0.0909091	0.0909091	0.0909091	Regulated proteolysis of p75NTR	R-HSA-193692	0.0165289	165.289
						R-HSA-9032500	P06241-1, P06241-1, P12931, P23560, P23560, P63000, Q13224, Q16620, Q16620, Q8IZD9, Q8IZD9	P12931	Q16620, Q16620		FALSE	Homo sapiens	11		1	2	0	0.0909091	0.181818	Activated NTRK2 signals through FYN	R-HSA-9032500	0.0165289	165.289
						R-HSA-5693537	A4GXA9, O15315, O43502, O43542, O43543, O60934, O75771, P38398, P49959, P51530, P51587, P54132, Q06609, Q13315, Q13472, Q14159, Q14191, Q17RS7, Q86YC2, Q8IY92, Q92878, Q92993, Q96AY2, Q96B01, Q96E14, Q96NY9, Q99708, Q99728, Q9BQ83, Q9BX63, Q9H9A7, Q9NZ71, Q9UQ84		P38398, P51587, Q13315, Q14191, Q8IY92, Q92878	O43543, Q17RS7, Q92993	FALSE	Homo sapiens	33	3		6	0.0909091	0	0.181818	Resolution of D-Loop Structures	R-HSA-5693537	0.0165289	165.289
						R-HSA-5693616	O14757, O15315, O43502, O43543, O60671, O60921, O60934, O75771, O75943, P15927, P27694, P35244, P35249, P35250, P38398, P40937, P40938, P49959, P51530, P51587, P54132, Q06609, Q13315, Q13472, Q13535, Q14191, Q6WBX8, Q8WXE1, Q92547, Q92878, Q92993, Q96E14, Q99638, Q99708, Q99728, Q9BSD3, Q9BX63, Q9H9A7, Q9UQ84	O14757	O14757, P38398, P51587, Q13315, Q14191, Q92878	O43543, P27694, Q92993	FALSE	Homo sapiens	39	3	1	6	0.0769231	0.025641	0.153846	Presynaptic phase of homologous DNA pairing and strand exchange	R-HSA-5693616	0.0157791	157.791
						R-HSA-2979096	A8MQ27, O00548, O14672, O76050, P0CG47, P0CG48, P21741, P49768, P49810, P62979, P62987, P78504, Q04721, Q04721, Q12860, Q86YT6, Q8WW43, Q92542, Q96AX9, Q96BI3, Q9NR61, Q9NR61, Q9NZ42, Q9Y219	Q8WW43, Q9Y219	Q04721, Q04721, Q92542	P49768	FALSE	Homo sapiens	24	1	2	3	0.0416667	0.0833333	0.125	NOTCH2 Activation and Transmission of Signal to the Nucleus	R-HSA-2979096	0.015625	156.25
						R-HSA-5210891	O14733, P09958, P0DP23, P13423, P15917, P36507, P40136, P45985, P46734-3, P52564-1, P58335-1, P58335-4, Q02750, Q8WUM4, Q9H6X2-1, Q9H6X2-2	Q02750, Q8WUM4	P09958, P45985		FALSE	Homo sapiens	16		2	2	0	0.125	0.125	Uptake and function of anthrax toxins	R-HSA-5210891	0.015625	156.25
						R-HSA-2025928	O95644, O95644, P0DP23, P0DP23, P16298, P16298, P62937, P62942, P63098, P63098, Q08209, Q08209, Q12968, Q12968, Q13469, Q13469		Q13469, Q13469	Q12968, Q12968	FALSE	Homo sapiens	16	2		2	0.125	0	0.125	Calcineurin activates NFAT	R-HSA-2025928	0.015625	156.25
						R-HSA-6804116	A0AVK6, O96020, P04637, P20248, P24864, P24941, P38936, P46527, P57723, P78396, Q01094, Q96AV8, Q96PM9, Q99856	P57723	P04637, P38936, P46527		FALSE	Homo sapiens	14		1	3	0	0.0714286	0.214286	TP53 Regulates Transcription of Genes Involved in G1 Cell Cycle Arrest	R-HSA-6804116	0.0153061	153.061
						R-HSA-5467348	O15169, P25054, P30153, P30154, P48729, P49841, P62714, P67775, Q13362, Q14738, Q15172, Q15173, Q16537, Q5JTC6		O15169, P25054, Q5JTC6	O15169	FALSE	Homo sapiens	14	1		3	0.0714286	0	0.214286	Truncations of AMER1 destabilize the destruction complex	R-HSA-5467348	0.0153061	153.061
						R-HSA-5467337	O15169, P25054, P30153, P30154, P48729, P49841, P62714, P67775, Q13362, Q14738, Q15172, Q15173, Q16537, Q5JTC6		O15169, P25054, Q5JTC6	O15169	FALSE	Homo sapiens	14	1		3	0.0714286	0	0.214286	APC truncation mutants have impaired AXIN binding	R-HSA-5467337	0.0153061	153.061
						R-HSA-5467340	O15169, P25054, P30153, P30154, P48729, P49841, P62714, P67775, Q13362, Q14738, Q15172, Q15173, Q16537, Q5JTC6		O15169, P25054, Q5JTC6	O15169	FALSE	Homo sapiens	14	1		3	0.0714286	0	0.214286	AXIN missense mutants destabilize the destruction complex	R-HSA-5467340	0.0153061	153.061
						R-HSA-4839748	O15169, P25054, P30153, P30154, P48729, P49841, P62714, P67775, Q13362, Q14738, Q15172, Q15173, Q16537, Q5JTC6		O15169, P25054, Q5JTC6	O15169	FALSE	Homo sapiens	14	1		3	0.0714286	0	0.214286	AMER1 mutants destabilize the destruction complex	R-HSA-4839748	0.0153061	153.061
						R-HSA-4839744	O15169, P25054, P30153, P30154, P48729, P49841, P62714, P67775, Q13362, Q14738, Q15172, Q15173, Q16537, Q5JTC6		O15169, P25054, Q5JTC6	O15169	FALSE	Homo sapiens	14	1		3	0.0714286	0	0.214286	truncated APC mutants destabilize the destruction complex	R-HSA-4839744	0.0153061	153.061
						R-HSA-4839735	O15169, P25054, P30153, P30154, P48729, P49841, P62714, P67775, Q13362, Q14738, Q15172, Q15173, Q16537, Q5JTC6		O15169, P25054, Q5JTC6	O15169	FALSE	Homo sapiens	14	1		3	0.0714286	0	0.214286	AXIN mutants destabilize the destruction complex, activating WNT signaling	R-HSA-4839735	0.0153061	153.061
						R-HSA-9034015	P01111, P01112, P01116-1, P01116-2, P12931, P12931, P19174, P19174, P20783, P20783, P27986, P29353-2, P29353-3, P35568, P42336, P62993-1, Q07812, Q07889, Q13332, Q16288, Q16288, Q16827, Q8WX92	P12931, P12931	P42336, Q07812, Q16288, Q16288		FALSE	Homo sapiens	23		2	4	0	0.0869565	0.173913	Signaling by NTRK3 (TRKC)	R-HSA-9034015	0.0151229	151.229
						R-HSA-9617828	O14793, O43474, O43524, O43524, P24522, P38936, P46527, P55316, P57723, P62324, P84022, P84022, P98177, P98177, Q03135, Q08999, Q12778, Q12778, Q13485, Q13485, Q15796, Q15796, Q16589	P57723	P38936, P46527, Q13485, Q13485	P24522	FALSE	Homo sapiens	23	1	1	4	0.0434783	0.0434783	0.173913	FOXO-mediated transcription of cell cycle genes	R-HSA-9617828	0.0151229	151.229
						R-HSA-9027276	O00329, O00329, O60674, O60674, P01588, P01588, P07948, P07948, P19235, P19235, P27986, P27986, P42336, P42336, P42338, P42338, P48736, P48736, Q13480, Q8WYR1, Q8WYR1, Q9Y4H2, Q9Y4H2		P42336, P42336, P48736, P48736	P07948, P07948	FALSE	Homo sapiens	23	2		4	0.0869565	0	0.173913	Erythropoietin activates Phosphoinositide-3-kinase (PI3K)	R-HSA-9027276	0.0151229	151.229
						R-HSA-5693554	O15315, O43502, O43542, O43543, O60934, O75771, P38398, P49959, P51530, P51587, P54132, Q06609, Q13315, Q13472, Q14191, Q86YC2, Q92878, Q92993, Q96B01, Q96E14, Q99708, Q99728, Q9BX63, Q9H9A7, Q9NZ71, Q9UQ84		P38398, P51587, Q13315, Q14191, Q92878	O43543, Q92993	FALSE	Homo sapiens	26	2		5	0.0769231	0	0.192308	Resolution of D-loop Structures through Synthesis-Dependent Strand Annealing (SDSA)	R-HSA-5693554	0.0147929	147.929
						R-HSA-933543	O14920, O15111, O95786, Q13158, Q13546, Q14258, Q14790, Q7Z434, Q8IUD6, Q92851, Q9BYX4, Q9Y6K9	Q7Z434, Q9BYX4	O14920		FALSE	Homo sapiens	12		2	1	0	0.166667	0.0833333	NF-kB activation through FADD/RIP-1 pathway mediated by caspase-8 and -10	R-HSA-933543	0.0138889	138.889
						R-HSA-3371511	O75506, P07900, P08238, P15927, P27694, P35244, P55072, P62258, P68104, Q00613, Q15185, Q9UBN7	Q00613	P07900	P27694	FALSE	Homo sapiens	12	1	1	1	0.0833333	0.0833333	0.0833333	HSF1 activation	R-HSA-3371511	0.0138889	138.889
						R-HSA-210990	P05106, P06239, P06241, P06756, P07947, P07948, P12931-1, P16284, P19174, P29350, Q06124, Q92835		P06239	P06756, P07948	FALSE	Homo sapiens	12	2		1	0.166667	0	0.0833333	PECAM1 interactions	R-HSA-210990	0.0138889	138.889
						R-HSA-6803207	O14727, O15350, P04637, P29466, P42575, P55212, P78560, Q13315, Q92851, Q9H3D4, Q9HB75, Q9NPP4		P04637, Q13315	P78560	FALSE	Homo sapiens	12	1		2	0.0833333	0	0.166667	TP53 Regulates Transcription of Caspase Activators and Caspases	R-HSA-6803207	0.0138889	138.889
						R-HSA-1251985	O14511, O14944, O75376, O75376, O75689, P02649, P03372, P04271, P05814, P06401, P09486, P12931, P14136, P16949, P35070, P42229, P46937, P48061, P49768, P49810, P56975, P78536, Q02297, Q14582, Q15303-1, Q15303-1, Q15303-2, Q15303-3, Q15303-3, Q8WW43, Q8WWG1, Q92542, Q96BI3, Q99075, Q9NYJ8, Q9NYJ8, Q9NZ42, Q9NZC7	O75689, P12931, Q8WW43	O75376, O75376, P03372, Q92542	P16949, P49768	FALSE	Homo sapiens	38	2	3	4	0.0526316	0.0789474	0.105263	Nuclear signaling by ERBB4	R-HSA-1251985	0.0138504	138.504
						R-HSA-198323	O15111, P31749, P31749, P31751, P31751, P38936, P46527, P49815, P49840, P49841, P55211, Q00987, Q92934, Q96B36, Q9UHC7, Q9Y243, Q9Y243	P31749, P31749	P38936, P46527		FALSE	Homo sapiens	17		2	2	0	0.117647	0.117647	AKT phosphorylates targets in the cytosol	R-HSA-198323	0.0138408	138.408
						R-HSA-196299	O15169, O75474, P25054, P30153, P30154, P35222, P48729, P49841, P62714, P67775, Q13362, Q14738, Q15172, Q15173, Q16537, Q5JTC6, Q92837		O15169, P25054, P35222, Q5JTC6	O15169	FALSE	Homo sapiens	17	1		4	0.0588235	0	0.235294	Beta-catenin phosphorylation cascade	R-HSA-196299	0.0138408	138.408
						R-HSA-5218920	O15530, O60716, O75914, P07900, P0DP23, P14923, P15498, P29474, P31749, P31751, P33151, P35221, P35222, P42345, P52735, P63000, P85299, Q03135, Q13153, Q13177, Q5T1C6, Q6R327, Q96RU7, Q9BPZ7, Q9BVC4, Q9UKW4, Q9Y243	P31749, Q96RU7	O75914, P07900, P35221, P35222, P42345		FALSE	Homo sapiens	27		2	5	0	0.0740741	0.185185	VEGFR2 mediated vascular permeability	R-HSA-5218920	0.0137174	137.174
						R-HSA-5693579	O14757, O15315, O43502, O43542, O43543, O60671, O60921, O60934, O75771, O75943, P15927, P27694, P35244, P35249, P35250, P38398, P40937, P40938, P49959, P51530, P51587, P54132, Q06609, Q13315, Q13472, Q13535, Q14191, Q6WBX8, Q86YC2, Q8WXE1, Q92547, Q92878, Q92993, Q96B01, Q96E14, Q99638, Q99708, Q99728, Q9BSD3, Q9BX63, Q9H9A7, Q9UQ84	O14757	O14757, P38398, P51587, Q13315, Q14191, Q92878	O43543, P27694, Q92993	FALSE	Homo sapiens	42	3	1	6	0.0714286	0.0238095	0.142857	Homologous DNA Pairing and Strand Exchange	R-HSA-5693579	0.0136054	136.054
						R-HSA-2559586	O60814, O60934, O96020, P04637, P04908, P06400, P06899, P07305, P0C0S5, P0C5Y9, P10412, P16104, P16401, P16402, P16403, P17096, P20248, P20671, P20700, P23527, P24864, P24941, P33778, P38936, P46527, P49959, P52926, P54198, P54274, P57053, P58876, P62805, P62807, P78396, Q02539, Q13315, Q15554, Q16695, Q16777, Q16778, Q6FI13, Q71UI9, Q8N257, Q92878, Q92993, Q93077, Q93079, Q96A08, Q96AP0, Q96L91,…	P0C0S5, P17096, Q99878, Q9NUX5	P04637, P06400, P16403, P38936, P46527, Q13315, Q92878	P54198, Q92993, Q9NYB0	FALSE	Homo sapiens	61	3	4	7	0.0491803	0.0655738	0.114754	DNA Damage/Telomere Stress Induced Senescence	R-HSA-2559586	0.0131685	131.685
						R-HSA-1433557	O00459, O14492, O14544, O14757, O15524, O60674, O75791, P01111, P01112, P01116-1, P01116-2, P06239, P06239, P06241, P06241, P07332, P07947, P07947, P07948, P07948, P10721, P10721, P12931-1, P12931-1, P14780, P15498, P16591, P17252, P21583-1, P21583-1, P22681, P23946, P27986, P29350, P40763, P42224-1, P42224, P42229, P42336, P42680, P51692, P62993-1, P63000, Q06124, Q07889, Q13322, Q13588, Q14451,…	O14757	O14757, P06239, P06239, P10721, P10721, P22681, P42336	P07948, P07948, P16591, Q9UQQ2	FALSE	Homo sapiens	52	4	1	7	0.0769231	0.0192308	0.134615	Signaling by SCF-KIT	R-HSA-1433557	0.0129438	129.438
						R-HSA-69473	O14757, O14757, O60671, O60814, O60921, O60934, O75943, O76064, O95714, O96017, O96028, P04637, P06493, P06899, P14635, P15927, P16104, P23527, P27348, P27694, P30291, P30291, P30307, P31946, P31947, P33778, P35244, P35249, P35250, P38398, P40937, P40938, P46736, P49959, P51530, P54132, P57053, P58876, P61088, P61981, P62258, P62805, P62807, P63104, P63165, Q04917, Q12888, Q13315, Q13472, Q13535,…	O14757, O14757, P30291, P30291	O14757, O14757, O96028, P04637, P38398, Q12888, Q13315, Q14191, Q14676, Q92878	P27694, P63104, Q92993, Q96RL1	FALSE	Homo sapiens	80	4	4	10	0.05	0.05	0.125	G2/M DNA damage checkpoint	R-HSA-69473	0.0125	125
						R-HSA-389357	O00459, O15530, P06239, P06241, P10747, P27986, P31749, P31751, P33681, P41279, P42081, P42336, P42345, P85299, Q5T1C6, Q6R327, Q92569, Q96RU7, Q99558, Q9BPZ7, Q9BVC4, Q9Y243	P31749, Q96RU7	P06239, P42336, P42345		FALSE	Homo sapiens	22		2	3	0	0.0909091	0.136364	CD28 dependent PI3K/Akt signaling	R-HSA-389357	0.0123967	123.967
						R-HSA-5621575	O75582, O75914, P01111, P01112, P01116-1, P01116-2, P04049, P06241, P07948, P13598, P17612, P19838, P22612, P22694, P32942, Q01201, Q04206, Q09472, Q13153, Q13177, Q92793, Q9NNX6		O75914, Q09472, Q92793	P07948, P22694	FALSE	Homo sapiens	22	2		3	0.0909091	0	0.136364	CD209 (DC-SIGN) signaling	R-HSA-5621575	0.0123967	123.967
						R-HSA-8849469	P0CG47, P0CG48, P22681, P31749, P62979, P62987, Q13882, Q96P48, Q99704	P31749	P22681		FALSE	Homo sapiens	9		1	1	0	0.111111	0.111111	PTK6 Regulates RTKs and Their Effectors AKT1 and DOK1	R-HSA-8849469	0.0123457	123.457
						R-HSA-9028731	O43559, P01111, P01112, P01116-1, P01116-2, P23560, P23560, P34130, P34130, P62993-1, P62993-1, Q06124, Q07889, Q07889, Q16620, Q16620, Q8WU20, Q8WU20		Q16620, Q16620	Q8WU20, Q8WU20	FALSE	Homo sapiens	18	2		2	0.111111	0	0.111111	Activated NTRK2 signals through FRS2 and FRS3	R-HSA-9028731	0.0123457	123.457
						R-HSA-8951936	P01116, P01137, P24385, P25440, P56524, Q01196, Q09472, Q13761, Q13951		Q09472	P56524	FALSE	Homo sapiens	9	1		1	0.111111	0	0.111111	RUNX3 regulates p14-ARF	R-HSA-8951936	0.0123457	123.457
						R-HSA-426486	O75569, Q15631, Q15633, Q99598, Q9H9G7, Q9HCK5, Q9UKV8, Q9UL18, Q9UPY3		Q9UPY3	Q15631	FALSE	Homo sapiens	9	1		1	0.111111	0	0.111111	Small interfering RNA (siRNA) biogenesis	R-HSA-426486	0.0123457	123.457
						R-HSA-9012852	A8MQ27, O00308, O00548, O00548, O14672, O15540, O76050, P00533, P01133, P0CG47, P0CG47, P0CG48, P0CG48, P40424, P42224, P42224, P46531, P46531, P49768, P49810, P62979, P62979, P62987, P62987, P67809, P78504, P78504, Q06330, Q06330, Q09472, Q09472, Q13422-1, Q13495, Q13495, Q13573, Q13573, Q14469, Q15398, Q5TA89, Q6ISU1, Q86YT6, Q8IX03, Q8IZL2, Q8IZL2, Q8WW43, Q92542, Q92585, Q92585, Q92793, Q9279…	Q8IX03, Q8WW43, Q9Y219, Q9Y219	P00533, P46531, P46531, Q09472, Q09472, Q92542, Q92793, Q92793, Q9UM47, Q9UM47	P49768, P67809	FALSE	Homo sapiens	70	2	4	10	0.0285714	0.0571429	0.142857	Signaling by NOTCH3	R-HSA-9012852	0.0122449	122.449
						R-HSA-1368108	O00327, O00327, O14503, O15516, O15516, O60907, P01185, P05121, P08709, P19793, P43490, Q07869, Q10586, Q14686, Q15596, Q15648, Q15788, Q3L8U1, Q6STE5, Q86X55, Q8WYA1, Q92793, Q96RS0, Q99743, Q99743, Q9BYK8, Q9BZK7, Q9C0J9, Q9UIH9, Q9UK39	Q99743, Q99743, Q9UK39	P19793, Q92793	Q86X55, Q9C0J9	FALSE	Homo sapiens	30	2	3	2	0.0666667	0.1	0.0666667	BMAL1:CLOCK,NPAS2 activates circadian gene expression	R-HSA-1368108	0.0111111	111.111
						R-HSA-389356	O00459, O15530, O75791, O75914, P06239, P06241, P07947, P07948, P10747, P12931-1, P15498, P27986, P31749, P31751, P33681, P41279, P42081, P42336, P42345, P60953, P62993-1, P63000, P85299, Q13153, Q13177, Q5T1C6, Q6R327, Q92569, Q96RU7, Q99558, Q9BPZ7, Q9BVC4, Q9Y243	P31749, Q96RU7	O75914, P06239, P42336, P42345	P07948	FALSE	Homo sapiens	33	1	2	4	0.030303	0.0606061	0.121212	CD28 co-stimulation	R-HSA-389356	0.0110193	110.193
						R-HSA-5685942	A4GXA9, O14757, O15315, O43502, O43542, O43543, O60671, O60921, O60934, O75771, O75943, P0CG47, P0CG48, P12004, P15927, P27694, P28340, P35244, P35249, P35250, P35251, P38398, P40937, P40938, P49005, P49959, P51530, P51587, P54132, P56282, P62979, P62987, Q06609, Q07864, Q13315, Q13472, Q13535, Q14159, Q14191, Q15054, Q17RS7, Q6WBX8, Q86YC2, Q8IY92, Q8WXE1, Q92547, Q92878, Q92993, Q96AY2, Q96B01,…	O14757	O14757, P28340, P38398, P51587, Q13315, Q14191, Q8IY92, Q92878	O43543, P27694, Q17RS7, Q92993, Q9UBT6	FALSE	Homo sapiens	66	5	1	8	0.0757576	0.0151515	0.121212	HDR through Homologous Recombination (HRR)	R-HSA-5685942	0.0110193	110.193
						R-HSA-6791312	A0AVK6, A5YKK6, O14965, O75175, O95628, O96020, P04637, P06493, P06748, P12004, P14635, P20248, P24522, P24864, P24941, P28749, P30307, P31947, P38936, P46527, P57723, P78396, P78543, Q01094, Q07812, Q08999, Q09472, Q14186, Q14188, Q16254, Q86X55, Q92600, Q96AV8, Q96LI5, Q96PM9, Q99856, Q99873, Q9C0C2, Q9H4B4, Q9H4X1, Q9H9A5, Q9HC77, Q9NYY3, Q9NZN8, Q9UFF9, Q9UIV1, Q9UKZ1, Q9ULM6, Q9UM63	P57723, Q9H4B4	P04637, P38936, P46527, Q07812, Q09472	P24522, Q16254, Q86X55	FALSE	Homo sapiens	49	3	2	5	0.0612245	0.0408163	0.102041	TP53 Regulates Transcription of Cell Cycle Genes	R-HSA-6791312	0.0104123	104.123
						R-HSA-9665348	P00533, P01111, P01112, P01116-1, P01116-2, P01133, P04626, P07900, P19174, P27986, P29353, P42336, P62993-1, Q07889, Q13480, Q16543, Q96RT1	Q96RT1	P00533, P07900, P42336		FALSE	Homo sapiens	17		1	3	0	0.0588235	0.176471	Signaling by ERBB2 ECD mutants	R-HSA-9665348	0.0103806	103.806
						R-HSA-9614085	A8MYZ6, A8MYZ6, O00253, O14793, O43474, O43521, O43524, O43524, P01189, P01303, P01308, P01308, P04040, P04150, P04179, P08833, P10599, P23511, P24522, P25208, P27348, P31749, P31751, P31946, P31947, P35557, P35558, P35575, P35638, P35638, P36956, P38936, P41182, P46527, P48023, P54252, P55316, P57723, P61981, P62324, P63104, P84022, P84022, P98177, P98177, Q03135, Q08999, Q09472, Q09472, Q12778,…	P31749, P57723	P38936, P46527, Q09472, Q09472, Q13485, Q13485, Q92793, Q92793	P24522, P35638, P35638, P63104, Q96ST3, Q9UBK2	FALSE	Homo sapiens	79	6	2	8	0.0759494	0.0253165	0.101266	FOXO-mediated transcription	R-HSA-9614085	0.0102548	102.548
						R-HSA-5358565	P12004, P15927, P18858, P27694, P28340, P35244, P40692, P43246, P49005, P52701, P54278, Q15054, Q9HCU8, Q9UQ84		P28340, P52701	P27694	FALSE	Homo sapiens	14	1		2	0.0714286	0	0.142857	Mismatch repair (MMR) directed by MSH2:MSH6 (MutSalpha)	R-HSA-5358565	0.0102041	102.041
						R-HSA-8876493	O60716, P0CG47, P0CG48, P0DJM0, P12830, P12931, P35222, P62979, P62987, Q75N03	P12931	P35222		FALSE	Homo sapiens	10		1	1	0	0.1	0.1	InlA-mediated entry of Listeria monocytogenes into host cells	R-HSA-8876493	0.01	100
						R-HSA-159782	P00734, P00740, P00742, P02818, P04070, P07225, P08709, P09958, P22891, Q14393	P00742	P09958		FALSE	Homo sapiens	10		1	1	0	0.1	0.1	Removal of aminoterminal propeptides from gamma-carboxylated proteins	R-HSA-159782	0.01	100
						R-HSA-9614657	O43521, O43524, O43524, P23511, P25208, P35638, P35638, P41182, P48023, P98177, P98177, Q09472, Q12778, Q12778, Q13952, Q15831, Q92793, Q99967, Q9BXH1, Q9BXM7		Q09472, Q92793	P35638, P35638	FALSE	Homo sapiens	20	2		2	0.1	0	0.1	FOXO-mediated transcription of cell death genes	R-HSA-9614657	0.01	100
						R-HSA-1368082	O60907, P19793, P35398, P35398, P36956, P50416, Q07869, Q09472, Q09472, Q14686, Q15596, Q15648, Q15788, Q3L8U1, Q6STE5, Q86X55, Q92793, Q96RS0, Q9BYK8, Q9BZK7		P19793, Q09472, Q09472, Q92793	Q86X55	FALSE	Homo sapiens	20	1		4	0.05	0	0.2	RORA activates gene expression	R-HSA-1368082	0.01	100
						R-HSA-164378	O43306, O60266, O60503, O95622, P10644, P13861, P17612, P22612, P22694, P31321, P31323, P40145, P51828, P63092, Q08462, Q08828, Q5JWF2, Q8NFM4		Q5JWF2	P22694, P63092, Q5JWF2	FALSE	Homo sapiens	18	3		1	0.166667	0	0.0555556	PKA activation in glucagon signalling	R-HSA-164378	0.00925926	92.5926
						R-HSA-5693565	O00167, O00213, O60264, O60814, O60934, O75164, O76064, O94953, O95677, O95714, O96017, O96028, P00519, P04637, P06899, P0CG47, P0CG48, P16104, P23527, P33778, P38398, P45983, P46736, P49959, P53041, P57053, P58876, P61088, P62805, P62807, P62979, P62987, P63165, P63279, Q12888, Q13315, Q14676, Q15819, Q16695, Q16778, Q6UWZ7, Q8IYW5, Q8N257, Q8N2W9, Q92560, Q92878, Q92993, Q93079, Q96A08, Q96RL1,…	O00213	O96028, P04637, P38398, Q12888, Q13315, Q14676, Q92560, Q92878	O60264, Q92993, Q96RL1	FALSE	Homo sapiens	59	3	1	8	0.0508475	0.0169492	0.135593	Recruitment and ATM-mediated phosphorylation of repair and signaling proteins at DNA double strand breaks	R-HSA-5693565	0.00919276	91.9276
						R-HSA-1912422	O00587, O00716, O00716, O14983, O60814, P04637, P04908, P05412, P06899, P09958, P0C0S5, P0C5Y9, P15291, P16104, P16615, P20340, P20671, P23527, P24385, P33778, P41743, P46531, P46531, P57053, P58876, P62805, P62807, P68431, P78545, P84243, Q01094, Q01094, Q01196, Q04721, Q04721, Q06330, Q06330, Q09472, Q09472, Q11203, Q11206, Q13495, Q13495, Q13573, Q13573, Q14186, Q14186, Q14188, Q14188, Q15363,…	P0C0S5, P78545, Q8NES3, Q99878, Q9HCJ0	P04637, P09958, P46531, P46531, Q04721, Q04721, Q09472, Q09472, Q92793, Q92793, Q9UM47, Q9UM47	P41743, Q9UBV2	FALSE	Homo sapiens	96	2	5	12	0.0208333	0.0520833	0.125	Pre-NOTCH Expression and Processing	R-HSA-1912422	0.00911458	91.1458
						R-HSA-69615	A5LHX3, O00231, O00232, O00233, O00487, O14757, O14818, O15151, O43242, O75832, O96017, O96020, P04637, P0CG47, P0CG48, P17980, P20248, P20618, P24864, P24941, P25786, P25787, P25788, P25789, P28062, P28065, P28066, P28070, P28072, P28074, P30304, P35998, P38936, P40306, P43686, P46527, P48556, P49720, P49721, P51665, P55036, P57723, P60896, P60900, P61289, P62191, P62195, P62333, P62979, P62987,…	O14757, P57723, Q13200	O14757, P04637, P38936, P46527, Q13315, Q8N726	P25787, P51665, P61289, Q92530	FALSE	Homo sapiens	68	4	3	6	0.0588235	0.0441176	0.0882353	G1/S DNA Damage Checkpoints	R-HSA-69615	0.00908304	90.8304
						R-HSA-6807004	O14964, O75886, P08581, P0CG47, P0CG48, P14210, P17706, P18031, P22681, P40818, P42566, P62979, P62987, P62993-1, Q12913, Q92783, Q96B97, Q96JA1, Q99961, Q99962, Q99963		P14210, P22681	P18031, Q12913	FALSE	Homo sapiens	21	2		2	0.0952381	0	0.0952381	Negative regulation of MET activity	R-HSA-6807004	0.00907029	90.7029
						R-HSA-8956320	O15067, P11172, P12268, P20839, P22102, P22234, P27708, P30520, P30566, P31939, P49915, Q02127, Q06203, Q8N142, Q9H008	P22102, P27708	P49915		FALSE	Homo sapiens	15		2	1	0	0.133333	0.0666667	Nucleobase biosynthesis	R-HSA-8956320	0.00888889	88.8889
						R-HSA-5693606	O00167, O00213, O60264, O60814, O60934, O75164, O76064, O94953, O95677, O95714, O96017, O96028, P00519, P04637, P06899, P0CG47, P0CG48, P16104, P23527, P33778, P38398, P45983, P46736, P49959, P52292, P53041, P57053, P58876, P61088, P62805, P62807, P62979, P62987, P63165, P63279, Q12888, Q13315, Q14676, Q15819, Q16695, Q16778, Q6UWZ7, Q8IYW5, Q8N257, Q8N2W9, Q92560, Q92878, Q92993, Q93079, Q96A08,…	O00213	O96028, P04637, P38398, Q12888, Q13315, Q14676, Q92560, Q92878	O60264, Q92993, Q96RL1	FALSE	Homo sapiens	60	3	1	8	0.05	0.0166667	0.133333	DNA Double Strand Break Response	R-HSA-5693606	0.00888889	88.8889
						R-HSA-9005895	O15379, O60907, O75376, P0DP23, P17612, P51608-1, P51608-1, P51608-2, P51608-2, Q13227, Q13547, Q16566, Q96ST3, Q9BZK7, Q9Y618		O75376, Q9Y618	Q96ST3	FALSE	Homo sapiens	15	1		2	0.0666667	0	0.133333	Pervasive developmental disorders	R-HSA-9005895	0.00888889	88.8889
						R-HSA-9005891	O15379, O60907, O75376, P0DP23, P17612, P51608-1, P51608-1, P51608-2, P51608-2, Q13227, Q13547, Q16566, Q96ST3, Q9BZK7, Q9Y618		O75376, Q9Y618	Q96ST3	FALSE	Homo sapiens	15	1		2	0.0666667	0	0.133333	Loss of function of MECP2 in Rett syndrome	R-HSA-9005891	0.00888889	88.8889
						R-HSA-9675151	O15379, O60907, O75376, P0DP23, P17612, P51608-1, P51608-1, P51608-2, P51608-2, Q13227, Q13547, Q16566, Q96ST3, Q9BZK7, Q9Y618		O75376, Q9Y618	Q96ST3	FALSE	Homo sapiens	15	1		2	0.0666667	0	0.133333	Disorders of developmental biology	R-HSA-9675151	0.00888889	88.8889
						R-HSA-169893	P01138, P01138, P04629-1, P04629-1, P04629, P04629, P15056, P15056, P27361, P28482, P31946, P31946, P36507, P46108, P46108, P46109, P46109, P62834, P62834, Q02750, Q13905, Q13905, Q8WU20, Q8WU20, Q9ULH0, Q9ULH0	Q02750	P04629, P04629	Q8WU20, Q8WU20	FALSE	Homo sapiens	26	2	1	2	0.0769231	0.0384615	0.0769231	Prolonged ERK activation events	R-HSA-169893	0.00887574	88.7574
						R-HSA-381340	A0JLT2, A0JLT2, O00744, O15379, O15379, O43474, O43513, O43513, O60240, O60244, O60244, O60907, O75376, O75376, O75448, O75448, O75586, O75586, O95402, O95402, P01137, P01375, P04628, P06858, P11161, P11802, P14672, P15090, P15090, P16671, P17676, P17676, P19793, P19793, P19838, P24468, P24863, P24863, P30281, P35558, P36956-1, P37231, P37231, P41159, P49336, P49336, P49715, P49715, P49716, Q0420…	P49715, P49715, Q15528, Q15528, Q9Y2X0, Q9Y2X0	O75376, O75376, P19793, P19793, Q09472, Q09472, Q92793, Q92793, Q9Y618, Q9Y618	P37231, P37231, Q13503, Q13503, Q86X55, Q96G25, Q96G25, Q9UBK2, Q9UBK2	FALSE	Homo sapiens	133	9	6	10	0.0676692	0.0451128	0.075188	Transcriptional regulation of white adipocyte differentiation	R-HSA-381340	0.00847985	84.7985
						R-HSA-400253	O00327, O00327, O14503, O15055, O15379, O15379, O15516, O15516, O15534, O60907, O60907, O75376, O75376, P01185, P04150, P05121, P08709, P0CG47, P0CG48, P15336, P16220, P16220, P19793, P19793, P20393, P20393, P35398, P35398, P36873, P36956, P43490, P48552, P48730, P49674, P50416, P57059, P62136, P62140, P62979, P62987, P63208, Q03060-6, Q06413, Q07869, Q07869, Q09472, Q09472, Q10586, Q13616, Q1468…	Q99743, Q99743, Q9UK39	O75376, O75376, P19793, P19793, Q09472, Q09472, Q92793, Q92793	P57059, Q86X55, Q86X55, Q9C0J9, Q9UBK2, Q9UBK2	FALSE	Homo sapiens	93	6	3	8	0.0645161	0.0322581	0.0860215	Circadian Clock	R-HSA-400253	0.00832466	83.2466
						R-HSA-8978934	O75208, O75874, P00374, P07900, P0DP23, P29474, P30047, P30793, P31749, P35270, Q03393, Q13237, Q5HYK3, Q5T2R2, Q86YH6, Q96H96, Q99807, Q9NZJ6, Q9Y2Z9	P31749	P07900	P00374, Q03393	FALSE	Homo sapiens	19	2	1	1	0.105263	0.0526316	0.0526316	Metabolism of cofactors	R-HSA-8978934	0.00831025	83.1025
						R-HSA-1059683	O14543, O60674, O60674, P05231, P08887-2, P08887, P22681, P23458, P23458, P29597, P29597, P40189-1, P40189-2, P40189, P40189, P40763, P42224-1, P42224, Q06124		P22681, P40189, P40189	O14543	FALSE	Homo sapiens	19	1		3	0.0526316	0	0.157895	Interleukin-6 signaling	R-HSA-1059683	0.00831025	83.1025
						R-HSA-6804760	O14744, O15151, O96017, P04637, P0CG47, P0CG48, P62979, P62987, Q00987, Q09472, Q13315, Q8N0Z6, Q8N9B5, Q8NE22, Q96KQ7, Q9H9B1, Q9NQR1, Q9NRG4, Q9Y468		P04637, Q09472, Q13315	Q9NRG4	FALSE	Homo sapiens	19	1		3	0.0526316	0	0.157895	Regulation of TP53 Activity through Methylation	R-HSA-6804760	0.00831025	83.1025
						R-HSA-203615	O75608, O94760, O95865, P07900, P0DP23, P29474, P31749, P35270, Q03135, Q8IVQ6, Q8WWM9	P31749	P07900		FALSE	Homo sapiens	11		1	1	0	0.0909091	0.0909091	eNOS activation	R-HSA-203615	0.00826446	82.6446
						R-HSA-8853334	P01111, P01112, P01116-1, P01116-2, P22607, P27986, P42336, P62993-1, Q07889, Q13480, Q8WU20		P42336	Q8WU20	FALSE	Homo sapiens	11	1		1	0.0909091	0	0.0909091	Signaling by FGFR3 fusions in cancer	R-HSA-8853334	0.00826446	82.6446
						R-HSA-5625970	P33176, P60953, P61586, P63000, P84095, Q07866, Q12840, Q6P597, Q86UP2, Q9H0B6, Q9NSK0		Q86UP2	Q9NSK0	FALSE	Homo sapiens	11	1		1	0.0909091	0	0.0909091	RHO GTPases activate KTN1	R-HSA-5625970	0.00826446	82.6446
						R-HSA-351906	P12830, P15924, P32926, P35222, P42574, Q02413, Q07157, Q13835, Q14126, Q16625, Q9UDY2		P35222	P42574	FALSE	Homo sapiens	11	1		1	0.0909091	0	0.0909091	Apoptotic cleavage of cell adhesion proteins	R-HSA-351906	0.00826446	82.6446
						R-HSA-159418	O15438, O95342, P02768, P19793, P46721, P51161, Q12908, Q14032, Q14973, Q15596, Q15788, Q96RI1, Q9NPD5, Q9NSY2, Q9Y2P5, Q9Y6L6	P51161	P02768, P19793		FALSE	Homo sapiens	16		1	2	0	0.0625	0.125	Recycling of bile acids and salts	R-HSA-159418	0.0078125	78.125
						R-HSA-5693571	O60814, O60934, O76064, O95551, O95714, O96028, P06899, P12956, P13010, P16104, P23527, P33778, P38398, P46736, P49917, P49959, P57053, P58876, P61088, P62805, P62807, P63165, P78527, Q12888, Q13315, Q13426, Q14676, Q15819, Q16695, Q16778, Q5UIP0, Q6UWZ7, Q6ZW49, Q8IYW5, Q8N257, Q8N2W9, Q92878, Q92993, Q93079, Q96A08, Q96RL1, Q96SD1, Q99728, Q99877, Q99879, Q99880, Q9H9Q4, Q9NP87, Q9NUW8, Q9NWV8,…		O96028, P38398, P78527, Q12888, Q13315, Q14676, Q92878	P49917, Q92993, Q96RL1	FALSE	Homo sapiens	52	3		7	0.0576923	0	0.134615	Nonhomologous End-Joining (NHEJ)	R-HSA-5693571	0.00776627	77.6627
						R-HSA-933541	O95786, P01562, P01563, P01566, P01567, P01568, P01569, P01570, P01571, P01574, P05013, P05014, P05015, P32881, Q09472, Q12933, Q14164, Q14258, Q14653, Q7Z434, Q8IUD6, Q92793, Q92844, Q92985, Q9BRV8, Q9BYX4, Q9UHD2, Q9Y4K3	Q7Z434, Q92844, Q9BYX4	Q09472, Q92793		FALSE	Homo sapiens	28		3	2	0	0.107143	0.0714286	TRAF6 mediated IRF7 activation	R-HSA-933541	0.00765306	76.5306
						R-HSA-350054	O15379, O60907, O75376, P46531, P56524, Q04721, Q06330, Q13495, Q13547, Q13573, Q8IZL2, Q8WUI4, Q92585, Q92769, Q92793, Q92830, Q92831, Q969S8, Q96DB2, Q96JK9, Q99466, Q9BY41, Q9BZK7, Q9UBN7, Q9UKV0, Q9UM47, Q9UQL6, Q9Y618		O75376, P46531, Q04721, Q92793, Q9UM47, Q9Y618	P56524	FALSE	Homo sapiens	28	1		6	0.0357143	0	0.214286	Notch-HLH transcription pathway	R-HSA-350054	0.00765306	76.5306
						R-HSA-1912408	O00716, O00716, O60814, P04637, P04908, P05412, P06899, P0C0S5, P0C5Y9, P16104, P20671, P23527, P24385, P33778, P41743, P46531, P46531, P57053, P58876, P62805, P62807, P68431, P78545, P84243, Q01094, Q01094, Q01196, Q04721, Q06330, Q06330, Q09472, Q09472, Q13495, Q13495, Q13573, Q13573, Q14186, Q14186, Q14188, Q14188, Q16777, Q16778, Q6FI13, Q71DI3, Q71UI9, Q8IZL2, Q8IZL2, Q8N257, Q8N6T7, Q8NDV7,…	P0C0S5, P78545, Q99878, Q9HCJ0	P04637, P46531, P46531, Q04721, Q09472, Q09472, Q92793, Q92793, Q9UM47	P41743	FALSE	Homo sapiens	77	1	4	9	0.012987	0.0519481	0.116883	Pre-NOTCH Transcription and Translation	R-HSA-1912408	0.00758981	75.8981
						R-HSA-1980145	A8MQ27, O00548, O14672, O76050, P06734, P0CG47, P0CG48, P10144, P16220, P21741, P49768, P49810, P62979, P62987, P78504, Q04721, Q04721, Q06330, Q06330, Q09472, Q12860, Q13495, Q13495, Q14469, Q5TA89, Q86YT6, Q8IZL2, Q8IZL2, Q8WW43, Q92542, Q92585, Q92585, Q96AX9, Q96BI3, Q96JK9, Q96JK9, Q9NR61, Q9NR61, Q9NZ42, Q9Y219	Q8WW43, Q9Y219	Q04721, Q04721, Q09472, Q92542	P49768	FALSE	Homo sapiens	40	1	2	4	0.025	0.05	0.1	Signaling by NOTCH2	R-HSA-1980145	0.0075	75
						R-HSA-5685938	O60671, O60921, O60934, O75943, P00519, P07992, P15927, P27694, P35244, P35249, P35250, P38398, P40937, P40938, P43351, P49959, P51530, P54132, Q06609, Q13315, Q13472, Q13535, Q14191, Q6WBX8, Q8WXE1, Q92547, Q92878, Q92889, Q92993, Q96E14, Q99638, Q99708, Q99728, Q9BSD3, Q9BX63, Q9H9A7, Q9UQ84		P38398, Q13315, Q14191, Q92878, Q92889	P27694, Q92993	FALSE	Homo sapiens	37	2		5	0.0540541	0	0.135135	HDR through Single Strand Annealing (SSA)	R-HSA-5685938	0.0073046	73.046
						R-HSA-9616222	O60814, P01106, P04908, P06899, P08887, P0C0S5, P0C5Y9, P10242, P10276, P10276, P11802, P16104, P16220, P17542, P17676, P17947, P17947, P19793, P19793, P20671, P23527, P23769, P24941, P29590-4, P29590-4, P33778, P35659, P35659, P38936, P40763, P49715, P49715, P57053, P58876, P62805, P62807, P68431, P84243, Q01094, Q01094, Q01196, Q01543, Q03164, Q09472, Q09472, Q13887, Q13951, Q14186, Q14186, Q14…	P0C0S5, P49715, P49715, Q03164, Q99878	P19793, P19793, P38936, Q09472, Q09472	P10276, P10276	FALSE	Homo sapiens	70	2	5	5	0.0285714	0.0714286	0.0714286	Transcriptional regulation of granulopoiesis	R-HSA-9616222	0.00714286	71.4286
						R-HSA-2122948	A8MQ27, O00548, O14672, O76050, P0CG47, P0CG47, P0CG48, P0CG48, P32121, P46531, P46531, P49407, P49757, P49768, P49810, P62979, P62979, P62987, P62987, P78504, P78536, P80370, Q12860, Q86UW9, Q86UW9, Q86Y01, Q86Y01, Q86YT6, Q8NFT8, Q8WW43, Q92542, Q96AX9, Q96BI3, Q96J02, Q96J02, Q9NR61, Q9NZ42, Q9Y219, Q9Y219, Q9Y2E6, Q9Y2E6	Q8WW43, Q9Y219, Q9Y219	P46531, P46531, Q92542	P49768	FALSE	Homo sapiens	41	1	3	3	0.0243902	0.0731707	0.0731707	Activated NOTCH1 Transmits Signal to the Nucleus	R-HSA-2122948	0.00713861	71.3861
						R-HSA-8941326	O15379, O43541, O75444, P00519, P02452, P02818, P06400, P07947, P10070, P10071, P10275, P10275, P12931, P27361, P28482, P46937, P56524, Q13485, Q13950-1, Q13950-1, Q13950-2, Q13950-2, Q13951, Q13951, Q14469, Q14623, Q15797, Q8TDD2, Q8WVF2, Q96K83, Q96PK6, Q9GZV5, Q9UBN7, Q9UBP5, Q9UPW6, Q9Y5J3	P12931	P02452, P06400, Q13485	P56524, Q96PK6	FALSE	Homo sapiens	36	2	1	3	0.0555556	0.0277778	0.0833333	RUNX2 regulates bone development	R-HSA-8941326	0.00694444	69.4444
						R-HSA-9664873	P0CG47, P0CG48, P50542, P62979, P62987, Q13315, Q13501, Q14596, Q14596, Q70CQ3, Q99814, Q9GZQ8	P50542	Q13315		FALSE	Homo sapiens	12		1	1	0	0.0833333	0.0833333	Pexophagy	R-HSA-9664873	0.00694444	69.4444
						R-HSA-8866427	O94973, O95782, P09496, P53680, P55055, P63010, P98155, Q00610, Q13133, Q8NBP7, Q8WY64, Q96CW1	P98155	Q00610		FALSE	Homo sapiens	12		1	1	0	0.0833333	0.0833333	VLDLR internalisation and degradation	R-HSA-8866427	0.00694444	69.4444
						R-HSA-73817	O15067, P12268, P20839, P22102, P22234, P30520, P30566, P31939, P49915, Q06203, Q8N142, Q9H008	P22102	P49915		FALSE	Homo sapiens	12		1	1	0	0.0833333	0.0833333	Purine ribonucleoside monophosphate biosynthesis	R-HSA-73817	0.00694444	69.4444
						R-HSA-8851805	P01111, P01112, P01116-1, P01116-2, P08581, P14210, P29353-2, P62993-1, Q07889, Q6VN20, Q8N307, Q96S59	Q8N307	P14210		FALSE	Homo sapiens	12		1	1	0	0.0833333	0.0833333	MET activates RAS signaling	R-HSA-8851805	0.00694444	69.4444
						R-HSA-6803211	O00220, O14763, O14798, O15350, P04637, P17936, P25445, Q13625, Q86XT9, Q96KQ4, Q9H3D4, Q9UBN6	Q86XT9	P04637		FALSE	Homo sapiens	12		1	1	0	0.0833333	0.0833333	TP53 Regulates Transcription of Death Receptors and Ligands	R-HSA-6803211	0.00694444	69.4444
						R-HSA-9634285	P01111, P01112, P01116-1, P01116-2, P04626, P07900, P29353, P62993-1, Q05209, Q07889, Q16543, Q96RT1	Q96RT1	P07900		FALSE	Homo sapiens	12		1	1	0	0.0833333	0.0833333	Constitutive Signaling by Overexpressed ERBB2	R-HSA-9634285	0.00694444	69.4444
						R-HSA-5358508	P12004, P12004, P15927, P15927, P18858, P20585, P20585, P27694, P27694, P28340, P35244, P35244, P40692, P40692, P43246, P43246, P49005, P52701, P54278, P54278, Q15054, Q9HCU8, Q9UQ84, Q9UQ84		P28340, P52701	P27694, P27694	FALSE	Homo sapiens	24	2		2	0.0833333	0	0.0833333	Mismatch Repair	R-HSA-5358508	0.00694444	69.4444
						R-HSA-111471	O14727, O14727, O43236-6, P27361, P28482, P42574, P42574, P55210, P55211, P55211, P98170, P98170, P99999, P99999, Q07021, Q07812, Q16611, Q8N726, Q96GX9, Q9BZF9, Q9NQS1, Q9NR28, Q9NR28, Q9Y2G2		Q07812, Q8N726	P42574, P42574	FALSE	Homo sapiens	24	2		2	0.0833333	0	0.0833333	Apoptotic factor-mediated response	R-HSA-111471	0.00694444	69.4444
						R-HSA-430116	P02452, P04049, P04275, P07359, P08123, P12931-1, P13224, P14770, P21333, P27986, P40197, P63104		P02452	P63104	FALSE	Homo sapiens	12	1		1	0.0833333	0	0.0833333	GP1b-IX-V activation signalling	R-HSA-430116	0.00694444	69.4444
						R-HSA-5607763	O43865, O95644, P0DP23, P0DP23, P16298, P63098, Q08209, Q12968, Q13469, Q14571, Q14573, Q14643		Q13469	Q12968	FALSE	Homo sapiens	12	1		1	0.0833333	0	0.0833333	CLEC7A (Dectin-1) induces NFAT activation	R-HSA-5607763	0.00694444	69.4444
						R-HSA-879518	O94956, P01185, P02768, P36021, P46721, Q6ZQN7, Q92959, Q96BD0, Q9NPD5, Q9NYB5, Q9UIG8-1, Q9Y6L6		P02768	P36021	FALSE	Homo sapiens	12	1		1	0.0833333	0	0.0833333	Transport of organic anions	R-HSA-879518	0.00694444	69.4444
						R-HSA-5655291	P01111, P01112, P01116-1, P01116-2, P19174, P22455, P27986, P42336, P62993-1, Q07889, Q13480, Q8WU20		P42336	Q8WU20	FALSE	Homo sapiens	12	1		1	0.0833333	0	0.0833333	Signaling by FGFR4 in disease	R-HSA-5655291	0.00694444	69.4444
						R-HSA-8953750	O00311, O14727, O14757, O75461, O75530, P31350, P35226, P35227, P38398, P45973, P61244, P78364, Q01094, Q06587, Q06609, Q09028, Q13185, Q14186, Q14188, Q15022, Q15910, Q16576, Q8IWI9, Q8IY57, Q8N488, Q8NDX5, Q969R5, Q96KQ7, Q99496, Q99708, Q9BYE7, Q9H2F5, Q9H9B1, Q9UBK9	O14757	O14757, P38398, Q8IWI9, Q99496	P35227	FALSE	Homo sapiens	34	1	1	4	0.0294118	0.0294118	0.117647	Transcriptional Regulation by E2F6	R-HSA-8953750	0.00692042	69.2042
						R-HSA-5684264	O14920, O15111, P0CG47, P0CG48, P19838, P41279, P41279, P45985, P62979, P62987, P63208, Q02750, Q13616, Q8NFZ5, Q9UKB1, Q9Y297, Q9Y6K9	Q02750	O14920, P45985		FALSE	Homo sapiens	17		1	2	0	0.0588235	0.117647	MAP3K8 (TPL2)-dependent MAPK1/3 activation	R-HSA-5684264	0.00692042	69.2042
						R-HSA-180292	O14944, P00533, P01133, P01135, P12931, P15514, P27986, P35070, P41240, P42336, P49023, P62993-1, Q06124, Q13480, Q6UW88, Q99075, Q9NWQ8	P12931	P00533, P42336		FALSE	Homo sapiens	17		1	2	0	0.0588235	0.117647	GAB1 signalosome	R-HSA-180292	0.00692042	69.2042
						R-HSA-75892	O75578, P02452, P02452, P04275, P05556, P06241, P07359, P07948, P08123, P08123, P13224, P14770, P17301, P30273, P40197, P56199, Q9HCN6		P02452, P02452	P07948	FALSE	Homo sapiens	17	1		2	0.0588235	0	0.117647	Platelet Adhesion to exposed collagen	R-HSA-75892	0.00692042	69.2042
						R-HSA-2894862	A8MQ27, O00548, O14672, O15379, O60907, O75376, O76050, P01106, P0CG47, P0CG48, P24863, P46531, P49336, P49768, P49810, P56524, P62877, P62979, P62987, P63208, P78504, P78536, Q06330, Q09472, Q13495, Q13547, Q13573, Q13616, Q14469, Q5TA89, Q86YT6, Q8IZL2, Q8WUI4, Q8WW43, Q92542, Q92585, Q92769, Q92793, Q92830, Q92831, Q969H0-1, Q969H0-4, Q969S8, Q96AX9, Q96BI3, Q96DB2, Q96JK9, Q9BY41, Q9BZK7, Q9N…	Q8WW43, Q9Y219	O75376, P46531, Q09472, Q92542, Q92793, Q9Y618	P49768, P56524	FALSE	Homo sapiens	59	2	2	6	0.0338983	0.0338983	0.101695	Constitutive Signaling by NOTCH1 HD+PEST Domain Mutants	R-HSA-2894862	0.00689457	68.9457
						R-HSA-2894858	A8MQ27, O00548, O14672, O15379, O60907, O75376, O76050, P01106, P0CG47, P0CG48, P24863, P46531, P49336, P49768, P49810, P56524, P62877, P62979, P62987, P63208, P78504, P78536, Q06330, Q09472, Q13495, Q13547, Q13573, Q13616, Q14469, Q5TA89, Q86YT6, Q8IZL2, Q8WUI4, Q8WW43, Q92542, Q92585, Q92769, Q92793, Q92830, Q92831, Q969H0-1, Q969H0-4, Q969S8, Q96AX9, Q96BI3, Q96DB2, Q96JK9, Q9BY41, Q9BZK7, Q9N…	Q8WW43, Q9Y219	O75376, P46531, Q09472, Q92542, Q92793, Q9Y618	P49768, P56524	FALSE	Homo sapiens	59	2	2	6	0.0338983	0.0338983	0.101695	Signaling by NOTCH1 HD+PEST Domain Mutants in Cancer	R-HSA-2894858	0.00689457	68.9457
						R-HSA-2644603	A8MQ27, O00548, O14672, O15379, O60907, O75376, O76050, P01106, P0CG47, P0CG48, P24863, P46531, P49336, P49768, P49810, P56524, P62877, P62979, P62987, P63208, P78504, P78536, Q06330, Q09472, Q13495, Q13547, Q13573, Q13616, Q14469, Q5TA89, Q86YT6, Q8IZL2, Q8WUI4, Q8WW43, Q92542, Q92585, Q92769, Q92793, Q92830, Q92831, Q969H0-1, Q969H0-4, Q969S8, Q96AX9, Q96BI3, Q96DB2, Q96JK9, Q9BY41, Q9BZK7, Q9N…	Q8WW43, Q9Y219	O75376, P46531, Q09472, Q92542, Q92793, Q9Y618	P49768, P56524	FALSE	Homo sapiens	59	2	2	6	0.0338983	0.0338983	0.101695	Signaling by NOTCH1 in Cancer	R-HSA-2644603	0.00689457	68.9457
						R-HSA-2644606	A8MQ27, O00548, O14672, O15379, O60907, O75376, O76050, P01106, P0CG47, P0CG48, P24863, P46531, P49336, P49768, P49810, P56524, P62877, P62979, P62987, P63208, P78504, P78536, Q06330, Q09472, Q13495, Q13547, Q13573, Q13616, Q14469, Q5TA89, Q86YT6, Q8IZL2, Q8WUI4, Q8WW43, Q92542, Q92585, Q92769, Q92793, Q92830, Q92831, Q969H0-1, Q969H0-4, Q969S8, Q96AX9, Q96BI3, Q96DB2, Q96JK9, Q9BY41, Q9BZK7, Q9N…	Q8WW43, Q9Y219	O75376, P46531, Q09472, Q92542, Q92793, Q9Y618	P49768, P56524	FALSE	Homo sapiens	59	2	2	6	0.0338983	0.0338983	0.101695	Constitutive Signaling by NOTCH1 PEST Domain Mutants	R-HSA-2644606	0.00689457	68.9457
						R-HSA-2644602	A8MQ27, O00548, O14672, O15379, O60907, O75376, O76050, P01106, P0CG47, P0CG48, P24863, P46531, P49336, P49768, P49810, P56524, P62877, P62979, P62987, P63208, P78504, P78536, Q06330, Q09472, Q13495, Q13547, Q13573, Q13616, Q14469, Q5TA89, Q86YT6, Q8IZL2, Q8WUI4, Q8WW43, Q92542, Q92585, Q92769, Q92793, Q92830, Q92831, Q969H0-1, Q969H0-4, Q969S8, Q96AX9, Q96BI3, Q96DB2, Q96JK9, Q9BY41, Q9BZK7, Q9N…	Q8WW43, Q9Y219	O75376, P46531, Q09472, Q92542, Q92793, Q9Y618	P49768, P56524	FALSE	Homo sapiens	59	2	2	6	0.0338983	0.0338983	0.101695	Signaling by NOTCH1 PEST Domain Mutants in Cancer	R-HSA-2644602	0.00689457	68.9457
						R-HSA-69580	A5LHX3, O00231, O00232, O00233, O00487, O14818, O15151, O43242, O75832, O96017, O96020, P04637, P0CG47, P0CG48, P17980, P20248, P20618, P24864, P24941, P25786, P25787, P25788, P25789, P28062, P28065, P28066, P28070, P28072, P28074, P35998, P38936, P40306, P43686, P46527, P48556, P49720, P49721, P51665, P55036, P57723, P60896, P60900, P61289, P62191, P62195, P62333, P62979, P62987, P78396, Q00987,…	P57723, Q13200	P04637, P38936, P46527, Q13315, Q8N726	P25787, P51665, P61289, Q92530	FALSE	Homo sapiens	66	4	2	5	0.0606061	0.030303	0.0757576	p53-Dependent G1/S DNA damage checkpoint	R-HSA-69580	0.00688705	68.8705
						R-HSA-69563	A5LHX3, O00231, O00232, O00233, O00487, O14818, O15151, O43242, O75832, O96017, O96020, P04637, P0CG47, P0CG48, P17980, P20248, P20618, P24864, P24941, P25786, P25787, P25788, P25789, P28062, P28065, P28066, P28070, P28072, P28074, P35998, P38936, P40306, P43686, P46527, P48556, P49720, P49721, P51665, P55036, P57723, P60896, P60900, P61289, P62191, P62195, P62333, P62979, P62987, P78396, Q00987,…	P57723, Q13200	P04637, P38936, P46527, Q13315, Q8N726	P25787, P51665, P61289, Q92530	FALSE	Homo sapiens	66	4	2	5	0.0606061	0.030303	0.0757576	p53-Dependent G1 DNA Damage Response	R-HSA-69563	0.00688705	68.8705
						R-HSA-5693532	A4GXA9, O00167, O00213, O14757, O15315, O43502, O43542, O43543, O60264, O60671, O60814, O60921, O60934, O75164, O75417, O75771, O75943, O76064, O94953, O95551, O95677, O95714, O96017, O96028, P00519, P04637, P06899, P07992, P09874, P0CG47, P0CG48, P12004, P12956, P13010, P15927, P16104, P18887, P20248, P23527, P24941, P27694, P28340, P33778, P35244, P35249, P35250, P35251, P38398, P39748, P40937,…	O00213, O14757	O14757, O96028, P04637, P28340, P38398, P51587, P78527, Q12888, Q13315, Q14191, Q14676, Q8IY92, Q92560, Q92878, Q92889	O43543, O60264, P27694, P49917, Q17RS7, Q92993, Q96RL1, Q9UBT6	FALSE	Homo sapiens	148	8	2	15	0.0540541	0.0135135	0.101351	DNA Double-Strand Break Repair	R-HSA-5693532	0.00684806	68.4806
						R-HSA-3769402	O00255, O00512, O14686, O14980, P0CG47, P0CG48, P25054, P31749, P31751, P35222, P35712, P36402, P41225, P48431, P48436, P62979, P62987, P63104, P98170, Q04724, Q04725, Q04726, Q04727, Q05066, Q06945, Q13363, Q13547, Q15291, Q86UU0, Q9BRQ0, Q9BT81, Q9H6I2, Q9HCK8, Q9HCS4, Q9NQB0, Q9NSA3, Q9UBL3, Q9UJU2, Q9UN79, Q9Y297, Q9Y3M2, Q9Y3Y4	P31749	O14686, O14980, P25054, P35222	P63104, Q9NSA3	FALSE	Homo sapiens	42	2	1	4	0.047619	0.0238095	0.0952381	Deactivation of the beta-catenin transactivating complex	R-HSA-3769402	0.00680272	68.0272
						R-HSA-1168372	A5LHX3, O00221, O00231, O00232, O00233, O00487, O14818, O14920, O14920, O15111, O15111, O43242, O43318, O75832, O95267, O95267, O95644, O95644, O95999, O95999, P01111, P01112, P01116-1, P01116-2, P05771, P0CG47, P0CG48, P0DP23, P0DP23, P16298, P16298, P17980, P19838, P20618, P25786, P25787, P25788, P25789, P25963, P28062, P28065, P28066, P28070, P28072, P28074, P35998, P40306, P43686, P48556, P49…	Q13200	O14920, O14920, Q13469, Q13469, Q9BXL7, Q9BXL7, Q9UDY8, Q9UDY8	P25787, P25963, P51665, P61289, Q12968, Q12968, Q92530	FALSE	Homo sapiens	97	7	1	8	0.0721649	0.0103093	0.0824742	Downstream signaling events of B Cell Receptor (BCR)	R-HSA-1168372	0.006802	68.02
						R-HSA-168928	O14920, O14933, O14933, O15111, O94817, O95786, O95786, P01562, P01563, P01566, P01567, P01568, P01569, P01570, P01571, P01574, P04271, P05013, P05014, P05015, P05067, P05161, P09429, P0CG47, P0CG48, P0DJI8, P19838, P21580, P25963, P32881, P41226, P51668, P61077, P61086, P62837, P62979, P62987, P80511, Q00653, Q04206, Q09472, Q12933, Q12933, Q13114, Q13158, Q13233, Q13233, Q13526, Q13546, Q14164,…	P05161, Q13233, Q13233, Q7Z434, Q7Z434, Q92844, Q9BYX4, Q9BYX4	O14920, Q09472, Q13233, Q13233, Q92793	P09429, P25963	FALSE	Homo sapiens	86	2	8	5	0.0232558	0.0930233	0.0581395	DDX58/IFIH1-mediated induction of interferon-alpha/beta	R-HSA-168928	0.00676041	67.6041
						R-HSA-1169091	A5LHX3, O00221, O00231, O00232, O00233, O00487, O14818, O14920, O14920, O15111, O15111, O43242, O43318, O75832, O95999, O95999, P05771, P0CG47, P0CG48, P17980, P19838, P20618, P25786, P25787, P25788, P25789, P25963, P28062, P28065, P28066, P28070, P28072, P28074, P35998, P40306, P43686, P48556, P49720, P49721, P51665, P55036, P60896, P60900, P61289, P62191, P62195, P62333, P62979, P62987, P63208,…	Q13200	O14920, O14920, Q9BXL7, Q9BXL7, Q9UDY8, Q9UDY8	P25787, P25963, P51665, P61289, Q92530	FALSE	Homo sapiens	73	5	1	6	0.0684932	0.0136986	0.0821918	Activation of NF-kappaB in B cells	R-HSA-1169091	0.00675549	67.5549
						R-HSA-8874081	O15230, P02452, P02458, P02461, P02751, P05556, P05997, P07942, P08123, P08581, P11047, P12107, P12931, P13942, P14210, P17301, P20908, P24043, P25391, P25940, P26006, P55268, Q05397, Q13751, Q13753, Q16363, Q16787, Q17RW2, Q8IZC6, Q9Y6N6	P12931	P02452, P14210	P02461, Q8IZC6	FALSE	Homo sapiens	30	2	1	2	0.0666667	0.0333333	0.0666667	MET activates PTK2 signaling	R-HSA-8874081	0.00666667	66.6667
						R-HSA-3214858	O14497, O14744, O60674, O60678, O94805, O96019, P04908, P0C0S5, P0C0S8, P0C5Y9, P11802, P15880, P16104, P20671, P24385, P51531, P51532, P61964, P62805, P68431, Q12824, Q16576, Q16777, Q68CP9, Q6FI13, Q6STE5, Q71DI3, Q71UI9, Q7L7L0, Q86U86, Q86X55, Q8IUE6, Q8NFD5, Q8TAQ2, Q92922, Q92925, Q93077, Q969G3, Q96GM5, Q96KK5, Q96LA8, Q96QV6, Q99873, Q99878, Q9BQA1, Q9BTM1, Q9NQ92, Q9NVM4, Q9Y6K1	P0C0S5, Q99878	O14497, P51532, Q86U86, Q8NFD5	O14497, Q86X55	FALSE	Homo sapiens	49	2	2	4	0.0408163	0.0408163	0.0816327	RMTs methylate histone arginines	R-HSA-3214858	0.00666389	66.6389
						R-HSA-9006115	O43559, P01111, P01112, P01116-1, P01116-2, P06241-1, P06241-1, P12931, P19174, P19174, P20783, P23560, P23560, P27986, P29353-2, P29353-3, P34130, P34130, P42336, P62993-1, P62993-1, P63000, P63000, Q00535, Q06124, Q07889, Q07889, Q13009, Q13224, Q13480, Q15078, Q16620, Q16620, Q8IZD9, Q8IZD9, Q8WU20, Q8WU20	P12931	P42336, Q16620, Q16620	Q8WU20, Q8WU20	FALSE	Homo sapiens	37	2	1	3	0.0540541	0.027027	0.0810811	Signaling by NTRK2 (TRKB)	R-HSA-9006115	0.00657414	65.7414
						R-HSA-912631	O00329, O00329, O00459, O00459, P06241, P06241, P07947, P07947, P07948, P07948, P08631, P08631, P0CG47, P0CG48, P15498, P22681, P22681, P27986, P27986, P42336, P42336, P42338, P42338, P43405, P43405, P46108, P46109, P62979, P62987, P62993-1, P62993-1, Q13905, Q8WV28, Q92569, Q92569		P22681, P22681, P42336, P42336	P07948, P07948	FALSE	Homo sapiens	35	2		4	0.0571429	0	0.114286	Regulation of signaling by CBL	R-HSA-912631	0.00653061	65.3061
						R-HSA-157118	A8MQ27, O00231, O00232, O00233, O00308, O00487, O00548, O00548, O00587, O00716, O00716, O14672, O14672, O14818, O14983, O15379, O15540, O43242, O60814, O60907, O75376, O75832, O76050, P00533, P01106, P01133, P04637, P04908, P05412, P06734, P06899, P09958, P0C0S5, P0C5Y9, P0CG47, P0CG47, P0CG48, P0CG48, P10144, P15291, P16104, P16220, P16615, P17980, P20340, P20618, P20671, P21741, P23527, P24385,…	P0C0S5, P31749, P78545, Q13200, Q8IX03, Q8NES3, Q8WW43, Q8WW43, Q99878, Q9HCJ0, Q9Y219, Q9Y219	O75376, P00533, P04637, P09958, P46531, P46531, Q04721, Q04721, Q09472, Q09472, Q92542, Q92542, Q92793, Q92793, Q9UM47, Q9UM47, Q9Y618	P25787, P41743, P49768, P49768, P51665, P56524, P61289, P63104, P63104, P67809, Q92530, Q9UBV2	FALSE	Homo sapiens	250	12	12	17	0.048	0.048	0.068	Signaling by NOTCH	R-HSA-157118	0.006528	65.28
						R-HSA-5693567	A4GXA9, O14757, O15315, O43502, O43542, O43543, O60671, O60814, O60921, O60934, O75771, O75943, O76064, O95714, O96028, P00519, P06899, P07992, P0CG47, P0CG48, P12004, P15927, P16104, P20248, P23527, P24941, P27694, P28340, P33778, P35244, P35249, P35250, P35251, P38398, P40937, P40938, P43351, P46736, P49005, P49959, P51530, P51587, P54132, P56282, P57053, P58876, P60510, P61088, P61956, P62805,…	O14757	O14757, O96028, P28340, P38398, P51587, Q12888, Q13315, Q14191, Q14676, Q8IY92, Q92878, Q92889	O43543, P27694, Q17RS7, Q92993, Q96RL1, Q9UBT6	FALSE	Homo sapiens	114	6	1	12	0.0526316	0.00877193	0.105263	HDR through Homologous Recombination (HRR) or Single Strand Annealing (SSA)	R-HSA-5693567	0.00646353	64.6353
						R-HSA-75153	O00273, O00429, O43903, O76075, P02545-1, P06396, P07305, P08670, P09429, P10412, P10636, P12830, P15924, P16401, P16402, P16403, P20700, P25054, P26583, P32926, P35222, P35611, P42574, P42574, P49354, P51572, P51813, P52294, P55210, P55212, Q01826, Q02413, Q02539, Q04759, Q05397, Q05655, Q07157, Q13177, Q13464, Q13490, Q13813, Q13835, Q14126, Q14790, Q14974, Q15149, Q16625, Q9HAW4, Q9P289, Q9UDY…	P35611	P16403, P25054, P35222	P09429, P26583, P42574, P42574, Q05655	FALSE	Homo sapiens	53	5	1	3	0.0943396	0.0188679	0.0566038	Apoptotic execution phase	R-HSA-75153	0.00640797	64.0797
						R-HSA-8878159	O00231, O00232, O00233, O00487, O14818, O43242, O43521, O43524, O75832, P01106, P01116, P01137, P04637, P0CG47, P0CG48, P10451, P12931, P13612, P17980, P20618, P20701, P24385, P25440, P25786, P25787, P25788, P25789, P28062, P28065, P28066, P28070, P28072, P28074, P28347, P29279, P35222, P35998, P36402, P38936, P40306, P43686, P46531, P46531, P46937, P48556, P49720, P49721, P51449-2, P51665, P5503…	P12931, Q13200	P04637, P35222, P38936, P46531, P46531, Q09472, Q09472, Q13485, Q8N726, Q92793, Q92793	P25787, P51665, P56524, P61289, Q92530	FALSE	Homo sapiens	110	5	2	11	0.0454545	0.0181818	0.1	Transcriptional regulation by RUNX3	R-HSA-8878159	0.00636364	63.6364
						R-HSA-5689896	O43353, O95786, P03372, P04637, P06493, P0CG47, P0CG48, P21580, P25054, P51668, P55072, P60484, P61586, P62979, P62987, Q13114, Q13546, Q14258, Q15025, Q5T2D3, Q5VVQ6, Q6GQQ9, Q7Z434, Q8IUD6, Q8NFZ5, Q8TE49, Q8TEB7, Q96DC9, Q96FW1, Q96G74, Q96JH7, Q96KP6, Q9BYX4, Q9HC29, Q9UGI0, Q9Y239, Q9Y4K3, Q9Y6K9	Q7Z434, Q9BYX4	P03372, P04637, P25054	Q15025	FALSE	Homo sapiens	38	1	2	3	0.0263158	0.0526316	0.0789474	Ovarian tumor domain proteases	R-HSA-5689896	0.00623269	62.3269
						R-HSA-201722	O00255, O00512, O14686, O14746, O60814, O60814, P01106, P04908, P04908, P06899, P06899, P0C0S5, P0C0S5, P0C5Y9, P0C5Y9, P16104, P16104, P20671, P20671, P23527, P23527, P33778, P33778, P35222, P35222, P36402, P36402, P51532, P57053, P57053, P58876, P58876, P62805, P62805, P62807, P62807, P68431, P84243, Q04724, Q04725, Q04726, Q04727, Q09472, Q13547, Q13761, Q15291, Q16695, Q16695, Q16777, Q16777,…	P0C0S5, P0C0S5, Q99878, Q99878	O14686, P35222, P35222, P51532, Q09472, Q92793, Q9Y2T1	Q92993, Q92993, Q9Y4A5, Q9Y4A5	FALSE	Homo sapiens	95	4	4	7	0.0421053	0.0421053	0.0736842	Formation of the beta-catenin:TCF transactivating complex	R-HSA-201722	0.00620499	62.0499
						R-HSA-9670439	O00459, O60674, P01111, P01112, P01116-1, P01116-2, P06239, P06241, P07947, P07948, P10721, P12931-1, P27986, P40763, P42224-1, P42224, P42229, P42336, P51692, P62993-1, Q07889, Q92569		P06239, P10721, P42336	P07948	FALSE	Homo sapiens	22	1		3	0.0454545	0	0.136364	Signaling by phosphorylated juxtamembrane, extracellular and kinase domain KIT mutants	R-HSA-9670439	0.00619835	61.9835
						R-HSA-9669938	O00459, O60674, P01111, P01112, P01116-1, P01116-2, P06239, P06241, P07947, P07948, P10721, P12931-1, P27986, P40763, P42224-1, P42224, P42229, P42336, P51692, P62993-1, Q07889, Q92569		P06239, P10721, P42336	P07948	FALSE	Homo sapiens	22	1		3	0.0454545	0	0.136364	Signaling by KIT in disease	R-HSA-9669938	0.00619835	61.9835
						R-HSA-3232118	O75030, O75925, O75928-1, P04637, P05549-1, P55854, P58012, P61956, P63165, P63165, P63279, P63279, Q00987, Q02447, Q12888, Q13330, Q14526, Q8N2W9, Q8N726, Q92481, Q92754, Q9Y6X2		P04637, Q12888, Q8N726	Q13330	FALSE	Homo sapiens	22	1		3	0.0454545	0	0.136364	SUMOylation of transcription factors	R-HSA-3232118	0.00619835	61.9835
						R-HSA-9013694	O00231, O00232, O00233, O00487, O14672, O14818, O43242, O75832, P0CG47, P0CG48, P17980, P20618, P25786, P25787, P25788, P25789, P28062, P28065, P28066, P28070, P28072, P28074, P31749, P35916, P35998, P40306, P43686, P46531, P48556, P49720, P49721, P49768, P49810, P51665, P55036, P60896, P60900, P61289, P62191, P62195, P62333, P62736, P62877, P62979, P62987, P63104, P63104, P63208, P78504, P84022,…	P31749, Q13200, Q8WW43	P46531, Q04721, Q09472, Q92542, Q92793	P25787, P49768, P51665, P61289, P63104, P63104, Q92530	FALSE	Homo sapiens	90	7	3	5	0.0777778	0.0333333	0.0555556	Signaling by NOTCH4	R-HSA-9013694	0.00617284	61.7284
						R-HSA-1502540	O75593, O95633, P08476, P08476, P09529, P09529, P19883, P27037, P27037, P36896, P84022, Q13485, Q13705, Q13705, Q14919, Q15796, Q8NER5, Q8NER5		Q13485	Q13705, Q13705	FALSE	Homo sapiens	18	2		1	0.111111	0	0.0555556	Signaling by Activin	R-HSA-1502540	0.00617284	61.7284
						R-HSA-400206	A0JLT2, A9YTQ3, O00327, O15379, O15516, O43513, O60244, O60427, O60656, O60907, O60907, O75182-1, O75192, O75376, O75448, O75509, O75586, O95402, O95477, P01019, P02647, P02652, P04035-1, P04798, P07148, P08047, P11310, P11474, P13196, P16671, P19793, P19793, P20393, P21439, P22680, P23511, P23786, P24863, P25208, P27469, P27540, P28702, P33121, P35398, P35869, P36956-1, P36956-3, P37231, P37268,…	Q15528, Q96RU7, Q99743, Q99743, Q9Y2X0	O75376, P19793, P19793, Q09472, Q92793, Q92793, Q9Y618	P11474, P37231, P48060, Q13503, Q16881, Q86X55, Q86X55, Q96G25, Q96ST3, Q9HBZ2, Q9UBK2	FALSE	Homo sapiens	135	11	5	7	0.0814815	0.037037	0.0518519	Regulation of lipid metabolism by PPARalpha	R-HSA-400206	0.0061454	61.454
						R-HSA-3108232	A8CG34, A8CG34, O00257, O00257, O00482-2, O14965, O15392, O15504, O15504, O60216, O75030, O75469-1, O75694, O75694, O75925, O75925, O75928-1, O75928-2, O75928-2, O95714, O96006, P03372, P04150, P04637, P05549-1, P06401, P06748, P07910, P08235, P09874, P10275, P10276, P10827-2, P10828, P11387, P11388, P11388, P11473, P12004, P12270, P12270, P13056, P14373, P17844, P19793, P23497, P25963, P26358, P…		P03372, P04637, P12270, P12270, P19793, P35658, P35658, P38398, P49792, P49792, Q09472, Q12888, Q14191, Q14676, Q8N3U4, Q8N726, Q8WVM7, Q92793, Q99496, Q99496, Q9Y618	P10276, P10828, P25963, P27694, P35227, P35227, P37231, P56524, Q13330, Q53HL2, Q96SB8, Q96ST3, Q9UBK2, Q9UKX7, Q9UKX7	FALSE	Homo sapiens	227	15		21	0.0660793	0	0.092511	SUMO E3 ligases SUMOylate target proteins	R-HSA-3108232	0.00611306	61.1306
						R-HSA-3108214	A8CG34, O00257, O15504, O60216, O75694, O75925, O75928-1, O95714, P09874, P12270, P23497, P27694, P29590, P35226, P35227, P35658, P37198, P38398, P41208, P43351, P49790, P49792, P52948-3, P52948-4, P52948-5, P54132, P55735, P55854, P57740, P61956, P63165, P63279, P78364, P78406, Q01831, Q06587, Q12769, Q13426, Q13569, Q14191, Q14676, Q14683, Q14781, Q5SRE5, Q7Z3B4, Q8IXK0, Q8IY18, Q8IYW5, Q8N140,…		P12270, P35658, P38398, P49792, Q14191, Q14676, Q8N3U4, Q8N726, Q8WVM7, Q99496	P27694, P35227, Q96SB8, Q9UKX7	FALSE	Homo sapiens	81	4		10	0.0493827	0	0.123457	SUMOylation of DNA damage response and repair proteins	R-HSA-3108214	0.00609663	60.9663
						R-HSA-8943724	O00257, O00257, O15379, O43504, O43623, O43623, O60341, O75530, O75530, O94776, O94776, O95503, O95503, O95863, O95863, O95983, O95983, P04637, P04637, P05412, P05412, P15336, P15336, P18146, P18146, P27361, P28482, P35226, P35226, P37231, P37231, P42345, P54259, P78364, P78364, Q03112, Q03112, Q06587, Q06587, Q09028, Q09028, Q0VGL1, Q12873, Q12873, Q13127, Q13330, Q13330, Q13547, Q13547, Q14781,…		P04637, P04637, P42345, Q13127, Q14839, Q14839, Q99496, Q99496	P18146, P18146, P37231, P37231, Q13330, Q13330, Q15382	FALSE	Homo sapiens	96	7		8	0.0729167	0	0.0833333	Regulation of PTEN gene transcription	R-HSA-8943724	0.00607639	60.7639
						R-HSA-1989781	A0JLT2, A9YTQ3, O00327, O15379, O15516, O43513, O60244, O60427, O60656, O60907, O60907, O75192, O75376, O75448, O75509, O75586, O95402, O95477, P01019, P02647, P02652, P04035-1, P04798, P07148, P08047, P11310, P11474, P13196, P16671, P19793, P19793, P20393, P21439, P22680, P23511, P23786, P24863, P25208, P27469, P27540, P28702, P33121, P35398, P35869, P36956-1, P36956-3, P37231, P37268, P48060, P…	Q15528, Q96RU7, Q99743, Q99743, Q9Y2X0	O75376, P19793, P19793, Q09472, Q92793, Q92793, Q9Y618	P11474, P37231, P48060, Q13503, Q16881, Q86X55, Q86X55, Q96G25, Q9HBZ2, Q9UBK2	FALSE	Homo sapiens	133	10	5	7	0.075188	0.037594	0.0526316	PPARA activates gene expression	R-HSA-1989781	0.00593589	59.3589
						R-HSA-6796648	A6NLF2, O00267, O14757, O15514, O60563, O60583, O75771, O75909, P01100, P04637, P05412, P13984, P15336, P18074, P18615, P19387, P19388, P19447, P23193, P24928, P30876, P32780, P35269, P36954, P38398, P40692, P43246, P50613, P50750, P51946, P51948, P52434, P52435, P53803, P54278, P55199, P61218, P62487, P62875, P63272, Q00597, Q08945, Q13315, Q13535, Q13888, Q13889, Q14004, Q14241, Q14676, Q15369,…	O14757, O75909, P19388, Q9NYV4	O14757, P04637, P38398, Q13315, Q14676	P24928	FALSE	Homo sapiens	65	1	4	5	0.0153846	0.0615385	0.0769231	TP53 Regulates Transcription of DNA Repair Genes	R-HSA-6796648	0.00591716	59.1716
						R-HSA-159854	P00734, P00740, P00742, P02818, P04070, P07225, P08709, P09958, P22891, P38435, P38435, Q14393, Q14393	P00742	P09958		FALSE	Homo sapiens	13		1	1	0	0.0769231	0.0769231	Gamma-carboxylation, transport, and amino-terminal cleavage of proteins	R-HSA-159854	0.00591716	59.1716
						R-HSA-901042	O00237, O60337, O60858, P0CG47, P0CG48, P14314, P27797, P27824, P30101, P62979, P62987, Q13438, Q14697, Q86TM6, Q8WU17, Q92611, Q96GF1, Q99942, Q9BV94, Q9BZQ6, Q9GZP9, Q9NYU1, Q9NYU2, Q9UBV2, Q9UKM7, Q9UKV5		P27797	P30101, Q9NYU1, Q9UBV2, Q9UKM7	FALSE	Homo sapiens	26	4		1	0.153846	0	0.0384615	Calnexin/calreticulin cycle	R-HSA-901042	0.00591716	59.1716
						R-HSA-209560	O14920, P01138, P08138, P0CG47, P0CG48, P19838, P25963, P51617, P62979, P62987, Q04206, Q13501, Q9Y4K3		O14920	P25963	FALSE	Homo sapiens	13	1		1	0.0769231	0	0.0769231	NF-kB is activated and signals survival	R-HSA-209560	0.00591716	59.1716
						R-HSA-3270619	P12956, P13010, P49959, P78527, Q14653, Q16666, Q7RTR2, Q86WV6, Q96MN2, Q9NSU2, Q9UHD2, Q9UJV9, Q9Y2E6		P78527	Q16666	FALSE	Homo sapiens	13	1		1	0.0769231	0	0.0769231	IRF3-mediated induction of type I IFN	R-HSA-3270619	0.00591716	59.1716
						R-HSA-6783589	O14543, O60674, O60674, O75462, P05231, P08887-2, P08887, P13725, P15018, P20809, P22681, P23458, P23458, P26441, P26992, P29597, P29597, P40189-1, P40189-2, P40189, P40189, P40763, P42224-1, P42224, P42702, Q06124, Q14626, Q16619, Q6EBC2, Q8NI17, Q99650, Q9UBD9		P22681, P40189, P40189	O14543, Q9UBD9	FALSE	Homo sapiens	32	2		3	0.0625	0	0.09375	Interleukin-6 family signaling	R-HSA-6783589	0.00585938	58.5938
						R-HSA-5693538	A4GXA9, O14757, O15315, O43502, O43542, O43543, O60671, O60814, O60921, O60934, O75417, O75771, O75943, O76064, O95714, O96028, P00519, P06899, P07992, P09874, P0CG47, P0CG48, P12004, P15927, P16104, P18887, P20248, P23527, P24941, P27694, P28340, P33778, P35244, P35249, P35250, P35251, P38398, P39748, P40937, P40938, P43351, P46736, P49005, P49916, P49959, P51530, P51587, P54132, P56282, P57053,…	O14757	O14757, O96028, P28340, P38398, P51587, Q12888, Q13315, Q14191, Q14676, Q8IY92, Q92878, Q92889	O43543, P27694, Q17RS7, Q92993, Q96RL1, Q9UBT6	FALSE	Homo sapiens	120	6	1	12	0.05	0.00833333	0.1	Homology Directed Repair	R-HSA-5693538	0.00583333	58.3333
						R-HSA-1834949	O14802, O14920, O15111, O15160, O15318, O15455, O75575, P05423, P0CG47, P0CG48, P0DPB5, P12956, P13010, P19388, P19474, P19838, P25963, P35222, P42226, P49959, P52434, P53803, P61218, P62875, P62979, P62987, P78527, Q00653, Q04206, Q08211, Q09472, Q13049, Q13546, Q14653, Q14653, Q15653, Q16666, Q32MZ4, Q7RTR2, Q86WV6, Q8IUC6, Q8N884, Q92793, Q92985, Q96MN2, Q99836, Q9BRZ2, Q9BT43, Q9BUI4, Q9H171,…	P19388	O14920, P35222, P78527, Q09472, Q92793	P25963, Q16666, Q9BT43, Q9H1D9	FALSE	Homo sapiens	66	4	1	5	0.0606061	0.0151515	0.0757576	Cytosolic sensors of pathogen-associated DNA	R-HSA-1834949	0.00573921	57.3921
						R-HSA-2990846	A8CG34, A8CG34, O00257, O00257, O00482-2, O14965, O15392, O15504, O15504, O60216, O75030, O75469-1, O75694, O75694, O75925, O75925, O75928-1, O75928-2, O75928-2, O95714, O96006, P03372, P04150, P04637, P05549-1, P06401, P06748, P07910, P08235, P09874, P10275, P10276, P10827-2, P10828, P11387, P11388, P11388, P11473, P12004, P12270, P12270, P13056, P14373, P17844, P19793, P23497, P25963, P26358, P…		P03372, P04637, P12270, P12270, P19793, P35658, P35658, P38398, P49792, P49792, Q09472, Q12888, Q14191, Q14676, Q8N3U4, Q8N726, Q8WVM7, Q92793, Q99496, Q99496, Q9Y618	P10276, P10828, P25963, P27694, P35227, P35227, P37231, P56524, Q13330, Q53HL2, Q96SB8, Q96ST3, Q9UBK2, Q9UKX7, Q9UKX7	FALSE	Homo sapiens	235	15		21	0.0638298	0	0.0893617	SUMOylation	R-HSA-2990846	0.00570394	57.0394
						R-HSA-9031628	O00141, O15240, P01100, P11161, P11161, P11831, P11831, P12980, P13726, P15336, P15336, P15407, P16220, P16220, P17275, P17535, P17752, P18146, P18146, P18846, P18846, P19419, P41134, P47928, P50553, P50553, P50570, P53539, P55042, Q00535, Q02363, Q02535, Q05215, Q06889, Q06889, Q09472, Q09472, Q13127, Q13319, Q13506, Q14814, Q14814, Q14839, Q15078, Q15078, Q15742, Q15742, Q7LC44, Q7LC44, Q96RU8,…		Q09472, Q09472, Q13127, Q14839	P18146, P18146, Q15742, Q15742	FALSE	Homo sapiens	53	4		4	0.0754717	0	0.0754717	NGF-stimulated transcription	R-HSA-9031628	0.00569598	56.9598
						R-HSA-3899300	O00257, O75925, O75928-1, P06748, P17844, P35226, P35227, P48552, P52739, P55854, P61956, P63165, P63165, P63279, P63279, P78364, Q06587, Q09472, Q13263, Q13363, Q14781, Q15424, Q15596, Q15788, Q8IXK0, Q8N2W9, Q8NDX5, Q92793, Q92841, Q969V6, Q96GD3-2, Q96PU4, Q96ST3, Q99496, Q99497, Q9GZX5, Q9H160, Q9H2X6, Q9HC52, Q9NS56, Q9UBK2, Q9UER7, Q9UIS9, Q9UKL3, Q9Y618, Q9Y6X2		Q09472, Q92793, Q99496, Q9Y618	P35227, Q96ST3, Q9UBK2	FALSE	Homo sapiens	46	3		4	0.0652174	0	0.0869565	SUMOylation of transcription cofactors	R-HSA-3899300	0.00567108	56.7108
						R-HSA-69481	A5LHX3, O00231, O00232, O00233, O00311, O00487, O14757, O14757, O14818, O43242, O43913, O43929, O60671, O60814, O60921, O60934, O75419, O75832, O75943, O76064, O95067, O95714, O96017, O96028, P04637, P06493, P06899, P0CG47, P0CG48, P14635, P15927, P16104, P17980, P20618, P23527, P24941, P25205, P25786, P25787, P25788, P25789, P27348, P27694, P28062, P28065, P28066, P28070, P28072, P28074, P30291,…	O14757, O14757, P30291, P30291, Q13200	O14757, O14757, O96028, P04637, P38398, Q12888, Q13315, Q14191, Q14676, Q92878	P25787, P27694, P51665, P61289, P63104, Q92530, Q92993, Q96RL1	FALSE	Homo sapiens	153	8	5	10	0.0522876	0.0326797	0.0653595	G2/M Checkpoints	R-HSA-69481	0.00555342	55.5342
						R-HSA-9013508	O15540, P40424, P42224, P42224, P46531, P46531, Q06330, Q06330, Q09472, Q09472, Q13422-1, Q13495, Q13495, Q13573, Q13573, Q14469, Q15398, Q5TA89, Q6ISU1, Q8IX03, Q8IZL2, Q8IZL2, Q92585, Q92585, Q92793, Q92793, Q92830, Q92830, Q92831, Q92831, Q96JK9, Q96JK9, Q9NQ87, Q9UBP5, Q9UM47, Q9UM47, Q9Y4D7, Q9Y5J3	Q8IX03	P46531, P46531, Q09472, Q09472, Q92793, Q92793, Q9UM47, Q9UM47		FALSE	Homo sapiens	38		1	8	0	0.0263158	0.210526	NOTCH3 Intracellular Domain Regulates Transcription	R-HSA-9013508	0.00554017	55.4017
						R-HSA-4090294	O00482-2, O75469-1, O75925, O75925, O75928-1, O75928-2, O75928-2, P03372, P04150, P06401, P08235, P10275, P10276, P10827-2, P10828, P11473, P13056, P19793, P35398, P37231, P43354, P55055, P55854, P55854, P56524, P61956, P61956, P63165, P63165, P63279, P63279, Q07869, Q13133-1, Q13285, Q8N2W9, Q8N2W9, Q96RI1-2, Q9Y6X2		P03372, P19793	P10276, P10828, P37231, P56524	FALSE	Homo sapiens	38	4		2	0.105263	0	0.0526316	SUMOylation of intracellular receptors	R-HSA-4090294	0.00554017	55.4017
						R-HSA-5358606	P12004, P15927, P15927, P18858, P20585, P20585, P27694, P27694, P28340, P35244, P35244, P40692, P43246, P43246, P49005, P54278, Q15054, Q9HCU8, Q9UQ84		P28340	P27694, P27694	FALSE	Homo sapiens	19	2		1	0.105263	0	0.0526316	Mismatch repair (MMR) directed by MSH2:MSH3 (MutSbeta)	R-HSA-5358606	0.00554017	55.4017
						R-HSA-9619665	P02686, P04035, P07942, P11047, P11161, P11161, P20265, P20916, P24043, P25189, P28347, P46937, P46939, P51532, P51532, P56693, P56693, Q01453, Q03052, Q12772, Q13474, Q13506, Q14118, Q15742, Q16850, Q86SK9, Q86SQ4, Q8WXG9, Q92769, Q92769, Q9BXM0-1, Q9BXM0, Q9GZV5	P46939, Q14118	P51532, P51532	Q15742	FALSE	Homo sapiens	33	1	2	2	0.030303	0.0606061	0.0606061	EGR2 and SOX10-mediated initiation of Schwann cell myelination	R-HSA-9619665	0.00550964	55.0964
						R-HSA-1236394	O14511, O14511, O14944, O14944, O75376, O75376, O75689, P00533, P01111, P01112, P01116-1, P01116-2, P01133, P02649, P03372, P04271, P05814, P06401, P09486, P0CG47, P0CG48, P12931, P14136, P14867, P16949, P18505, P18507, P21860-1, P27986, P28472, P29353, P35070, P35070, P42229, P42336, P46934, P46937, P47870, P48061, P49768, P49810, P56975, P56975, P62979, P62987, P62993-1, P78352, P78536, Q02297-…	O75689, P12931, Q8WW43	O75376, O75376, P00533, P03372, P42336, Q92542	P16949, P49768	FALSE	Homo sapiens	74	2	3	6	0.027027	0.0405405	0.0810811	Signaling by ERBB4	R-HSA-1236394	0.00547845	54.7845
						R-HSA-2173793	O00255, O15105, O15105, O60563, O60583, O75376, O75376, O75909, P01106, P05121, P08047, P09874, P0CG47, P0CG47, P0CG48, P0CG48, P12755, P12755, P12757, P12757, P17275, P24863, P28749, P35813, P42772, P49336, P50750, P51668, P61077, P62979, P62979, P62987, P62987, P84022, P84022, Q13485, Q13485, Q13547, Q13573, Q14186, Q14188, Q15329, Q15583, Q15796, Q15796, Q16254, Q6ZNA4, Q6ZNA4, Q93008, Q96PU5,…	O75909, Q9GZN2	O75376, O75376, Q13485, Q13485, Q9Y618, Q9Y618	Q16254	FALSE	Homo sapiens	58	1	2	6	0.0172414	0.0344828	0.103448	Transcriptional activity of SMAD2/SMAD3:SMAD4 heterotrimer	R-HSA-2173793	0.00535077	53.5077
						R-HSA-9018519	O00482, O00559, O14646, O15169, O15514, O60216, O60341, O60563, O60814, O75362, O94953, P01100, P01106, P01135, P03372, P04155, P04908, P05412, P06401, P06899, P07339, P07900, P08047, P08238, P0C0S5, P0C5Y9, P10242, P10415, P13984, P14859, P15336, P16104, P17535, P17844, P19387, P19388, P20226, P20671, P22415, P23527, P23771, P24385, P24928, P25490, P30876, P33778, P35269, P36954, P48061, P48552,…	P0C0S5, P19388, Q99878, Q9HCJ0	O15169, P03372, P07900, Q09472, Q8N3U4, Q8WVM7, Q92793	O15169, O75362, P24928, Q4ZG55, Q86X55, Q8NC69, Q92993	FALSE	Homo sapiens	120	7	4	7	0.0583333	0.0333333	0.0583333	Estrogen-dependent gene expression	R-HSA-9018519	0.00534722	53.4722
						R-HSA-174417	P09884, P0CG13, P12004, P15927, P18858, P27694, P28340, P35244, P35249, P35250, P35251, P39748, P40937, P40938, P49005, P49642, P49643, P51530, P54132, P54274, Q14181, Q14191, Q15054, Q15554, Q2NKJ3, Q86WV5, Q8WVB6, Q96AP0, Q9BSI4, Q9BVC3, Q9H668, Q9HCU8, Q9NUX5, Q9NYB0	Q9NUX5	P28340, Q14191	P27694, Q9NYB0	FALSE	Homo sapiens	34	2	1	2	0.0588235	0.0294118	0.0588235	Telomere C-strand (Lagging Strand) Synthesis	R-HSA-174417	0.00519031	51.9031
						R-HSA-6804759	O15350, P04637, P31749, P31751, Q01851, Q12837, Q13625, Q8N9N5, Q8WUF5, Q96KQ4, Q96PM9, Q9BVI0, Q9H3D4, Q9Y243	P31749	P04637		FALSE	Homo sapiens	14		1	1	0	0.0714286	0.0714286	Regulation of TP53 Activity through Association with Co-factors	R-HSA-6804759	0.00510204	51.0204
						R-HSA-200425	O00763, O43741, O43772, O76082, P19793, P23786, P50416, P54646, Q03181, Q13085, Q92523, Q92748, Q9NPA3, Q9UGJ0		P19793	O76082	FALSE	Homo sapiens	14	1		1	0.0714286	0	0.0714286	Carnitine metabolism	R-HSA-200425	0.00510204	51.0204
						R-HSA-69166	P09884, P12004, P15927, P27694, P28340, P35244, P39748, P49005, P49642, P49643, P51530, Q14181, Q15054, Q9HCU8		P28340	P27694	FALSE	Homo sapiens	14	1		1	0.0714286	0	0.0714286	Removal of the Flap Intermediate	R-HSA-69166	0.00510204	51.0204
						R-HSA-205043	P01138, P01138, P08138, P08138, P0CG47, P0CG48, P45983, P49768, P49810, P62979, P62987, Q13352, Q13352, Q13501, Q8WW43, Q92542, Q96BI3, Q9NZ42, Q9Y4K3, Q9Y4K3	Q8WW43	Q92542	P49768	FALSE	Homo sapiens	20	1	1	1	0.05	0.05	0.05	NRIF signals cell death from the nucleus	R-HSA-205043	0.005	50
						R-HSA-392851	O14610, O14610, O14775, O14775, O60262, O60262, P16520, P16520, P43119, P43119, P50150, P50150, P50151, P50151, P59768, P59768, P61952, P61952, P62873, P62873, P62879, P62879, P63092, P63092, P63211, P63211, P63215, P63215, P63218, P63218, Q5JWF2, Q5JWF2, Q9HAV0, Q9HAV0, Q9P2W3, Q9P2W3, Q9UBI6, Q9UBI6, Q9UK08, Q9UK08		Q5JWF2, Q5JWF2	P63092, P63092, Q5JWF2, Q5JWF2	FALSE	Homo sapiens	40	4		2	0.1	0	0.05	Prostacyclin signalling through prostacyclin receptor	R-HSA-392851	0.005	50
						R-HSA-114604	O00459, O15530, O15530, O43561, O95866, P02452, P06239, P06241, P07948, P08123, P15153, P15498, P15498, P16885, P27986, P29350, P30273, P42336, P42338, P43405, P43405, P48736, P52735, P52735, P60953, P61586, P62745, P63000, P84095, Q05513, Q06124, Q13094, Q5UE93, Q86YL7, Q8WYR1, Q92569, Q9HCN6, Q9P126, Q9UKW4, Q9UKW4		P02452, P06239, P42336, P48736	P07948, P15153	FALSE	Homo sapiens	40	2		4	0.05	0	0.1	GPVI-mediated activation cascade	R-HSA-114604	0.005	50
						R-HSA-1980143	A8MQ27, O00548, O14672, O15379, O60907, O75376, O76050, P01106, P0CG47, P0CG47, P0CG48, P0CG48, P24863, P32121, P46531, P46531, P49336, P49407, P49757, P49768, P49810, P56524, P62877, P62979, P62979, P62987, P62987, P63208, P78504, P78536, P80370, Q04724, Q04725, Q04726-3, Q04727, Q06330, Q06330, Q09472, Q09472, Q12860, Q13495, Q13495, Q13547, Q13573, Q13573, Q13616, Q14469, Q16665, Q5TA89, Q86UW…	Q8WW43, Q9Y219, Q9Y219	O75376, P46531, P46531, Q09472, Q09472, Q92542, Q92793, Q92793, Q9Y618	P49768, P56524	FALSE	Homo sapiens	95	2	3	9	0.0210526	0.0315789	0.0947368	Signaling by NOTCH1	R-HSA-1980143	0.00498615	49.8615
						R-HSA-4641262	O14640, O14640, O14641, O14641, O15169, O15169, O75197, O75197, O75474, O75581, O75581, P04628, P04628, P25054, P25054, P30153, P30153, P30154, P30154, P35222, P35222, P48729, P48729, P49841, P49841, P56704, P56704, P62714, P62714, P67775, P67775, P78368, Q03135, Q13362, Q13362, Q13467, Q14332, Q14332, Q14738, Q14738, Q15172, Q15172, Q15173, Q15173, Q16537, Q16537, Q5JTC6, Q5JTC6, Q92837, Q92997,…		O15169, O15169, P25054, P25054, P35222, P35222, Q5JTC6, Q5JTC6	O15169, O15169	FALSE	Homo sapiens	57	2		8	0.0350877	0	0.140351	Disassembly of the destruction complex and recruitment of AXIN to the membrane	R-HSA-4641262	0.00492459	49.2459
						R-HSA-2173795	O75376, O75376, P09874, P0CG47, P0CG47, P0CG48, P0CG48, P12755, P12755, P12757, P12757, P35813, P51668, P61077, P62979, P62979, P62987, P62987, P84022, P84022, Q13485, Q13485, Q13547, Q15583, Q15796, Q15796, Q6ZNA4, Q93008, Q96PU5, Q9GZN2, Q9HAU4, Q9HAU4, Q9UPN9, Q9Y618, Q9Y618	Q9GZN2	O75376, O75376, Q13485, Q13485, Q9Y618, Q9Y618		FALSE	Homo sapiens	35		1	6	0	0.0285714	0.171429	Downregulation of SMAD2/3:SMAD4 transcriptional activity	R-HSA-2173795	0.00489796	48.9796
						R-HSA-5693607	O14757, O60671, O60814, O60921, O60934, O75943, O76064, O95714, O96028, P06899, P0CG47, P0CG48, P15927, P16104, P20248, P23527, P24941, P27694, P33778, P35244, P35249, P35250, P38398, P40937, P40938, P46736, P49959, P51530, P54132, P57053, P58876, P60510, P61088, P61956, P62805, P62807, P62979, P62987, P63165, P63279, P78317, P78396, Q12888, Q13315, Q13472, Q13535, Q14191, Q14676, Q15819, Q16695,…	O14757	O14757, O96028, P38398, Q12888, Q13315, Q14191, Q14676, Q92878	P27694, Q92993, Q96RL1	FALSE	Homo sapiens	81	3	1	8	0.037037	0.0123457	0.0987654	Processing of DNA double-strand break ends	R-HSA-5693607	0.00487731	48.7731
						R-HSA-1500620	A1L190, O15457, O43196, O43502, O60216, O60814, O60934, O75344, O94901, O95072, P02545-2, P04908, P06899, P0C0S5, P0C5Y9, P11802, P15927, P16104, P20671, P20700, P23527, P24941, P27694, P33778, P35244, P38398, P40692, P49959, P51587, P54132, P54274, P54652, P57053, P58876, P62805, P62807, P63279, P68431, P84243, Q06609, Q13315, Q13472, Q13535, Q14565, Q14683, Q15431, Q15554, Q16695, Q16777, Q1677…	O94901, P0C0S5, Q99878, Q9NUX5	P38398, P51587, Q13315, Q8N3U4, Q8WVM7, Q92878	P27694, Q9NYB0	FALSE	Homo sapiens	88	2	4	6	0.0227273	0.0454545	0.0681818	Meiosis	R-HSA-1500620	0.00464876	46.4876
						R-HSA-69541	A5LHX3, O00231, O00232, O00233, O00487, O14818, O15151, O43242, O75832, O96017, P04637, P0CG47, P0CG48, P17980, P20618, P25786, P25787, P25788, P25789, P28062, P28065, P28066, P28070, P28072, P28074, P35998, P40306, P43686, P48556, P49720, P49721, P51665, P55036, P60896, P60900, P61289, P62191, P62195, P62333, P62979, P62987, Q00987, Q06323, Q13200, Q13315, Q14997, Q15008, Q16401, Q8N726, Q8NHY2,…	Q13200	P04637, Q13315, Q8N726	P25787, P51665, P61289, Q92530	FALSE	Homo sapiens	57	4	1	3	0.0701754	0.0175439	0.0526316	Stabilization of p53	R-HSA-69541	0.00461681	46.1681
						R-HSA-8848021	O14511, O14543, O14944, O75525, P00533, P01111, P01112, P01116-1, P01116-2, P01133, P04150, P04626, P0CG47, P0CG48, P11802, P18031, P20936, P21860-1, P22681, P23246, P24385, P24864, P24941, P31749, P35070, P40763, P40763, P46108, P46527, P49023, P56945, P56975, P61586, P62979, P62987, P63000, Q02297-10, Q02297, Q07666, Q13882, Q14185, Q14956, Q15303-1, Q15303-2, Q15303-3, Q16665, Q5S007, Q5VWX1, …	P31749	P00533, P22681, P46527, Q5S007	O14543, P18031, P56945	FALSE	Homo sapiens	59	3	1	4	0.0508475	0.0169492	0.0677966	Signaling by PTK6	R-HSA-8848021	0.00459638	45.9638
						R-HSA-9006927	O14511, O14543, O14944, O75525, P00533, P01111, P01112, P01116-1, P01116-2, P01133, P04150, P04626, P0CG47, P0CG48, P11802, P18031, P20936, P21860-1, P22681, P23246, P24385, P24864, P24941, P31749, P35070, P40763, P40763, P46108, P46527, P49023, P56945, P56975, P61586, P62979, P62987, P63000, Q02297-10, Q02297, Q07666, Q13882, Q14185, Q14956, Q15303-1, Q15303-2, Q15303-3, Q16665, Q5S007, Q5VWX1, …	P31749	P00533, P22681, P46527, Q5S007	O14543, P18031, P56945	FALSE	Homo sapiens	59	3	1	4	0.0508475	0.0169492	0.0677966	Signaling by Non-Receptor Tyrosine Kinases	R-HSA-9006927	0.00459638	45.9638
						R-HSA-389513	P06239, P06241, P07947, P07948, P12931-1, P16410, P30153, P30154, P31749, P31751, P33681, P42081, P62714, P67775, Q06124, Q13362, Q14738, Q15172, Q15173, Q16537, Q9Y243	P31749	P06239	P07948	FALSE	Homo sapiens	21	1	1	1	0.047619	0.047619	0.047619	CTLA4 inhibitory signaling	R-HSA-389513	0.00453515	45.3515
						R-HSA-445144	O14786, P00533, P05106, P05556, P06756, P08514, P08648, P11362-1, P13591, P19784, P27361, P28482, P32004, P36507, P52735, P63000, P67870, P68400, Q02750, Q13153, Q13797	Q02750	P00533	P06756	FALSE	Homo sapiens	21	1	1	1	0.047619	0.047619	0.047619	Signal transduction by L1	R-HSA-445144	0.00453515	45.3515
						R-HSA-193639	O14920, O43353, P01138, P01138, P08138, P08138, P0CG47, P0CG48, P19838, P25963, P41743, P51617-1, P51617, P51617, P62979, P62987, Q04206, Q13501, Q99836, Q99836, Q9Y4K3		O14920	P25963, P41743	FALSE	Homo sapiens	21	2		1	0.0952381	0	0.047619	p75NTR signals via NF-kB	R-HSA-193639	0.00453515	45.3515
						R-HSA-9006335	O00329, O00329, O60674, O60674, P01111, P01112, P01116-1, P01116-2, P01588, P01588, P07948, P07948, P15498, P15498, P16885, P19174, P19235, P19235, P27986, P27986, P29353, P29353, P42229, P42336, P42336, P42338, P42338, P46109, P46109, P48736, P48736, P51692, P62993-1, P62993-1, Q07889, Q13480, Q13905, Q13905, Q8WYR1, Q8WYR1, Q9Y4H2, Q9Y4H2		P42336, P42336, P48736, P48736	P07948, P07948	FALSE	Homo sapiens	42	2		4	0.047619	0	0.0952381	Signaling by Erythropoietin	R-HSA-9006335	0.00453515	45.3515
						R-HSA-2691232	A8MQ27, O00548, O14672, O76050, P0CG47, P0CG48, P46531, P62979, P62987, P78504, P78536, Q86YT6, Q96AX9, Q9NR61, Q9Y219	Q9Y219	P46531		FALSE	Homo sapiens	15		1	1	0	0.0666667	0.0666667	Constitutive Signaling by NOTCH1 HD Domain Mutants	R-HSA-2691232	0.00444444	44.4444
						R-HSA-2691230	A8MQ27, O00548, O14672, O76050, P0CG47, P0CG48, P46531, P62979, P62987, P78504, P78536, Q86YT6, Q96AX9, Q9NR61, Q9Y219	Q9Y219	P46531		FALSE	Homo sapiens	15		1	1	0	0.0666667	0.0666667	Signaling by NOTCH1 HD Domain Mutants in Cancer	R-HSA-2691230	0.00444444	44.4444
						R-HSA-202131	O00401, O75608, O94760, O95865, P07900, P0DP23, P29474, P31749, P35270, P50570, Q03135, Q8IVI9, Q8IVQ6, Q8WWM9, Q9Y314	P31749	P07900		FALSE	Homo sapiens	15		1	1	0	0.0666667	0.0666667	Metabolism of nitric oxide: NOS3 activation and regulation	R-HSA-202131	0.00444444	44.4444
						R-HSA-69183	P09884, P12004, P15927, P18858, P27694, P28340, P35244, P39748, P49005, P49642, P49643, P51530, Q14181, Q15054, Q9HCU8		P28340	P27694	FALSE	Homo sapiens	15	1		1	0.0666667	0	0.0666667	Processive synthesis on the lagging strand	R-HSA-69183	0.00444444	44.4444
						R-HSA-381183	P11021, P14625, P17861-2, P18848, P18848, P18850, P18850, P23511, P23511, P25208, P25208, P27797, P35638, Q13952, Q13952		P27797	P35638	FALSE	Homo sapiens	15	1		1	0.0666667	0	0.0666667	ATF6 (ATF6-alpha) activates chaperone genes	R-HSA-381183	0.00444444	44.4444
						R-HSA-5674400	A8MYZ6, O15111, O15530, O43524, P16220, P22736, P31749, P31751, P38936, P42345, P46527, P49815, P49840, P49841, P55211, P85299, P98177, Q00987, Q12778, Q6R327, Q92934, Q96B36, Q9BPZ7, Q9BVC4, Q9UBS0, Q9Y243	P31749	P38936, P42345, P46527		FALSE	Homo sapiens	26		1	3	0	0.0384615	0.115385	Constitutive Signaling by AKT1 E17K in Cancer	R-HSA-5674400	0.00443787	44.3787
						R-HSA-3371556	A8CG34, O15504, O43301, O75190, O75506, O75694, O95429, O95757, O95816, O95817, P02511, P07900, P08238, P0DMV8, P0DMV9, P11021, P11142, P12270, P15927, P17066, P25685, P27361, P27694, P28482, P34931, P34932, P35244, P35658, P37198, P38646, P42345, P48723, P48741, P49137, P49790, P49792, P49841, P50502, P52948-3, P52948-4, P52948-5, P54652, P55072, P55735, P57740, P62258, P68104, P78406, Q00613, Q…	Q00613	P07900, P12270, P35658, P42345, P49792, Q09472, Q13315, Q92793	P0DMV8, P0DMV9, P27694, Q9UKX7	FALSE	Homo sapiens	95	4	1	8	0.0421053	0.0105263	0.0842105	Cellular response to heat stress	R-HSA-3371556	0.00443213	44.3213
						R-HSA-8939243	O00257, O14497, O94805, O95503, O96019, P19784, P35226, P51531, P51532, P67870, P68400, P78364, Q01196, Q06587, Q09472, Q12824, Q13951, Q14781, Q68CP9, Q6STE5, Q86SE9, Q86U86, Q8IXK0, Q8IY57, Q8N488, Q8NDX5, Q8NFD5, Q8TAQ2, Q8WXX7, Q92922, Q92925, Q969G3, Q96GD3-2, Q96GM5, Q99496, Q9H2X6, Q9HC52		O14497, P51532, Q09472, Q86U86, Q8NFD5, Q99496	O14497	FALSE	Homo sapiens	37	1		6	0.027027	0	0.162162	RUNX1 interacts with co-factors whose precise effect on RUNX1 targets is not known	R-HSA-8939243	0.00438276	43.8276
						R-HSA-5617472	O00470, O14686, O15379, O15514, O15550, O43364, O43365, O60814, O75376, O75530, O75928, P04908, P05412, P06899, P09016, P09017, P0C0S5, P0C5Y9, P10276, P10826, P11161, P13631, P14651, P14652, P14653, P16104, P17483, P19387, P19388, P19793, P20671, P23527, P24928, P25490, P26367, P30876, P31249, P33778, P35227, P36954, P40424, P49639, P49711, P52434, P52435, P53803, P55347, P57053, P58876, P61218,…	P0C0S5, P19388, Q99878	O14686, O75376, P19793, P49711, Q09472, Q92793	P10276, P24928, P35227	FALSE	Homo sapiens	91	3	3	6	0.032967	0.032967	0.0659341	Activation of anterior HOX genes in hindbrain development during early embryogenesis	R-HSA-5617472	0.0043473	43.473
						R-HSA-5619507	O00470, O14686, O15379, O15514, O15550, O43364, O43365, O60814, O75376, O75530, O75928, P04908, P05412, P06899, P09016, P09017, P0C0S5, P0C5Y9, P10276, P10826, P11161, P13631, P14651, P14652, P14653, P16104, P17483, P19387, P19388, P19793, P20671, P23527, P24928, P25490, P26367, P30876, P31249, P33778, P35227, P36954, P40424, P49639, P49711, P52434, P52435, P53803, P55347, P57053, P58876, P61218,…	P0C0S5, P19388, Q99878	O14686, O75376, P19793, P49711, Q09472, Q92793	P10276, P24928, P35227	FALSE	Homo sapiens	91	3	3	6	0.032967	0.032967	0.0659341	Activation of HOX genes during differentiation	R-HSA-5619507	0.0043473	43.473
						R-HSA-168274	A8CG34, O14980, O15504, O75694, P03428, P03431, P03433, P03466, P03485, P03508, P0DMV8, P12270, P35658, P37198, P49790, P49792, P52948-3, P52948-4, P52948-5, P55735, P57740, P62826, P78406, Q12769, Q5SRE5, Q7Z3B4, Q8N1F7, Q8NFH3, Q8NFH4, Q8NFH5, Q8TEM1, Q8WUM0, Q92621, Q96EE3-1, Q96EE3-2, Q96HA1, Q99567, Q9BTX1, Q9BVL2-1, Q9BVL2-2, Q9BW27, Q9NRG9, Q9UKX7		O14980, P12270, P35658, P49792	P0DMV8, Q9UKX7	FALSE	Homo sapiens	43	2		4	0.0465116	0	0.0930233	Export of Viral Ribonucleoproteins from Nucleus	R-HSA-168274	0.00432666	43.2666
						R-HSA-3000170	O14936, O75056, O75056, P01137, P02452, P02461, P02751, P04004, P05106, P05106, P05556, P05997, P06756, P06756, P07996, P08123, P09038, P12814, P16144, P17252, P17301, P18084, P18084, P18827, P18827, P20908, P23229, P24821, P25940, P31431, P31431, P34741, P34741, Q9Y296	P18827, P18827	P02452	P02461, P06756, P06756	FALSE	Homo sapiens	34	3	2	1	0.0882353	0.0588235	0.0294118	Syndecan interactions	R-HSA-3000170	0.00432526	43.2526
						R-HSA-4420097	O00459, O00459, O15264, O15530, O43639, O43865, O60716, O75116, O75914, P01111, P01112, P01116-1, P01116-2, P04792, P04839, P05106, P05771, P06241, P06756, P07900, P07900, P0DP23, P0DP23, P12931-1, P12931-1, P13498, P14598, P14923, P15498, P15498, P15692-4, P15692-4, P16333, P17252, P17612, P19174, P19174, P19878, P20936, P22612, P22694, P27986, P27986, P29474, P30530, P31749, P31751, P33151, P35…	P31749, Q96RU7	O75914, P07900, P07900, P35221, P35222, P42336, P42336, P42345	P06756, P22694, P56945, P56945, Q05655	FALSE	Homo sapiens	114	5	2	8	0.0438596	0.0175439	0.0701754	VEGFA-VEGFR2 Pathway	R-HSA-4420097	0.00430902	43.0902
						R-HSA-69620	A5LHX3, O00139, O00231, O00232, O00233, O00311, O00487, O00762, O14576, O14757, O14757, O14777, O14818, O14980, O15151, O15392, O43237, O43242, O43264, O43683, O43684, O43913, O43929, O60566, O60671, O60814, O60921, O60934, O75122, O75419, O75832, O75943, O76064, O95067, O95229, O95714, O96017, O96020, O96028, P04637, P06493, P06899, P0CG47, P0CG48, P14635, P15927, P16104, P17980, P20248, P20618,…	O14757, O14757, O60566, P30291, P30291, P57723, Q13200, Q9NSP4	O14757, O14757, O14980, O96028, P04637, P38398, P38936, P46527, P49792, Q12888, Q13315, Q14191, Q14676, Q8N726, Q92878	P25787, P27694, P50748, P51665, P61289, P63104, Q53HL2, Q7L2Z9, Q8N2Z9, Q8NI77, Q8WYP5, Q92530, Q92993, Q96RL1	FALSE	Homo sapiens	277	14	8	15	0.0505415	0.0288809	0.0541516	Cell Cycle Checkpoints	R-HSA-69620	0.00430085	43.0085
						R-HSA-6804756	O00268, O14757, O14965, O15151, O43741, O60285, O60671, O60921, O60934, O75943, O96017, P04637, P0CG47, P0CG48, P15927, P19784, P20226, P20248, P21675, P24941, P27694, P35244, P35249, P35250, P38398, P40937, P40938, P49848, P49959, P51530, P54132, P54619, P54646, P62979, P62987, P67870, P68400, P78396, Q00535, Q00987, Q08945, Q12962, Q13131, Q13315, Q13472, Q13526, Q13535, Q14191, Q15078, Q15542,…	O14757, Q9H4B4	O14757, P04637, P38398, Q13315, Q14191, Q92878	P27694, Q86Z02, Q92993, Q96S44	FALSE	Homo sapiens	92	4	2	6	0.0434783	0.0217391	0.0652174	Regulation of TP53 Activity through Phosphorylation	R-HSA-6804756	0.00425331	42.5331
						R-HSA-1221632	A1L190, O60216, O60814, O75344, O94901, O95072, P02545-2, P04908, P06899, P0C0S5, P0C5Y9, P16104, P20671, P20700, P23527, P33778, P38398, P54274, P54652, P57053, P58876, P62805, P62807, P63279, Q13535, Q14683, Q15431, Q15554, Q16695, Q16777, Q16778, Q6FI13, Q6PIF2, Q71UI9, Q8IZU3, Q8N0S2, Q8N257, Q8N3U4, Q8NDV3, Q8NF91, Q8WVM7, Q8WXH0, Q93077, Q93079, Q96A08, Q96AP0, Q99877, Q99878, Q99879, Q9988…	O94901, P0C0S5, Q99878, Q9NUX5	P38398, Q8N3U4, Q8WVM7	Q9NYB0	FALSE	Homo sapiens	60	1	4	3	0.0166667	0.0666667	0.05	Meiotic synapsis	R-HSA-1221632	0.00416667	41.6667
						R-HSA-194138	O00459, O00459, O14786, O15264, O15530, O43639, O43865, O43915, O60462, O60716, O75116, O75914, P01111, P01112, P01116-1, P01116-2, P04792, P04839, P05106, P05771, P06241, P06756, P07900, P07900, P0DP23, P0DP23, P12931-1, P12931-1, P13498, P14598, P14923, P15498, P15498, P15692-4, P15692-4, P15692, P16333, P17252, P17612, P17948, P19174, P19174, P19878, P20936, P22612, P22694, P27986, P27986, P29…	P31749, Q13685, Q96RU7	O75914, P07900, P07900, P35221, P35222, P42336, P42336, P42345	P06756, P22694, P56945, P56945, Q05655	FALSE	Homo sapiens	124	5	3	8	0.0403226	0.0241935	0.0645161	Signaling by VEGF	R-HSA-194138	0.00416233	41.6233
						R-HSA-5689901	O00487, O95630, P04908, P0C0S8, P0CG47, P0CG48, P20671, P38398, P46736, P62979, P62987, Q09472, Q15018, Q16777, Q5VVJ2, Q6FI13, Q6UWZ7, Q7L7L0, Q8IUE6, Q92783, Q92831, Q93077, Q96FJ0, Q96KK5, Q96P20, Q96QV6, Q96RL1, Q99728, Q99878, Q9NWV8, Q9NXR7	Q99878	P38398, Q09472	Q96RL1	FALSE	Homo sapiens	31	1	1	2	0.0322581	0.0322581	0.0645161	Metalloprotease DUBs	R-HSA-5689901	0.00416233	41.6233
						R-HSA-6783310	A4GXA9, A8MT69, O15287, O15360, O94782, P07992, P0CG47, P0CG48, P15927, P27694, P35244, P62979, P62987, Q00597, Q0VG06, Q13535, Q6NZ36, Q6PJP8, Q7Z5Q5, Q8IY92, Q8IYD8, Q8N2Z9, Q8NB91, Q8TAF3, Q8WXE1, Q92889, Q96AY2, Q96NY9, Q9BQ83, Q9BTP7, Q9BXW9, Q9H816, Q9HB96, Q9NPD8, Q9NPI8, Q9NVI1, Q9NW38, Q9Y2M0	A8MT69	Q8IY92, Q92889	P27694, Q8N2Z9	FALSE	Homo sapiens	38	2	1	2	0.0526316	0.0263158	0.0526316	Fanconi Anemia Pathway	R-HSA-6783310	0.00415512	41.5512
						R-HSA-111465	O43903, P02545-1, P06396, P08670, P10636, P12830, P15924, P20700, P25054, P32926, P35222, P35611, P42574, P49354, P51572, P51813, P55210, P55212, Q01826, Q02413, Q04759, Q05397, Q05655, Q07157, Q13464, Q13490, Q13813, Q13835, Q14126, Q14790, Q15149, Q16625, Q9HAW4, Q9P289, Q9UDY2, Q9UJU6, Q9UKV3, Q9Y6E0	P35611	P25054, P35222	P42574, Q05655	FALSE	Homo sapiens	38	2	1	2	0.0526316	0.0263158	0.0526316	Apoptotic cleavage of cellular proteins	R-HSA-111465	0.00415512	41.5512
						R-HSA-5633008	O00220, O14727, O14763, O14798, O15350, O15392, O43715, O60238, P04637, P17936, P24386, P25445, P29466, P41182, P42575, P53611, P55212, P55957, P78560, Q07812, Q13315, Q13625, Q13794, Q53FA7, Q658P3, Q86XT9, Q8TAQ5, Q92597, Q92696, Q92793, Q92851, Q96A56, Q96FX8, Q96KQ4, Q96N28, Q9BRQ8, Q9BXH1, Q9BZR8, Q9H3D4, Q9HB75, Q9HCN2, Q9NPP4, Q9UBN6, Q9Y255	Q86XT9	P04637, Q07812, Q13315, Q92793	P78560	FALSE	Homo sapiens	44	1	1	4	0.0227273	0.0227273	0.0909091	TP53 Regulates Transcription of Cell Death Genes	R-HSA-5633008	0.00413223	41.3223
						R-HSA-9634638	O14944, O14980, O43524, P00533, P01100, P01133, P01135, P10415, P11831, P15514, P16220, P16220, P19419, P19419, P24385, P27361, P28482, P28482, P31749, P31751, P35070, P46527, Q05397, Q6UW88, Q8TAS1, Q99075, Q9Y243	P31749	O14980, P00533, P46527		FALSE	Homo sapiens	27		1	3	0	0.037037	0.111111	Estrogen-dependent nuclear events downstream of ESR-membrane signaling	R-HSA-9634638	0.00411523	41.1523
						R-HSA-3000480	P02452, P02461, P02462, P02647, P02647, P02649, P02649, P02792, P02794, P04114, P04114, P08123, P08572, P14625, P14625, P21757, P21757, P27797, P27797, P48740, Q5KU26, Q6ZMJ2, Q96PL1, Q96PL1, Q9BWP8, Q9UEW3, Q9UEW3		P02452, P27797, P27797	P02461	FALSE	Homo sapiens	27	1		3	0.037037	0	0.111111	Scavenging by Class A Receptors	R-HSA-3000480	0.00411523	41.1523
						R-HSA-3214841	O14686, O15047, O43463, O75530, O96028, P19838, P61964, P62805, P68431, Q00653, Q03112, Q03164, Q04206, Q09028, Q15022, Q15047, Q15291, Q15910, Q16576, Q4FZB7, Q6VMQ6, Q6ZN18, Q71DI3, Q86TU7, Q86Y97, Q8IZD2, Q8NEZ4, Q8TBK2, Q8TEK3, Q8WTS6, Q96KQ7, Q96L73, Q96T68, Q9BYW2, Q9BZ95, Q9C005, Q9H5I1, Q9H7B4, Q9H9B1, Q9HAZ2, Q9NQR1, Q9NQV7, Q9NR48, Q9NRG4, Q9UBL3, Q9UMN6, Q9UPS6	Q03164, Q86Y97	O14686, O96028, Q8TEK3	Q9NRG4	FALSE	Homo sapiens	47	1	2	3	0.0212766	0.0425532	0.0638298	PKMTs methylate histone lysines	R-HSA-3214841	0.00407424	40.7424
						R-HSA-69231	O00716, O60674, O96020, P00519, P06400, P07948, P0CG47, P0CG48, P11802, P12931-1, P24385, P24864, P24941, P28749, P30153, P30154, P30279, P30281, P38936, P42771, P42772, P42773, P46527, P49918, P50613, P51946, P51948, P55273, P61024, P62714, P62979, P62987, P63151, P63208, P67775, Q00534, Q01094, Q08999, Q13309, Q13616, Q13882, Q14186, Q14188, Q14209, Q15329, Q16254, Q9Y5P8	P61024	P06400, P38936, P46527	P07948, Q16254	FALSE	Homo sapiens	47	2	1	3	0.0425532	0.0212766	0.0638298	Cyclin D associated events in G1	R-HSA-69231	0.00407424	40.7424
						R-HSA-69236	O00716, O60674, O96020, P00519, P06400, P07948, P0CG47, P0CG48, P11802, P12931-1, P24385, P24864, P24941, P28749, P30153, P30154, P30279, P30281, P38936, P42771, P42772, P42773, P46527, P49918, P50613, P51946, P51948, P55273, P61024, P62714, P62979, P62987, P63151, P63208, P67775, Q00534, Q01094, Q08999, Q13309, Q13616, Q13882, Q14186, Q14188, Q14209, Q15329, Q16254, Q9Y5P8	P61024	P06400, P38936, P46527	P07948, Q16254	FALSE	Homo sapiens	47	2	1	3	0.0425532	0.0212766	0.0638298	G1 Phase	R-HSA-69236	0.00407424	40.7424
						R-HSA-9006934	A6NMZ7, A8TX70, O00141, O00459, O00459, O14492, O14511, O14511, O14544, O14654, O14672, O14757, O14786, O14944, O14944, O14964, O15230, O15240, O15264, O15264, O15342, O15514, O15520, O15524, O15530, O43155, O43184, O43251, O43278, O43291, O43320, O43559, O43559, O43597, O43609, O43639, O43865, O43915, O60258-1, O60462, O60610, O60674, O60716, O75116, O75339, O75348, O75376, O75376, O75582, O7568…	O14757, O75689, P12931, P12931, P19388, P21283, P26599, P31749, Q02750, Q13685, Q8N307, Q8NEY4, Q8WW43, Q96A05, Q96RT1, Q96RU7	O14654, O14757, O75376, O75376, O75914, P00533, P00533, P02452, P03372, P04629, P04629, P06239, P06239, P07900, P07900, P09958, P10721, P10721, P14210, P22681, P35221, P35222, P42336, P42336, P42345, Q00610, Q00610, Q07812, Q09472, Q09472, Q13127, Q14839, Q15262, Q16288, Q16288, Q16620, Q16620, Q92542	P02461, P06756, P07948, P07948, P09651, P16591, P16949, P18031, P18146, P18146, P22694, P24928, P49768, P51812, P56945, P56945, Q05655, Q12913, Q14055, Q15742, Q15742, Q15904, Q7Z699, Q8IZC6, Q8WU20, Q8WU20, Q9UQQ2	FALSE	Homo sapiens	635	27	16	38	0.0425197	0.0251969	0.0598425	Signaling by Receptor Tyrosine Kinases	R-HSA-9006934	0.00405233	40.5233
						R-HSA-4641257	A5LHX3, O00231, O00232, O00233, O00487, O14818, O15169, O43242, O75832, O95271, P0CG47, P0CG48, P17980, P20618, P25786, P25787, P25788, P25789, P28062, P28065, P28066, P28070, P28072, P28074, P35998, P40306, P43686, P48556, P49720, P49721, P51665, P55036, P60896, P60900, P61289, P62191, P62195, P62333, P62979, P62987, Q06323, Q13200, Q14997, Q15008, Q16401, Q8TAA3, Q92530, Q99436, Q99460, Q9H2K2,…	Q13200	O15169, Q9Y2T1	O15169, P25787, P51665, P61289, Q92530	FALSE	Homo sapiens	55	5	1	2	0.0909091	0.0181818	0.0363636	Degradation of AXIN	R-HSA-4641257	0.00396694	39.6694
						R-HSA-8941858	O00231, O00232, O00233, O00487, O14818, O43242, O75832, P01137, P0CG47, P0CG48, P12931, P17980, P20618, P25786, P25787, P25788, P25789, P28062, P28065, P28066, P28070, P28072, P28074, P35998, P40306, P43686, P48556, P49720, P49721, P51665, P55036, P60896, P60900, P61289, P62191, P62195, P62333, P62979, P62987, Q00987, Q06323, Q09472, Q13200, Q13761, Q13951, Q15008, Q16401, Q8N726, Q92530, Q99436,…	P12931, Q13200	Q09472, Q8N726	P25787, P51665, P61289, Q92530	FALSE	Homo sapiens	55	4	2	2	0.0727273	0.0363636	0.0363636	Regulation of RUNX3 expression and activity	R-HSA-8941858	0.00396694	39.6694
						R-HSA-2559583	O00257, O00716, O00762, O14733, O15054, O15151, O60814, O60934, O75530, O95231, O95503, O95819, O96020, P01100, P01574, P01583, P04637, P04908, P05231, P05412, P06400, P06899, P07305, P08047, P0C0S5, P0C5Y9, P0CG47, P0CG48, P10145, P10412, P10599, P11802, P14921, P15036, P16104, P16401, P16402, P16403, P17096, P17676, P17676, P19838, P20248, P20671, P20700, P23527, P24864, P24941, P27361, P27361,…	P0C0S5, P17096, Q99878, Q9HCJ0, Q9NUX5	P04637, P06400, P16403, P38936, P45985, P45985, P46527, Q13315, Q8N726, Q92878, Q99496	P46734, P51812, P51812, P54198, Q92993, Q9NYB0	FALSE	Homo sapiens	175	6	5	11	0.0342857	0.0285714	0.0628571	Cellular Senescence	R-HSA-2559583	0.00395102	39.5102
						R-HSA-168176	O14733, O14920, O15111, O43187, O43318, O43353, O60602, O75582, P01100, P04271, P04949, P05067, P05412, P09429, P0CG47, P0CG48, P0DJI8, P15336, P16220, P18846, P19419, P19838, P25963, P27361, P27361, P28482, P28482, P30153, P30154, P41279, P41279, P45983, P45984, P45985, P45985, P46734, P49137, P51452, P51617, P51812, P52564, P53779, P61088, P62714, P62979, P62987, P63208, P67775, P80511, Q00653,…	Q02750, Q13233, Q9BQ95	O14920, P45985, P45985, Q13233	P09429, P25963, P46734, P51812, Q8N5C8	FALSE	Homo sapiens	90	5	3	4	0.0555556	0.0333333	0.0444444	Toll Like Receptor 5 (TLR5) Cascade	R-HSA-168176	0.00395062	39.5062
						R-HSA-975871	O14733, O14920, O15111, O43187, O43318, O43353, O60602, O75582, P01100, P04271, P04949, P05067, P05412, P09429, P0CG47, P0CG48, P0DJI8, P15336, P16220, P18846, P19419, P19838, P25963, P27361, P27361, P28482, P28482, P30153, P30154, P41279, P41279, P45983, P45984, P45985, P45985, P46734, P49137, P51452, P51617, P51812, P52564, P53779, P61088, P62714, P62979, P62987, P63208, P67775, P80511, Q00653,…	Q02750, Q13233, Q9BQ95	O14920, P45985, P45985, Q13233	P09429, P25963, P46734, P51812, Q8N5C8	FALSE	Homo sapiens	90	5	3	4	0.0555556	0.0333333	0.0444444	MyD88 cascade initiated on plasma membrane	R-HSA-975871	0.00395062	39.5062
						R-HSA-168142	O14733, O14920, O15111, O43187, O43318, O43353, O60602, O75582, P01100, P04271, P04949, P05067, P05412, P09429, P0CG47, P0CG48, P0DJI8, P15336, P16220, P18846, P19419, P19838, P25963, P27361, P27361, P28482, P28482, P30153, P30154, P41279, P41279, P45983, P45984, P45985, P45985, P46734, P49137, P51452, P51617, P51812, P52564, P53779, P61088, P62714, P62979, P62987, P63208, P67775, P80511, Q00653,…	Q02750, Q13233, Q9BQ95	O14920, P45985, P45985, Q13233	P09429, P25963, P46734, P51812, Q8N5C8	FALSE	Homo sapiens	90	5	3	4	0.0555556	0.0333333	0.0444444	Toll Like Receptor 10 (TLR10) Cascade	R-HSA-168142	0.00395062	39.5062
						R-HSA-2424491	O00459, O43561-2, O43914, O43914, O75791, P01111, P01112, P01116-1, P01116-2, P06239, P06239, P06241, P06241, P13747, P13747, P16885, P19174, P26717, P26717, P26718, P26718, P27986, P29353-2, P42336, P42338, P43405, P52735, P61769, P61769, P62993-1, P63000, Q06187, Q07889, Q13094, Q13241, Q13241, Q9NZC2, Q9NZC2, Q9UKW4	P13747, P13747	P06239, P06239, P42336		FALSE	Homo sapiens	39		2	3	0	0.0512821	0.0769231	DAP12 signaling	R-HSA-2424491	0.00394477	39.4477
						R-HSA-166520	O00141, O00459, O15240, O15264, O43559, O75582, O94973, O94973, O95782, O95782, O96015, P01100, P01111, P01111, P01112, P01112, P01116-1, P01116-1, P01116-2, P01116-2, P01138, P01138, P04629-1, P04629-1, P04629, P04629, P06241-1, P06241-1, P09496, P09496, P09958, P11161, P11161, P11233, P11234, P11831, P11831, P12931-1, P12931, P12931, P12980, P13726, P15056, P15056, P15336, P15336, P15407, P1622…	P12931, P12931, Q02750	P04629, P04629, P09958, P42336, P42336, Q00610, Q00610, Q07812, Q09472, Q09472, Q13127, Q14839, Q16288, Q16288, Q16620, Q16620	P18146, P18146, P51812, Q15742, Q15742, Q8WU20, Q8WU20	FALSE	Homo sapiens	202	7	3	16	0.0346535	0.0148515	0.0792079	Signaling by NTRKs	R-HSA-166520	0.00392118	39.2118
						R-HSA-5663202	A5LHX3, A8MQ27, A8MYZ6, O00203, O00231, O00232, O00233, O00329, O00459, O00487, O00548, O14511, O14672, O14807, O14818, O14944, O15111, O15164, O15169, O15379, O15514, O15520, O15530, O43242, O43252, O43320, O43323, O43521, O43524, O43815, O60258-1, O60353, O60674, O60907, O75197, O75376, O75581, O75832, O76050, O76093, O94905, O94907, O95271, O95352, O95405-1, O95429, O95684, O95750, P00533, P01…	P12931, P19388, P31749, P51797, Q02750, Q13200, Q13202, Q7Z2W4, Q8WW43, Q969H4, Q96RT1, Q9Y219	O15169, O75376, P00533, P03372, P06239, P07900, P10721, P14210, P22681, P25054, P35222, P38936, P42336, P42345, P46527, P46531, Q09472, Q13485, Q5JTC6, Q7KZF4, Q92542, Q92614, Q92793, Q9Y618	O14807, O15169, P07948, P15153, P24928, P25787, P49768, P51665, P56524, P61289, Q6UN15, Q6ZMT4, Q7Z699, Q8WU20, Q92530, Q9UBV2	FALSE	Homo sapiens	414	16	12	24	0.0386473	0.0289855	0.057971	Diseases of signal transduction by growth factor receptors and second messengers	R-HSA-5663202	0.00392074	39.2074
						R-HSA-69202	O00231, O00232, O00233, O00487, O14818, O43242, O75832, O96020, P01106, P06400, P0CG47, P0CG48, P11802, P17980, P20248, P20618, P24385, P24864, P24941, P25786, P25787, P25788, P25789, P28062, P28065, P28066, P28070, P28072, P28074, P30291, P30304, P31749, P31751, P35998, P38936, P40306, P43686, P46527, P48556, P49720, P49721, P50613, P51665, P51946, P51948, P55036, P60896, P60900, P61024, P61244,…	P30291, P31749, P61024, Q13200	P06400, P38936, P46527	P25787, P51665, P61289, Q16254, Q92530	FALSE	Homo sapiens	83	5	4	3	0.060241	0.0481928	0.0361446	Cyclin E associated events during G1/S transition	R-HSA-69202	0.00391929	39.1929
						R-HSA-390471	O00567, O14556, O15379, O95302, O96020, P04062, P04637, P17987, P17987, P24864, P40227, P40227, P40763, P48643, P48643, P49368, P49368, P50990, P50990, P50991, P50991, P51784, P57775, P61962, P78371, P78371, Q15477, Q5XUX1, Q5XX13, Q86WA8, Q92526, Q92526, Q969H0, Q969U6, Q99832, Q99832, Q9BUR4, Q9BVG8-2, Q9H0D6, Q9H1H9, Q9NRD1, Q9NYA1, Q9UKA1, Q9UKT5, Q9UKT7, Q9UKT8, Q9Y2T2, Q9Y6D5	P49368, P49368, Q5XUX1	P04637	P04062, P40227, P40227, Q92526, Q92526, Q9NRD1	FALSE	Homo sapiens	48	6	3	1	0.125	0.0625	0.0208333	Association of TriC/CCT with target proteins during biosynthesis	R-HSA-390471	0.00390625	39.0625
						R-HSA-5339562	O14733, P00588, P01559, P04958, P07900, P08238, P09958, P0DP23, P0DPI0, P10844, P13423, P13639, P15917, P18640, P19321, P21579, P21926, P23763, P25092, P30996, P36507, P40136, P45985, P46734-3, P52564-1, P58335-1, P58335-4, P60880, P61266, P63027, Q00496, Q02750, Q16623, Q16881, Q45877, Q45878, Q496J9, Q57230, Q60393, Q7L0J3, Q7L1I2, Q86UT5, Q8N9I0, Q8WUM4, Q99075, Q9H6X2-1, Q9H6X2-2, Q9LBS8	Q02750, Q8WUM4	P07900, P09958, P45985	Q16881	FALSE	Homo sapiens	48	1	2	3	0.0208333	0.0416667	0.0625	Uptake and actions of bacterial toxins	R-HSA-5339562	0.00390625	39.0625
						R-HSA-8863795	O14511, O14944, P00533, P01133, P04626, P07900, P0CG47, P0CG48, P21860-1, P31749, P31751, P35070, P40818, P42679, P56975, P62979, P62987, Q02297-10, Q02297, Q05209, Q15303-1, Q15303-2, Q15303-3, Q16543, Q8WWG1, Q93034, Q96RT1, Q99075, Q99952, Q9H4P4, Q9UNE7, Q9Y243	P31749, Q96RT1	P00533, P07900		FALSE	Homo sapiens	32		2	2	0	0.0625	0.0625	Downregulation of ERBB2 signaling	R-HSA-8863795	0.00390625	39.0625
						R-HSA-156711	O95067, P10244, P14635, P30291, P30304, P30307, P49454, P53350, Q08050, Q09028, Q09472, Q52LA3, Q5TKA1, Q6MZP7, Q96GY3, Q99640	P30291	Q09472		FALSE	Homo sapiens	16		1	1	0	0.0625	0.0625	Polo-like kinase mediated events	R-HSA-156711	0.00390625	39.0625
						R-HSA-204174	O00330, O43708, P08559, P09622, P10515, P11177, P19793, P29803, Q03181, Q15118, Q15119, Q15120, Q16654, Q8NCN5, Q9P0J1, Q9P2J9		P19793	P09622	FALSE	Homo sapiens	16	1		1	0.0625	0	0.0625	Regulation of pyruvate dehydrogenase (PDH) complex	R-HSA-204174	0.00390625	39.0625
						R-HSA-1834941	P12956, P13010, P19474, P42226, P49959, P78527, Q14653, Q16666, Q7RTR2, Q86WV6, Q8N884, Q96MN2, Q9NSU2, Q9UHD2, Q9UJV9, Q9Y2E6		P78527	Q16666	FALSE	Homo sapiens	16	1		1	0.0625	0	0.0625	STING mediated induction of host immune responses	R-HSA-1834941	0.00390625	39.0625
						R-HSA-73894	A4GXA9, A8MT69, O00167, O00213, O14757, O14933, O15287, O15315, O15360, O15514, O15527-4, O15527, O43502, O43542, O43543, O60264, O60306, O60671, O60673, O60814, O60814, O60921, O60934, O75164, O75417, O75771, O75925, O75943, O76064, O94782, O94953, O95243, O95551, O95677, O95714, O96017, O96019, O96028, P00519, P04637, P04908, P04908, P05114, P05161, P06746, P06899, P06899, P07992, P09874, P0C0S…	A8MT69, O00213, O14757, P05161, P0C0S5, P0C0S5, P19388, Q13098, Q99878, Q99878, Q9NUX5, Q9NUX5, Q9NZJ0	O14757, O96028, P04637, P28340, P38398, P51587, P52701, P78527, Q09472, Q12888, Q13315, Q14191, Q14676, Q8IY92, Q92560, Q92878, Q92889	O43543, O60264, O95243, P24928, P27694, P27694, P49917, Q17RS7, Q53TQ3, Q8N2Z9, Q92993, Q96NB3, Q96RL1, Q9NYB0, Q9NYB0, Q9UBT6	FALSE	Homo sapiens	356	16	13	17	0.0449438	0.0365169	0.0477528	DNA Repair	R-HSA-73894	0.00388998	38.8998
						R-HSA-912446	O15457, O43196, O43502, O60814, O60934, P04908, P06899, P0C0S5, P0C5Y9, P11802, P15927, P16104, P20671, P23527, P24941, P27694, P33778, P35244, P38398, P40692, P49959, P51587, P54132, P57053, P58876, P62805, P62807, P68431, P84243, Q06609, Q13315, Q13472, Q14565, Q16695, Q16777, Q16778, Q6FI13, Q71DI3, Q71UI9, Q8N257, Q92878, Q93077, Q93079, Q96A08, Q99708, Q99877, Q99878, Q99879, Q99880, Q9BTM1,…	P0C0S5, Q99878	P38398, P51587, Q13315, Q92878	P27694	FALSE	Homo sapiens	56	1	2	4	0.0178571	0.0357143	0.0714286	Meiotic recombination	R-HSA-912446	0.00382653	38.2653
						R-HSA-8878171	A5LHX3, O00231, O00232, O00233, O00257, O00487, O00501, O14497, O14543, O14686, O14818, O15047, O15169, O15350, O43242, O60814, O60814, O60911, O75182, O75832, O94805, O95503, O96019, P00519, P01579, P01589, P02776, P03372, P04141, P04908, P04908, P05771, P06899, P06899, P07359, P07711, P07996, P08514, P08700, P0C0S5, P0C0S5, P0C5Y9, P0C5Y9, P0CG47, P0CG48, P10242, P12931, P15923, P15976, P16104,…	P0C0S5, P0C0S5, P12931, Q03164, Q03164, Q13200, Q8IX07, Q99878, Q99878, Q9HCJ0	O14497, O14686, O15169, P03372, P51532, Q09472, Q13469, Q86U86, Q8NFD5, Q92793, Q99496	O14497, O14543, O15169, O60911, P25787, P51665, P61289, Q8NC69, Q92530, Q96ST3	FALSE	Homo sapiens	240	10	10	11	0.0416667	0.0416667	0.0458333	Transcriptional regulation by RUNX1	R-HSA-8878171	0.00381944	38.1944
						R-HSA-8878166	A5LHX3, O00231, O00231, O00232, O00232, O00233, O00233, O00487, O00487, O14818, O14818, O15297, O15379, O43242, O43242, O43541, O75444, O75832, O75832, O95965, P00519, P02452, P02818, P03372, P03372, P04150, P06400, P06493, P07947, P08648, P0CG47, P0CG47, P0CG48, P0CG48, P10070, P10071, P10275, P10275, P11474, P11474, P11802, P12643, P12643, P12931, P14635, P17931, P17980, P17980, P20618, P20618,…	P12931, P31749, Q13200, Q13200	P02452, P03372, P03372, P06400, P38936, Q07812, Q13485	P11474, P11474, P25787, P25787, P51665, P51665, P56524, P61289, P61289, Q92530, Q92530, Q96PK6, Q9UBK2, Q9UBK2	FALSE	Homo sapiens	182	14	4	7	0.0769231	0.021978	0.0384615	Transcriptional regulation by RUNX2	R-HSA-8878166	0.00380389	38.0389
						R-HSA-1181150	O00292, O43524, O75593, O75610, O95813, P09958, P0CG37, P13385, P27037, P27539, P29122, P36896, P51864, P84022, P84022, Q13485, Q13705, Q14919, Q15796, Q15796, Q8N907, Q8NER5, Q96S42		P09958, Q13485	Q13705	FALSE	Homo sapiens	23	1		2	0.0434783	0	0.0869565	Signaling by NODAL	R-HSA-1181150	0.00378072	37.8072
						R-HSA-69656	O00231, O00232, O00233, O00487, O14818, O43242, O75832, O96020, P01106, P06400, P0CG47, P0CG48, P11802, P17980, P20248, P20618, P24385, P24864, P24941, P25786, P25787, P25788, P25789, P28062, P28065, P28066, P28070, P28072, P28074, P30291, P30304, P30305, P31749, P31751, P35998, P38936, P40306, P43686, P46527, P48556, P49720, P49721, P50613, P51665, P51946, P51948, P55036, P60896, P60900, P61024,…	P30291, P31749, P61024, Q13200	P06400, P38936, P46527	P25787, P51665, P61289, Q16254, Q92530	FALSE	Homo sapiens	85	5	4	3	0.0588235	0.0470588	0.0352941	Cyclin A:Cdk2-associated events at S phase entry	R-HSA-69656	0.00373702	37.3702
						R-HSA-349425	A5LHX3, O00231, O00232, O00233, O00487, O14818, O43242, O75832, P04637, P0CG47, P0CG48, P17980, P20618, P25786, P25787, P25788, P25789, P28062, P28065, P28066, P28070, P28072, P28074, P35998, P40306, P43686, P48556, P49720, P49721, P51665, P55036, P60896, P60900, P61289, P62191, P62195, P62333, P62979, P62987, Q06323, Q13200, Q13315, Q14997, Q15008, Q16401, Q8NHY2, Q8TAA3, Q92530, Q99436, Q99460,…	Q13200	P04637, Q13315	P25787, P51665, P61289, Q92530	FALSE	Homo sapiens	52	4	1	2	0.0769231	0.0192308	0.0384615	Autodegradation of the E3 ubiquitin ligase COP1	R-HSA-349425	0.00369822	36.9822
						R-HSA-6806834	O14964, O15230, O43278, O43291, O75886, P01111, P01112, P01116-1, P01116-2, P02452, P02458, P02461, P02751, P05556, P05981, P05997, P07942, P08123, P08581, P0CG47, P0CG48, P11047, P12107, P12931, P13942, P14210, P17301, P17706, P18031, P20338, P20908, P22681, P24043, P25391, P25940, P26006, P27986, P29353-2, P40763, P40763, P40818, P42336, P42566, P46108, P46109, P55268, P61018, P61224, P62330, P…	P12931, Q8N307	P02452, P14210, P22681, P42336	P02461, P18031, Q12913, Q8IZC6	FALSE	Homo sapiens	81	4	2	4	0.0493827	0.0246914	0.0493827	Signaling by MET	R-HSA-6806834	0.00365798	36.5798
						R-HSA-6807070	A5LHX3, O00231, O00232, O00233, O00257, O00257, O00308, O00487, O14818, O15379, O43242, O43504, O43623, O43623, O60341, O75530, O75530, O75832, O94776, O94776, O95271, O95503, O95503, O95863, O95863, O95983, O95983, P04637, P04637, P05412, P05412, P0CG47, P0CG48, P14373, P15336, P15336, P17980, P18146, P18146, P19784, P20618, P25786, P25787, P25788, P25789, P27361, P28062, P28065, P28066, P28070,…	P31749, Q13200, Q9HCJ0	P04637, P04637, P42345, Q13127, Q14839, Q14839, Q99496, Q99496	P18146, P18146, P25787, P37231, P37231, P51665, P61289, Q13330, Q13330, Q15382, Q92530	FALSE	Homo sapiens	175	11	3	8	0.0628571	0.0171429	0.0457143	PTEN Regulation	R-HSA-6807070	0.00365714	36.5714
						R-HSA-8875878	O15230, P02452, P02458, P02461, P02751, P05556, P05997, P07942, P08123, P08581, P11047, P12107, P12931, P13942, P14210, P17301, P20908, P24043, P25391, P25940, P26006, P46108, P46109, P55268, P61224, P62834, P62993-1, P63000, Q05397, Q13480, Q13751, Q13753, Q13905, Q16363, Q16787, Q17RW2, Q68CZ2, Q8IZC6, Q8IZW8, Q96N67, Q9Y6N6	P12931	P02452, P14210	P02461, Q8IZC6	FALSE	Homo sapiens	41	2	1	2	0.0487805	0.0243902	0.0487805	MET promotes cell motility	R-HSA-8875878	0.0035693	35.693
						R-HSA-5601884	O15514, O60522, O75344, P07900, P10243, P19387, P19388, P24928, P30876, P36954, P52434, P52435, P53803, P61218, P62487, P62875, Q587J7, Q5T8I9, Q7Z3Z4, Q8N2A8, Q8NDG6, Q8TC59, Q8WWH4, Q96J94, Q96JY0, Q9BXT4, Q9BXT6, Q9NQI0, Q9Y2W6	P19388, Q9BXT6	P07900	P24928	FALSE	Homo sapiens	29	1	2	1	0.0344828	0.0689655	0.0344828	PIWI-interacting RNA (piRNA) biogenesis	R-HSA-5601884	0.00356718	35.6718
						R-HSA-9664565	O14511, O14944, P00533, P01111, P01112, P01116-1, P01116-2, P01133, P04626, P07900, P19174, P21860-1, P27986, P29353, P35070, P42336, P56975, P62993-1, Q02297-10, Q02297, Q07889, Q13480, Q15303-1, Q15303-2, Q15303-3, Q16543, Q8WWG1, Q96RT1, Q99075	Q96RT1	P00533, P07900, P42336		FALSE	Homo sapiens	29		1	3	0	0.0344828	0.103448	Signaling by ERBB2 KD Mutants	R-HSA-9664565	0.00356718	35.6718
						R-HSA-3371453	A8CG34, O15504, O43301, O75190, O75694, O95429, O95757, O95816, O95817, P0DMV8, P0DMV9, P11021, P11142, P12270, P15927, P17066, P25685, P27361, P27694, P28482, P34931, P34932, P35244, P35658, P37198, P38646, P48723, P48741, P49137, P49790, P49792, P49841, P50502, P52948-3, P52948-4, P52948-5, P54652, P55735, P57740, P62258, P78406, Q00613, Q0VDF9, Q12769, Q13315, Q13535, Q53FT3, Q5SRE5, Q7Z3B4, Q…	Q00613	P12270, P35658, P49792, Q13315	P0DMV8, P0DMV9, P27694, Q9UKX7	FALSE	Homo sapiens	75	4	1	4	0.0533333	0.0133333	0.0533333	Regulation of HSF1-mediated heat shock response	R-HSA-3371453	0.00355556	35.5556
						R-HSA-6782135	O15514, O60306, P05114, P07992, P0CG47, P0CG48, P12004, P15927, P18074, P19387, P19388, P19447, P23025, P23193, P24928, P27694, P28340, P28715, P30876, P32780, P35244, P35249, P35250, P35251, P36954, P40937, P40938, P49005, P50613, P51946, P51948, P52434, P52435, P53803, P56282, P61218, P62487, P62875, P62877, P62979, P62987, Q03468, Q07864, Q09472, Q13216, Q13619, Q13620, Q13888, Q13889, Q15054,…	P19388	P28340, Q09472, Q92889	P24928, P27694, Q96NB3, Q9UBT6	FALSE	Homo sapiens	65	4	1	3	0.0615385	0.0153846	0.0461538	Dual incision in TC-NER	R-HSA-6782135	0.0035503	35.503
						R-HSA-975138	O00206, O14733, O14920, O15111, O43187, O43318, O43353, O75582, P01100, P04271, P05067, P05412, P08571, P09429, P0CG47, P0CG48, P0DJI8, P15336, P16220, P18846, P19419, P19838, P25963, P27361, P27361, P28482, P28482, P30153, P30154, P41279, P41279, P45983, P45984, P45985, P45985, P46734, P49137, P51452, P51617, P51812, P52564, P53779, P61088, P62714, P62979, P62987, P63208, P67775, P80511, Q00653,…	Q02750, Q13233, Q9BQ95	O14920, P45985, P45985, Q13233	P09429, P25963, P46734, P51812, Q8N5C8	FALSE	Homo sapiens	95	5	3	4	0.0526316	0.0315789	0.0421053	TRAF6 mediated induction of NFkB and MAP kinases upon TLR7/8 or 9 activation	R-HSA-975138	0.00354571	35.4571
						R-HSA-5607764	A5LHX3, O00231, O00232, O00233, O00487, O14818, O14920, O15111, O15530, O43242, O43318, O43865, O75832, O95644, O95999, P01584, P0CG47, P0CG48, P0DP23, P0DP23, P12931-1, P16298, P16885, P16885, P17980, P19838, P20618, P25786, P25787, P25788, P25789, P25963, P28062, P28065, P28066, P28070, P28072, P28074, P35998, P40306, P43405, P43686, P48556, P49427, P49720, P49721, P51665, P51668, P55036, P6089…	Q13200	O14920, Q13469, Q9BXL7, Q9UDY8	P25787, P25963, P51665, P61289, Q05655, Q12968, Q8N5C8, Q92530	FALSE	Homo sapiens	101	8	1	4	0.0792079	0.00990099	0.039604	CLEC7A (Dectin-1) signaling	R-HSA-5607764	0.00352907	35.2907
						R-HSA-8939211	A8MTJ3, O00459, O00482, O00559, O14610, O14646, O14775, O14944, O14980, O15169, O15514, O15530, O15530, O43524, O43815, O60216, O60262, O60341, O60563, O60814, O75362, O94953, P00533, P01100, P01106, P01111, P01112, P01116-1, P01116-2, P01133, P01135, P03372-3, P03372-4, P03372, P04155, P04792, P04899, P04908, P05412, P06401, P06899, P07339, P07900, P08047, P08069, P08238, P08253, P08254, P08754,…	P0C0S5, P12931, P19388, P31749, Q99878, Q9HCJ0	O14980, O15169, P00533, P03372, P07900, P42336, P46527, Q09472, Q8N3U4, Q8WVM7, Q92793	O15169, O75362, P24928, Q4ZG55, Q86X55, Q8NC69, Q92993	FALSE	Homo sapiens	202	7	6	11	0.0346535	0.029703	0.0544554	ESR-mediated signaling	R-HSA-8939211	0.00350456	35.0456
						R-HSA-201681	A5LHX3, O00231, O00232, O00233, O00255, O00487, O00512, O14640, O14640, O14641, O14641, O14686, O14746, O14818, O14904, O14980, O14986, O15169, O15169, O43242, O60353, O60814, O60814, O75197, O75197, O75473, O75474, O75581, O75581, O75832, O94907, O94907, O95271, P01106, P04628, P04628, P04908, P04908, P06899, P06899, P0C0S5, P0C0S5, P0C5Y9, P0C5Y9, P0CG47, P0CG48, P16104, P16104, P17980, P19784,…	P0C0S5, P0C0S5, P31749, Q13200, Q99878, Q99878	O14686, O14980, O15169, O15169, P25054, P25054, P35222, P35222, P51532, Q09472, Q5JTC6, Q5JTC6, Q92793, Q9Y2T1	O15169, O15169, P25787, P51665, P61289, P63104, Q92530, Q92993, Q92993, Q9NSA3, Q9Y4A5, Q9Y4A5	FALSE	Homo sapiens	269	12	6	14	0.0446097	0.0223048	0.0520446	TCF dependent signaling in response to WNT	R-HSA-201681	0.00348254	34.8254
						R-HSA-168181	O00206, O14733, O14920, O15111, O43187, O43318, O43353, O75582, P01100, P04271, P05067, P05412, P08571, P09429, P0CG47, P0CG48, P0DJI8, P15336, P16220, P18846, P19419, P19838, P25963, P27361, P27361, P28482, P28482, P30153, P30154, P41279, P41279, P45983, P45984, P45985, P45985, P46734, P49137, P51452, P51617, P51812, P52564, P53779, P61088, P62714, P62979, P62987, P63208, P67775, P80511, Q00653,…	Q02750, Q13233, Q9BQ95	O14920, P45985, P45985, Q13233	P09429, P25963, P46734, P51812, Q8N5C8	FALSE	Homo sapiens	96	5	3	4	0.0520833	0.03125	0.0416667	Toll Like Receptor 7/8 (TLR7/8) Cascade	R-HSA-168181	0.00347222	34.7222
						R-HSA-975155	O00206, O14733, O14920, O15111, O43187, O43318, O43353, O75582, P01100, P04271, P05067, P05412, P08571, P09429, P0CG47, P0CG48, P0DJI8, P15336, P16220, P18846, P19419, P19838, P25963, P27361, P27361, P28482, P28482, P30153, P30154, P41279, P41279, P45983, P45984, P45985, P45985, P46734, P49137, P51452, P51617, P51812, P52564, P53779, P61088, P62714, P62979, P62987, P63208, P67775, P80511, Q00653,…	Q02750, Q13233, Q9BQ95	O14920, P45985, P45985, Q13233	P09429, P25963, P46734, P51812, Q8N5C8	FALSE	Homo sapiens	96	5	3	4	0.0520833	0.03125	0.0416667	MyD88 dependent cascade initiated on endosome	R-HSA-975155	0.00347222	34.7222
						R-HSA-9024446	O00767, O15379, O60240, O60341, O60907, O75164, O75376, O95477, P02649, P02654, P02655, P05090, P11597, P19793, P28702, P35503, P35558, P36956-3, P45844, P48552, P49327, P51161, P55055, P55056, P55058-1, P55058-2, P56559, Q09472, Q13133, Q13227, Q15788, Q7L9B9, Q8NB78, Q8NDV7, Q8WY64, Q9BZK7, Q9H221, Q9H222, Q9H9G7, Q9HCE1, Q9HCJ0, Q9HCK5, Q9UKV8, Q9UL18, Q9UPQ9, Q9Y4C1, Q9Y5C1, Q9Y618	P51161, Q9HCJ0	O75376, P19793, Q09472, Q9Y618		FALSE	Homo sapiens	48		2	4	0	0.0416667	0.0833333	NR1H2 and NR1H3-mediated signaling	R-HSA-9024446	0.00347222	34.7222
						R-HSA-203927	O15514, O75569, P19387, P19388, P24928, P30876, P36954, P52434, P52435, P53803, P61218, P62487, P62826, P62875, Q15633, Q7Z5W3, Q8WYQ5, Q9H9G7, Q9HAV4, Q9HCK5, Q9NRR4, Q9UKV8, Q9UL18, Q9UPY3	P19388	Q9UPY3	P24928	FALSE	Homo sapiens	24	1	1	1	0.0416667	0.0416667	0.0416667	MicroRNA (miRNA) biogenesis	R-HSA-203927	0.00347222	34.7222
						R-HSA-9022692	O15379, O60907, O75376, P0DP23, P16220, P17612, P42858, P51608-1, P51608-1, P51608-2, P51608-2, P55316, Q13227, Q13547, Q13554, Q13555, Q13557, Q14739, Q16566, Q8NDV7, Q92769, Q96GD4, Q96ST3, Q9BZK7, Q9H2X6, Q9H9G7, Q9HCE1, Q9HCJ0, Q9HCK5, Q9UKV8, Q9UL18, Q9UPQ9, Q9UQM7, Q9Y618	Q9HCJ0	O75376, Q9Y618	Q96ST3	FALSE	Homo sapiens	34	1	1	2	0.0294118	0.0294118	0.0588235	Regulation of MECP2 expression and activity	R-HSA-9022692	0.00346021	34.6021
						R-HSA-6788467	O60674, O75462, P13725, P15018, P20809, P23458, P26441, P26992, P29597, P40189, P42702, Q14626, Q16619, Q6EBC2, Q8NI17, Q99650, Q9UBD9		P40189	Q9UBD9	FALSE	Homo sapiens	17	1		1	0.0588235	0	0.0588235	IL-6-type cytokine receptor ligand interactions	R-HSA-6788467	0.00346021	34.6021
						R-HSA-381033	O43462, P11021, P14625, P17861-2, P18848, P18848, P18850, P18850, P23511, P23511, P25208, P25208, P27797, P35638, Q13952, Q13952, Q14703		P27797	P35638	FALSE	Homo sapiens	17	1		1	0.0588235	0	0.0588235	ATF6 (ATF6-alpha) activates chaperones	R-HSA-381033	0.00346021	34.6021
						R-HSA-1810476	O14920, O15111, O15455, P19838, P25963, Q00653, Q04206, Q08211, Q13546, Q15653, Q8IUC6, Q99836, Q9H171, Q9NYR9, Q9NYS0, Q9Y572, Q9Y6K9		O14920	P25963	FALSE	Homo sapiens	17	1		1	0.0588235	0	0.0588235	RIP-mediated NFkB activation via ZBP1	R-HSA-1810476	0.00346021	34.6021
						R-HSA-4791275	O15169, O60353, O75197, O75581, O94907, O95271, P25054, P30153, P30154, P35222, P48729, P49841, P56545, P56704, P62714, P67775, Q13362, Q13363, Q13467, Q14738, Q15172, Q15173, Q16537, Q5JTC6, Q68DV7, Q8NCW0, Q96MU8, Q9H237, Q9H2K2, Q9H461, Q9NQB0, Q9UBT3, Q9UBU2, Q9ULV1		O15169, P25054, P35222, Q5JTC6	O15169	FALSE	Homo sapiens	34	1		4	0.0294118	0	0.117647	Signaling by WNT in cancer	R-HSA-4791275	0.00346021	34.6021
						R-HSA-5620912	A8K8P3, O00444, O15078, O15259, O43303, O43805, O75161, O75665, O75935, O94927, O94986, O95613, O95684, P04350, P06493, P07437, P07900, P17612, P23258, P30153, P31323, P41208, P43034, P48730, P49674, P51955, P53350, P61006, P61163, P61981, P62258, P62491, P63167, P68366, P68371, Q13409, Q13561, Q14008, Q14203-2, Q14204, Q15019, Q15051, Q15154, Q15691, Q2MV58, Q4AC94, Q5BJF6, Q5HYA8, Q5JTW2, Q5T7B…	O94986, Q5HYA8, Q66GS9, Q99871	P07900, Q15154, Q7Z7A1, Q8TES7	O75665, Q15051, Q5JTW2, Q9P0N5	FALSE	Homo sapiens	97	4	4	4	0.0412371	0.0412371	0.0412371	Anchoring of the basal body to the plasma membrane	R-HSA-5620912	0.003401	34.01
						R-HSA-3000171	O00468, O14936, O15230, O75056, O75056, P01127, P01137, P02452, P02452, P02458, P02461, P02461, P02462, P02751, P02766, P04004, P04085, P05106, P05106, P05556, P05997, P05997, P06756, P06756, P07942, P07996, P08123, P08123, P08572, P09038, P11047, P11532, P12107, P12814, P13942, P16144, P17252, P17301, P18084, P18084, P18827, P18827, P20908, P20908, P23229, P24043, P24821, P25391, P25940, P25940,…	P18827, P18827, Q14118, Q16832	P02452, P02452	P02461, P02461, P06756, P06756, P11532	FALSE	Homo sapiens	73	5	4	2	0.0684932	0.0547945	0.0273973	Non-integrin membrane-ECM interactions	R-HSA-3000171	0.00337774	33.7774
						R-HSA-211000	A8CG34, O15397, O15504, O15514, O15514, O60522, O60814, O75344, O75569, O75694, P04908, P06899, P07900, P0C0S5, P0C5Y9, P10243, P12270, P16104, P19387, P19387, P19388, P19388, P20671, P23527, P24928, P24928, P30876, P30876, P33778, P35658, P36954, P36954, P37198, P49790, P49792, P52434, P52434, P52435, P52435, P52948-3, P52948-4, P52948-5, P53803, P53803, P55735, P57053, P57740, P58876, P61218, P…	P0C0S5, P19388, P19388, Q99878, Q9BXT6, Q9HCJ0	P07900, P12270, P35658, P49792, Q9UPY3	P24928, P24928, Q15631, Q9UKX7	FALSE	Homo sapiens	122	4	6	5	0.0327869	0.0491803	0.0409836	Gene Silencing by RNA	R-HSA-211000	0.00335931	33.5931
						R-HSA-187577	O00231, O00232, O00233, O00487, O14818, O43242, O75832, O96020, P0CG47, P0CG48, P11802, P17980, P20248, P20618, P24385, P24864, P24941, P25786, P25787, P25788, P25789, P28062, P28065, P28066, P28070, P28072, P28074, P35998, P38936, P40306, P43686, P46527, P48556, P49720, P49721, P51665, P55036, P60896, P60900, P61024, P61289, P62191, P62195, P62333, P62979, P62987, P63208, P78396, Q06323, Q13200,…	P61024, Q13200	P38936, P46527	P25787, P51665, P61289, Q92530	FALSE	Homo sapiens	60	4	2	2	0.0666667	0.0333333	0.0333333	SCF(Skp2)-mediated degradation of p27/p21	R-HSA-187577	0.00333333	33.3333
						R-HSA-109606	O14727, O14727, O15350, O43236-6, O43521, P04637, P10144, P10415, P27348, P27361, P28482, P30419, P31749, P31751, P31946, P31947, P40763, P42574, P42574, P45983, P48454, P55210, P55211, P55211, P55957, P61981, P62258, P63098, P63104, P63167, P98170, P98170, P99999, P99999, Q01094, Q04917, Q07021, Q07812, Q07817, Q13625, Q13794, Q14186, Q14188, Q14790, Q16611, Q8N726, Q92934, Q92934, Q96FJ2, Q96GX…	P31749	P04637, Q07812, Q8N726	P42574, P42574, P63104	FALSE	Homo sapiens	60	3	1	3	0.05	0.0166667	0.05	Intrinsic Pathway for Apoptosis	R-HSA-109606	0.00333333	33.3333
						R-HSA-5357956	O14920, O15111, O43318, O75604, P01375, P0CG47, P0CG48, P19438, P21580, P62979, P62987, P63244, P98170, Q12933, Q13077, Q13107, Q13489, Q13490, Q13546, Q15628, Q15750, Q6GQQ9, Q8N5C8, Q96EP0, Q9BYM8, Q9H0F6, Q9NQC7, Q9NYJ8, Q9UK80, Q9Y6K9	Q13489	O14920	Q8N5C8, Q96EP0	FALSE	Homo sapiens	30	2	1	1	0.0666667	0.0333333	0.0333333	TNFR1-induced NFkappaB signaling pathway	R-HSA-5357956	0.00333333	33.3333
						R-HSA-3214815	O00422, O15379, O60341, O60814, O60907, O75376, O75446, O94776, O95983, P04908, P06899, P0C0S8, P20671, P23527, P29374, P33778, P58876, P62805, P62807, P68431, Q09028, Q12873, Q13127, Q13227, Q13330, Q13547, Q14839, Q16576, Q16777, Q16778, Q4LE39, Q5QNW6, Q6FI13, Q71DI3, Q7L7L0, Q86YP4, Q8IUE6, Q8N257, Q8WXI9, Q92769, Q93077, Q93079, Q969S8, Q96A08, Q96BD5, Q96KK5, Q96QV6, Q99877, Q99878, Q99879,…	Q99878	O75376, Q13127, Q14839, Q9Y618	Q13330, Q96BD5	FALSE	Homo sapiens	60	2	1	4	0.0333333	0.0166667	0.0666667	HDACs deacetylate histones	R-HSA-3214815	0.00333333	33.3333
						R-HSA-6804758	O94776, O95696, O95983, P04637, P29590, P31749, P31751, P48426, P52564, P55201, P78356, Q09028, Q09472, Q12873, Q13526, Q13547, Q14839, Q16576, Q86T03, Q86YP4, Q8TBX8, Q8WXI9, Q8WYH8, Q92769, Q92794, Q9H160, Q9HAF1, Q9NPI1, Q9ULD4, Q9Y243	P31749	P04637, Q09472, Q14839		FALSE	Homo sapiens	30		1	3	0	0.0333333	0.1	Regulation of TP53 Activity through Acetylation	R-HSA-6804758	0.00333333	33.3333
						R-HSA-1227990	O14511, O14944, P00533, P01111, P01112, P01116-1, P01116-2, P01133, P04626, P07900, P19174, P21860-1, P27986, P29353, P35070, P42336, P56975, P62993-1, Q02297-10, Q02297, Q05209, Q07889, Q13480, Q15303-1, Q15303-2, Q15303-3, Q16543, Q8WWG1, Q96RT1, Q99075	Q96RT1	P00533, P07900, P42336		FALSE	Homo sapiens	30		1	3	0	0.0333333	0.1	Signaling by ERBB2 in Cancer	R-HSA-1227990	0.00333333	33.3333
						R-HSA-168325	A8CG34, O15504, O15514, O75694, P03428, P03431, P03433, P03466, P12270, P13984, P19387, P19388, P24928, P30876, P35269, P35658, P36954, P37198, P49790, P49792, P52434, P52435, P52948-3, P52948-4, P52948-5, P53803, P55735, P57740, P61218, P62487, P62875, P78406, Q12769, Q5SRE5, Q7Z3B4, Q8N1F7, Q8NFH3, Q8NFH4, Q8NFH5, Q8TEM1, Q8WUM0, Q92621, Q96EE3-1, Q96EE3-2, Q96HA1, Q99567, Q9BTX1, Q9BVL2-1, Q9B…	P19388	P12270, P35658, P49792	P24928, Q9UKX7	FALSE	Homo sapiens	52	2	1	3	0.0384615	0.0192308	0.0576923	Viral Messenger RNA Synthesis	R-HSA-168325	0.0033284	33.284
						R-HSA-4839726	O00422, O14497, O14607, O14686, O14744, O14929, O15047, O15054, O15265, O15294, O15379, O15516, O15550, O43463, O60341, O60674, O60678, O60814, O60814, O60907, O75151, O75164, O75376, O75446, O75478, O75486, O75528, O75529, O75530, O94776, O94805, O94864, O94953, O95163, O95251, O95619, O95696, O95983, O96019, O96019, O96028, P04908, P04908, P06899, P06899, P0C0S5, P0C0S8, P0C0S8, P0C5Y9, P11802,…	P0C0S5, Q03164, Q86TJ2, Q86Y97, Q99878, Q99878	O14497, O14686, O15265, O75376, O96028, P51532, Q09472, Q13127, Q14839, Q14865, Q86U86, Q8NFD5, Q8TEK3, Q92793, Q9Y618	O14497, O95163, Q13330, Q6ZMT4, Q86X55, Q92993, Q96BD5, Q9H8E8, Q9NRG4, Q9Y4A5	FALSE	Homo sapiens	271	10	6	15	0.0369004	0.0221402	0.0553506	Chromatin organization	R-HSA-4839726	0.00326793	32.6793
						R-HSA-3247509	O00422, O14497, O14607, O14686, O14744, O14929, O15047, O15054, O15265, O15294, O15379, O15516, O15550, O43463, O60341, O60674, O60678, O60814, O60814, O60907, O75151, O75164, O75376, O75446, O75478, O75486, O75528, O75529, O75530, O94776, O94805, O94864, O94953, O95163, O95251, O95619, O95696, O95983, O96019, O96019, O96028, P04908, P04908, P06899, P06899, P0C0S5, P0C0S8, P0C0S8, P0C5Y9, P11802,…	P0C0S5, Q03164, Q86TJ2, Q86Y97, Q99878, Q99878	O14497, O14686, O15265, O75376, O96028, P51532, Q09472, Q13127, Q14839, Q14865, Q86U86, Q8NFD5, Q8TEK3, Q92793, Q9Y618	O14497, O95163, Q13330, Q6ZMT4, Q86X55, Q92993, Q96BD5, Q9H8E8, Q9NRG4, Q9Y4A5	FALSE	Homo sapiens	271	10	6	15	0.0369004	0.0221402	0.0553506	Chromatin modifying enzymes	R-HSA-3247509	0.00326793	32.6793
						R-HSA-532668	O00237, O60337, O60858, P0CG47, P0CG48, P14314, P27797, P27824, P30101, P54727, P55072, P62191, P62979, P62987, Q04323, Q13438, Q13724, Q14165, Q14697, Q86TM6, Q8NFI3, Q8WU17, Q92611, Q96GF1, Q96IV0, Q99942, Q9BUN8, Q9BV94, Q9BZQ6, Q9GZP9, Q9NYU1, Q9NYU2, Q9UBV2, Q9UKM7, Q9UKV5		P27797	P30101, Q9NYU1, Q9UBV2, Q9UKM7	FALSE	Homo sapiens	35	4		1	0.114286	0	0.0285714	N-glycan trimming in the ER and Calnexin/Calreticulin cycle	R-HSA-532668	0.00326531	32.6531
						R-HSA-1640170	A1L190, A5LHX3, A6NHL2, A6NNZ2, A8CG34, A8K8P3, A8MT69, O00139, O00231, O00232, O00233, O00311, O00444, O00487, O00716, O00743, O00762, O14576, O14746, O14757, O14757, O14777, O14818, O14965, O14974, O14980, O15078, O15084, O15151, O15392, O15457, O15504, O15514, O43196, O43237, O43242, O43264, O43303, O43482, O43502, O43633, O43683, O43684, O43768, O43768, O43805, O43913, O43913, O43929, O43929,…	A8MT69, O14757, O14757, O60566, O94901, O94986, O95235, P0C0S5, P0C0S5, P19388, P30291, P30291, P31749, P57723, P61024, Q13200, Q66GS9, Q8NEM0, Q99871, Q99878, Q99878, Q9BQK8, Q9NSP4, Q9NUX5, Q9NUX5, Q9UQN3	O14757, O14757, O14980, O96028, P04637, P06400, P06400, P07900, P12270, P28340, P35658, P38398, P38398, P38936, P46100, P46527, P49792, P51587, Q09472, Q12888, Q13315, Q13315, Q14191, Q14676, Q14980, Q15154, Q7Z7A1, Q8N3U4, Q8N3U4, Q8N726, Q8WVM7, Q8WVM7, Q92878, Q92878, Q9NTI5	O60264, O75665, P00374, P07948, P24928, P25787, P27694, P27694, P50748, P51665, P61289, P63104, Q02241, Q16254, Q16254, Q53HL2, Q5EE01, Q5JTW2, Q7L2Z9, Q8N2Z9, Q8NCD3, Q8NI77, Q8WV24, Q8WYP5, Q8WYP5, Q92530, Q92539, Q92993, Q96RL1, Q9BQE3, Q9H8Y8, Q9NYB0, Q9NYB0, Q9UKX7, Q9UNH5	FALSE	Homo sapiens	810	35	26	35	0.0432099	0.0320988	0.0432099	Cell Cycle	R-HSA-1640170	0.00325408	32.5408
						R-HSA-9006936	O00238, O00255, O14980, O15105, O15105, O15198, O43541, O60563, O60583, O75376, O75376, O75593, O75807, O75909, O95393, O95405-1, O95405-1, O95633, O95813, P01106, P01137, P01137, P03971, P05121, P08047, P08476, P08476, P09529, P09529, P09874, P09958, P0CG47, P0CG47, P0CG48, P0CG48, P12643, P12755, P12755, P12757, P12757, P17275, P19883, P22681, P24863, P27037, P27037, P28749, P35813, P36873, P36…	O75909, Q13873, Q9GZN2	O14980, O75376, O75376, P09958, P22681, Q13485, Q13485, Q969W9, Q9Y618, Q9Y618	Q13705, Q13705, Q16254	FALSE	Homo sapiens	136	3	3	10	0.0220588	0.0220588	0.0735294	Signaling by TGFB family members	R-HSA-9006936	0.00324394	32.4394
						R-HSA-198725	O00141, O15240, O75582, P01100, P11161, P11161, P11831, P11831, P12980, P13726, P15336, P15336, P15407, P16220, P16220, P17275, P17535, P17752, P18146, P18146, P18846, P18846, P19419, P19419, P27361, P27361, P28482, P28482, P30153, P30154, P41134, P47928, P49137, P50553, P50553, P50570, P51452, P51812, P53539, P55042, P62714, P67775, Q00535, Q02078, Q02363, Q02535, Q05215, Q06413, Q06889, Q06889,…		Q09472, Q09472, Q13127, Q14839	P18146, P18146, P51812, Q15742, Q15742	FALSE	Homo sapiens	79	5		4	0.0632911	0	0.0506329	Nuclear Events (kinase and transcription factor activation)	R-HSA-198725	0.00320461	32.0461
						R-HSA-168138	O00206, O14733, O14920, O15111, O43187, O43318, O43353, O75582, P01100, P04271, P05067, P05412, P08571, P09429, P0CG47, P0CG48, P0DJI8, P15336, P16220, P18846, P19419, P19838, P25963, P27361, P27361, P28482, P28482, P30153, P30154, P41279, P41279, P45983, P45984, P45985, P45985, P46734, P49137, P51452, P51617, P51812, P52564, P53779, P61088, P62714, P62979, P62987, P63208, P67775, P80511, Q00653,…	Q02750, Q13233, Q9BQ95	O14920, P45985, P45985, Q13233	P09429, P25963, P46734, P51812, Q8N5C8	FALSE	Homo sapiens	100	5	3	4	0.05	0.03	0.04	Toll Like Receptor 9 (TLR9) Cascade	R-HSA-168138	0.0032	32
						R-HSA-5696397	P0CG47, P0CG48, P12004, P15927, P18858, P18887, P27694, P28340, P35244, P35249, P35250, P35251, P40937, P40938, P49005, P49916, P56282, P62979, P62987, Q07864, Q15054, Q9HCU8, Q9NR33, Q9NRF9, Q9UBT6		P28340	P27694, Q9UBT6	FALSE	Homo sapiens	25	2		1	0.08	0	0.04	Gap-filling DNA repair synthesis and ligation in GG-NER	R-HSA-5696397	0.0032	32
						R-HSA-380259	A8K8P3, O00444, O15078, O43303, O43805, O75665, O75935, O94927, O94986, O95613, O95684, P04350, P06493, P07437, P07900, P17612, P23258, P30153, P31323, P41208, P43034, P48730, P49674, P51955, P53350, P61163, P61981, P62258, P63167, P68366, P68371, Q13409, Q13561, Q14008, Q14203-2, Q14204, Q15154, Q15691, Q5BJF6, Q5JTW2, Q66GS9, Q68CZ6, Q71U36, Q7Z460, Q7Z4H7, Q7Z7A1, Q86SQ7, Q86XR8, Q8NHQ1, Q8NHV…	O94986, Q66GS9, Q99871	P07900, Q15154, Q7Z7A1	O75665, Q5JTW2	FALSE	Homo sapiens	69	2	3	3	0.0289855	0.0434783	0.0434783	Loss of Nlp from mitotic centrosomes	R-HSA-380259	0.0031506	31.506
						R-HSA-380284	A8K8P3, O00444, O15078, O43303, O43805, O75665, O75935, O94927, O94986, O95613, O95684, P04350, P06493, P07437, P07900, P17612, P23258, P30153, P31323, P41208, P43034, P48730, P49674, P51955, P53350, P61163, P61981, P62258, P63167, P68366, P68371, Q13409, Q13561, Q14008, Q14203-2, Q14204, Q15154, Q15691, Q5BJF6, Q5JTW2, Q66GS9, Q68CZ6, Q71U36, Q7Z460, Q7Z4H7, Q7Z7A1, Q86SQ7, Q86XR8, Q8NHQ1, Q8NHV…	O94986, Q66GS9, Q99871	P07900, Q15154, Q7Z7A1	O75665, Q5JTW2	FALSE	Homo sapiens	69	2	3	3	0.0289855	0.0434783	0.0434783	Loss of proteins required for interphase microtubule organization from the centrosome	R-HSA-380284	0.0031506	31.506
						R-HSA-168188	O00206, O14733, O14920, O15111, O15524, O43187, O43318, O43353, O60603, O75582, P01100, P04271, P05067, P05412, P08571, P09429, P0CG47, P0CG48, P0DJI8, P15336, P16220, P16671, P18846, P19419, P19838, P25963, P26623, P27361, P27361, P28482, P28482, P30153, P30154, P30690, P41279, P41279, P45983, P45984, P45985, P45985, P46734, P49137, P51452, P51617, P51812, P52564, P53779, P58753, P61088, P62714,…	Q02750, Q13233, Q9BQ95	O14920, P45985, P45985, Q13233	P09429, P25963, P46734, P51812, Q8N5C8	FALSE	Homo sapiens	101	5	3	4	0.049505	0.029703	0.039604	Toll Like Receptor TLR6:TLR2 Cascade	R-HSA-168188	0.00313695	31.3695
						R-HSA-166058	O00206, O14733, O14920, O15111, O15524, O43187, O43318, O43353, O60603, O75582, P01100, P04271, P05067, P05412, P08571, P09429, P0CG47, P0CG48, P0DJI8, P15336, P16220, P16671, P18846, P19419, P19838, P25963, P26623, P27361, P27361, P28482, P28482, P30153, P30154, P30690, P41279, P41279, P45983, P45984, P45985, P45985, P46734, P49137, P51452, P51617, P51812, P52564, P53779, P58753, P61088, P62714,…	Q02750, Q13233, Q9BQ95	O14920, P45985, P45985, Q13233	P09429, P25963, P46734, P51812, Q8N5C8	FALSE	Homo sapiens	101	5	3	4	0.049505	0.029703	0.039604	MyD88:MAL(TIRAP) cascade initiated on plasma membrane	R-HSA-166058	0.00313695	31.3695
						R-HSA-5633007	O00141, O00268, O14744, O14757, O14965, O15151, O15350, O15530, O43741, O60285, O60671, O60921, O60934, O75604, O75626, O75943, O94776, O95696, O95983, O96017, P04637, P06493, P0CG47, P0CG48, P15927, P19784, P20226, P20248, P21675, P24941, P27694, P29590, P30153, P30154, P31749, P31751, P35244, P35249, P35250, P38398, P40937, P40938, P42345, P48426, P49848, P49959, P51530, P51959, P52564, P54132,…	O14757, P31749, Q9H4B4	O14757, P04637, P38398, P42345, Q09472, Q13315, Q14191, Q14839, Q8N726, Q92878	P27694, Q86Z02, Q92993, Q96S44, Q9NRG4	FALSE	Homo sapiens	160	5	3	10	0.03125	0.01875	0.0625	Regulation of TP53 Activity	R-HSA-5633007	0.003125	31.25
						R-HSA-5610780	A5LHX3, O00231, O00232, O00233, O00487, O14818, O43242, O75832, P08151, P08151, P0CG47, P0CG48, P17612, P17980, P20618, P22612, P22694, P25786, P25787, P25788, P25789, P28062, P28065, P28066, P28070, P28072, P28074, P35998, P40306, P43686, P48556, P49720, P49721, P49757, P51665, P55036, P60896, P60900, P61289, P62191, P62195, P62333, P62877, P62979, P62987, P63208, Q06323, Q13200, Q13616, Q14997,…	Q13200	Q9UMX1, Q9UMX1	P22694, P25787, P51665, P61289, Q92530	FALSE	Homo sapiens	62	5	1	2	0.0806452	0.016129	0.0322581	Degradation of GLI1 by the proteasome	R-HSA-5610780	0.00312175	31.2175
						R-HSA-2151201	O00411, O15379, O60907, O75376, P00367, P04179, P06576, P0DP23, P11474, P11474, P13196, P15336, P16220, P16220, P19793, P20393, P48735, P49448, P51610, P99999, Q00059, Q00059, Q04837, Q06413, Q06546, Q06547-1, Q06547-2, Q06547-3, Q06547-4, Q07869, Q14686, Q14814, Q15596, Q15648, Q15788, Q16566, Q16656, Q16656, Q3L8U1, Q53ET0, Q5SV97, Q5VV67, Q6STE5, Q6UUV7, Q6UUV9, Q86X55, Q86YN6, Q86YN6, Q8WVM0,…		O75376, P19793, Q92793	P11474, P11474, Q86X55, Q9UBK2	FALSE	Homo sapiens	62	4		3	0.0645161	0	0.0483871	Transcriptional activation of mitochondrial biogenesis	R-HSA-2151201	0.00312175	31.2175
						R-HSA-180910	A8CG34, O15504, O75475, O75531, O75694, P04585, P04591, P04618, P05919, P12270, P17096, P35658, P37198, P49790, P49792, P52294, P52948-3, P52948-4, P52948-5, P55735, P57740, P69723, P69726, P78406, Q12769, Q5SRE5, Q7Z3B4, Q8N1F7, Q8NFH3, Q8NFH4, Q8NFH5, Q8TEM1, Q8WUM0, Q92621, Q96EE3-1, Q96EE3-2, Q96HA1, Q99567, Q9BTX1, Q9BVL2-1, Q9BVL2-2, Q9BW27, Q9NRG9, Q9UKX7	P17096	P12270, P35658, P49792	Q9UKX7	FALSE	Homo sapiens	44	1	1	3	0.0227273	0.0227273	0.0681818	Vpr-mediated nuclear import of PICs	R-HSA-180910	0.00309917	30.9917
						R-HSA-8864260	O95619, P00533, P01106, P01135, P01215, P02649, P03372, P04626, P05549-1, P05549, P05549, P06748, P0DN86, P10244, P10721, P10809, P15692, P25490, P35659, P38936, P46087, P63165, P63165, P63279, P63279, Q09472, Q6PL18, Q6VUC0, Q6VUC0, Q719H9, Q7Z6R9, Q7Z6R9, Q92481, Q92481, Q92754, Q92754, Q92793, Q96RK1, Q96SI1, Q99697, Q99966, Q99967, Q9NZC7, Q9UGL1	P0DN86	P00533, P03372, P10721, P38936, Q09472, Q92793		FALSE	Homo sapiens	44		1	6	0	0.0227273	0.136364	Transcriptional regulation by the AP-2 (TFAP2) family of transcription factors	R-HSA-8864260	0.00309917	30.9917
						R-HSA-6804757	O00141, O15151, O15530, O75604, O96017, P04637, P06493, P0CG47, P0CG48, P20248, P24941, P30153, P30154, P31749, P31751, P42345, P51959, P62714, P62979, P62987, P67775, P78396, P85299, Q00987, Q13315, Q13362, Q6R327, Q8N726, Q8WZ73, Q93009, Q969K3, Q9BPZ7, Q9BVC4, Q9BVI0, Q9UER7, Q9Y243	P31749	P04637, P42345, Q13315, Q8N726		FALSE	Homo sapiens	36		1	4	0	0.0277778	0.111111	Regulation of TP53 Degradation	R-HSA-6804757	0.00308642	30.8642
						R-HSA-4655427	O00257, P26358, P35226, P35227, P63165, P63165, P63279, P63279, P78364, Q06587, Q14781, Q8IXK0, Q8NDX5, Q96GD3-2, Q99496, Q9HC52, Q9UBC3, Q9Y6K1		Q99496	P35227	FALSE	Homo sapiens	18	1		1	0.0555556	0	0.0555556	SUMOylation of DNA methylation proteins	R-HSA-4655427	0.00308642	30.8642
						R-HSA-209543	O14920, O43353, P01138, P01138, P08138, P08138, P0CG47, P0CG48, P41743, P51617-1, P51617, P51617, P62979, P62987, Q13501, Q99836, Q99836, Q9Y4K3		O14920	P41743	FALSE	Homo sapiens	18	1		1	0.0555556	0	0.0555556	p75NTR recruits signalling complexes	R-HSA-209543	0.00308642	30.8642
						R-HSA-4570464	A8CG34, O00257, O15504, O75694, P07910, P12270, P35226, P35227, P35658, P37198, P49790, P49792, P52948-3, P52948-4, P52948-5, P55735, P57740, P61956, P61978, P63165, P63279, P78364, P78406, Q06587, Q12769, Q14781, Q5SRE5, Q7Z3B4, Q8IXK0, Q8N1F7, Q8NDX5, Q8NFH3, Q8NFH4, Q8NFH5, Q8TEM1, Q8WUM0, Q92621, Q96EE3-1, Q96EE3-2, Q96GD3-2, Q96HA1, Q99496, Q99567, Q9BTX1, Q9BVL2-1, Q9BVL2-2, Q9BW27, Q9HC52,…		P12270, P35658, P49792, Q99496	P35227, Q9UKX7	FALSE	Homo sapiens	51	2		4	0.0392157	0	0.0784314	SUMOylation of RNA binding proteins	R-HSA-4570464	0.00307574	30.7574
						R-HSA-1257604	A5LHX3, A8MYZ6, O00231, O00232, O00233, O00257, O00257, O00308, O00329, O00459, O00487, O14511, O14818, O14944, O14986, O15111, O15379, O15520, O15530, O43242, O43320, O43504, O43524, O43623, O43623, O43815, O60258-1, O60331, O60341, O60346, O75530, O75530, O75832, O76093, O94776, O94776, O95271, O95503, O95503, O95750, O95760, O95863, O95863, O95983, O95983, P00533, P01127, P01133, P01135, P0130…	P12931, P31749, P31749, Q13200, Q96RU7, Q9HCJ0	P00533, P03372, P04637, P04637, P06239, P10721, P14210, P38936, P42336, P42345, P46527, Q13127, Q14839, Q14839, Q99496, Q99496	P15153, P18146, P18146, P25787, P37231, P37231, P51665, P61289, Q13330, Q13330, Q15382, Q8WU20, Q92530	FALSE	Homo sapiens	315	13	6	16	0.0412698	0.0190476	0.0507937	PIP3 activates AKT signaling	R-HSA-1257604	0.00306374	30.6374
						R-HSA-181438	O00206, O14733, O14920, O15111, O15524, O43187, O43318, O43353, O60603, O75582, P01100, P04271, P05067, P05412, P08571, P09429, P0CG47, P0CG48, P0DJI8, P15336, P16220, P16671, P18846, P19419, P19838, P25963, P26623, P27361, P27361, P28482, P28482, P30153, P30154, P30690, P35247, P41279, P41279, P45983, P45984, P45985, P45985, P46734, P49137, P51452, P51617, P51812, P52564, P53779, P58753, P61088,…	Q02750, Q13233, Q9BQ95	O14920, P45985, P45985, Q13233	P09429, P25963, P46734, P51812, Q8N5C8	FALSE	Homo sapiens	104	5	3	4	0.0480769	0.0288462	0.0384615	Toll Like Receptor 2 (TLR2) Cascade	R-HSA-181438	0.00295858	29.5858
						R-HSA-168179	O00206, O14733, O14920, O15111, O15524, O43187, O43318, O43353, O60603, O75582, P01100, P04271, P05067, P05412, P08571, P09429, P0CG47, P0CG48, P0DJI8, P15336, P16220, P16671, P18846, P19419, P19838, P25963, P26623, P27361, P27361, P28482, P28482, P30153, P30154, P30690, P35247, P41279, P41279, P45983, P45984, P45985, P45985, P46734, P49137, P51452, P51617, P51812, P52564, P53779, P58753, P61088,…	Q02750, Q13233, Q9BQ95	O14920, P45985, P45985, Q13233	P09429, P25963, P46734, P51812, Q8N5C8	FALSE	Homo sapiens	104	5	3	4	0.0480769	0.0288462	0.0384615	Toll Like Receptor TLR1:TLR2 Cascade	R-HSA-168179	0.00295858	29.5858
						R-HSA-6781827	O15514, O60306, P05114, P07992, P0CG47, P0CG48, P12004, P15927, P18074, P18858, P18887, P19387, P19388, P19447, P23025, P23193, P24928, P27694, P28340, P28715, P30876, P32780, P35244, P35249, P35250, P35251, P36954, P40937, P40938, P49005, P49916, P50613, P51946, P51948, P52434, P52435, P53803, P55199, P56282, P61201, P61218, P62487, P62875, P62877, P62979, P62987, Q03468, Q07864, Q09472, Q13098,…	P19388, Q13098	P28340, Q09472, Q92889	P24928, P27694, Q96NB3, Q9UBT6	FALSE	Homo sapiens	78	4	2	3	0.0512821	0.025641	0.0384615	Transcription-Coupled Nucleotide Excision Repair (TC-NER)	R-HSA-6781827	0.00295858	29.5858
						R-HSA-174411	P09884, P0CG13, P12004, P28340, P35249, P35250, P35251, P40937, P40938, P49005, P49642, P49643, P54274, Q14181, Q15054, Q15554, Q2NKJ3, Q86WV5, Q8WVB6, Q96AP0, Q9BSI4, Q9BVC3, Q9H668, Q9HCU8, Q9NUX5, Q9NYB0	Q9NUX5	P28340	Q9NYB0	FALSE	Homo sapiens	26	1	1	1	0.0384615	0.0384615	0.0384615	Polymerase switching on the C-strand of the telomere	R-HSA-174411	0.00295858	29.5858
						R-HSA-9665686	O14511, O14944, P00533, P01111, P01112, P01116-1, P01116-2, P01133, P04626, P07900, P19174, P21860-1, P29353, P35070, P56975, P62993-1, Q02297-10, Q02297, Q07889, Q15303-1, Q15303-2, Q15303-3, Q16543, Q8WWG1, Q96RT1, Q99075	Q96RT1	P00533, P07900		FALSE	Homo sapiens	26		1	2	0	0.0384615	0.0769231	Signaling by ERBB2 TMD/JMD mutants	R-HSA-9665686	0.00295858	29.5858
						R-HSA-5656169	O14933, P05161, P0CG47, P0CG48, P12004, P15927, P27694, P28340, P35244, P35249, P35250, P35251, P40937, P40938, P41226, P49005, P56282, P62979, P62987, Q07864, Q14258, Q14694, Q15004, Q15054, Q70EL4, Q9HCU8, Q9NR33, Q9NRF9, Q9UBT6, Q9UBZ9, Q9UNA4, Q9Y253	P05161	P28340	P27694, Q9UBT6	FALSE	Homo sapiens	32	2	1	1	0.0625	0.03125	0.03125	Termination of translesion DNA synthesis	R-HSA-5656169	0.00292969	29.2969
						R-HSA-8876384	O14964, O60716, O75886, P08581, P08581, P0CG47, P0CG47, P0CG48, P0CG48, P0DJM0, P0DQD2, P0DQD2, P0DQD3, P0DQD3, P12830, P12931, P22681, P22681, P35222, P42566, P62979, P62979, P62987, P62987, P62993-1, P62993-1, Q75N03, Q92783, Q96B97, Q99961, Q99962, Q99963	P12931	P22681, P22681, P35222		FALSE	Homo sapiens	32		1	3	0	0.03125	0.09375	Listeria monocytogenes entry into host cells	R-HSA-8876384	0.00292969	29.2969
						R-HSA-445989	O14920, O15111, O43187, O43318, O43353, P04271, P05067, P09429, P0CG47, P0CG48, P0DJI8, P19838, P25963, P51617, P61088, P62979, P62987, P80511, Q00653, Q04206, Q13404, Q15109, Q15653, Q15750, Q8N5C8, Q9HC29, Q9NYJ8, Q9NYR9, Q9NYS0, Q9Y239, Q9Y4K3, Q9Y6K9		O14920	P09429, P25963, Q8N5C8	FALSE	Homo sapiens	32	3		1	0.09375	0	0.03125	TAK1 activates NFkB by phosphorylation and activation of IKKs complex	R-HSA-445989	0.00292969	29.2969
						R-HSA-4551638	A8CG34, O00257, O15504, O75694, O75925, O75928-2, O96006, P12270, P35226, P35227, P35658, P37198, P45973, P49790, P49792, P52948-3, P52948-4, P52948-5, P55735, P55854, P56524, P57740, P61956, P62805, P63165, P63165, P63279, P63279, P78364, P78406, Q01826, Q06587, Q12769, Q12873, Q13547, Q14781, Q15022, Q5SRE5, Q7Z3B4, Q8IXK0, Q8N1F7, Q8NDX5, Q8NFH3, Q8NFH4, Q8NFH5, Q8TEM1, Q8WUM0, Q92621, Q92769,…		P12270, P35658, P49792, Q99496	P35227, P56524, Q9UKX7	FALSE	Homo sapiens	64	3		4	0.046875	0	0.0625	SUMOylation of chromatin organization proteins	R-HSA-4551638	0.00292969	29.2969
						R-HSA-6806003	O00141, O15151, O15530, O75604, O75626, O96017, P04637, P06493, P0CG47, P0CG48, P20248, P24941, P30153, P30154, P31749, P31751, P42345, P51959, P62714, P62979, P62987, P67775, P78396, P85299, Q00987, Q13315, Q13362, Q6R327, Q8N726, Q8WZ73, Q93009, Q969K3, Q9BPZ7, Q9BVC4, Q9BVI0, Q9UER7, Q9Y243	P31749	P04637, P42345, Q13315, Q8N726		FALSE	Homo sapiens	37		1	4	0	0.027027	0.108108	Regulation of TP53 Expression and Degradation	R-HSA-6806003	0.00292184	29.2184
						R-HSA-73886	A8MT69, O00743, O14746, O15084, O15514, O43482, O60264, O60814, O60832, P04908, P06748, P06899, P09884, P0C0S5, P0C5Y9, P0CG13, P12004, P15927, P16104, P18858, P19387, P19388, P20248, P20671, P23527, P24928, P24941, P27694, P28340, P30876, P33778, P35244, P35249, P35250, P35251, P36954, P39748, P40937, P40938, P46100, P49005, P49450, P49642, P49643, P51530, P52434, P52435, P53803, P54132, P54274,…	A8MT69, P0C0S5, P19388, Q99878, Q9NSP4, Q9NUX5	P28340, P46100, Q14191	O60264, P24928, P27694, Q5EE01, Q7L2Z9, Q8N2Z9, Q8NCD3, Q9NYB0	FALSE	Homo sapiens	120	8	6	3	0.0666667	0.05	0.025	Chromosome Maintenance	R-HSA-73886	0.00291667	29.1667
						R-HSA-8854518	A8K8P3, O00444, O14965, O15078, O43303, O43805, O75330, O75665, O75935, O94927, O94986, O95613, O95684, P04350, P06493, P07437, P07900, P17612, P23258, P30153, P31323, P41208, P43034, P48730, P49674, P51955, P53350, P61163, P61981, P62258, P63167, P68366, P68371, Q13409, Q13561, Q14008, Q14203-2, Q14204, Q15154, Q15691, Q5BJF6, Q5JTW2, Q66GS9, Q68CZ6, Q71U36, Q7Z460, Q7Z4H7, Q7Z7A1, Q86SQ7, Q86XR…	O94986, Q66GS9, Q99871	P07900, Q15154, Q7Z7A1	O75665, Q5JTW2	FALSE	Homo sapiens	72	2	3	3	0.0277778	0.0416667	0.0416667	AURKA Activation by TPX2	R-HSA-8854518	0.00289352	28.9352
						R-HSA-8852276	A5LHX3, A6NHL2, A6NNZ2, O00231, O00232, O00233, O00487, O14818, O43242, O75832, O95067, P04350, P04637, P06493, P07900, P08238, P0CG47, P0CG48, P0DPH7, P0DPH8, P14635, P17980, P20618, P25786, P25787, P25788, P25789, P28062, P28065, P28066, P28070, P28072, P28074, P35998, P38936, P40306, P43686, P48556, P49720, P49721, P51665, P53350, P55036, P60896, P60900, P61289, P62191, P62195, P62333, P62979,…	Q13200	P04637, P07900, P38936	P25787, P51665, P61289, Q92530, Q9BQE3	FALSE	Homo sapiens	79	5	1	3	0.0632911	0.0126582	0.0379747	The role of GTSE1 in G2/M progression after G2 checkpoint	R-HSA-8852276	0.00288415	28.8415
						R-HSA-170834	O00255, O14980, O15105, O15105, O60563, O60583, O75376, O75376, O75807, O75909, O95405-1, O95405-1, P01106, P01137, P01137, P05121, P08047, P09874, P09958, P0CG47, P0CG47, P0CG48, P0CG48, P12755, P12755, P12757, P12757, P17275, P22681, P24863, P28749, P35813, P36873, P36897, P36897, P37173, P37173, P42772, P49336, P50750, P51668, P61077, P61081, P61586, P61586, P62136, P62140, P62942, P62942, P62…	O75909, Q9GZN2	O14980, O75376, O75376, P09958, P22681, Q13485, Q13485, Q969W9, Q9Y618, Q9Y618	Q16254	FALSE	Homo sapiens	102	1	2	10	0.00980392	0.0196078	0.0980392	Signaling by TGF-beta Receptor Complex	R-HSA-170834	0.00288351	28.8351
						R-HSA-9006931	A8MTJ3, O00330, O00459, O00482, O00559, O00767, O14610, O14646, O14775, O14944, O14980, O15169, O15379, O15514, O15530, O15530, O43174, O43524, O43815, O60216, O60240, O60262, O60341, O60563, O60814, O60907, O75164, O75362, O75376, O75452, O75911, O94788, O94953, O95477, P00326, P00352, P00533, P01100, P01106, P01111, P01112, P01116-1, P01116-2, P01133, P01135, P02649, P02654, P02655, P03372-3, P…	P0C0S5, P12931, P19388, P31749, P51161, Q99878, Q9HCJ0	O14980, O15169, O75376, P00533, P03372, P07900, P19793, P42336, P46527, Q09472, Q8N3U4, Q8WVM7, Q92793, Q9Y618	O15169, O75362, P09622, P10276, P24928, Q4ZG55, Q86X55, Q8NC69, Q92993	FALSE	Homo sapiens	279	9	7	14	0.0322581	0.0250896	0.0501792	Signaling by Nuclear Receptors	R-HSA-9006931	0.00287766	28.7766
						R-HSA-177929	O14672, O14944, O14964, O43184, O43597, O43609, O75886, P00533, P01111, P01112, P01116-1, P01116-2, P01133, P01133, P01135, P0CG47, P0CG48, P12931-1, P12931, P15514, P19174, P22681, P26045, P27986, P29353, P35070, P41240, P42336, P42566, P49023, P60953, P62979, P62987, P62993-1, P78536, Q05209, Q06124, Q07889, Q13480, Q13685, Q14155, Q15262, Q6UW88, Q92783, Q96B97, Q96JA1, Q99075, Q99961, Q99962,…	P12931, Q13685	P00533, P22681, P42336, Q15262		FALSE	Homo sapiens	53		2	4	0	0.0377358	0.0754717	Signaling by EGFR	R-HSA-177929	0.00284799	28.4799
						R-HSA-195253	A5LHX3, O00231, O00232, O00233, O00487, O14818, O15169, O43242, O75474, O75832, P0CG47, P0CG48, P17980, P20618, P25054, P25786, P25787, P25788, P25789, P28062, P28065, P28066, P28070, P28072, P28074, P30153, P30154, P35222, P35998, P36402, P36402, P40306, P43686, P48556, P48729, P49720, P49721, P49841, P51665, P55036, P56545, P60896, P60900, P61289, P62191, P62195, P62333, P62714, P62877, P62979,…	Q13200	O15169, P25054, P35222, Q5JTC6	O15169, P25787, P51665, P61289, Q92530	FALSE	Homo sapiens	92	5	1	4	0.0543478	0.0108696	0.0434783	Degradation of beta-catenin by the destruction complex	R-HSA-195253	0.00283554	28.3554
						R-HSA-168276	A8CG34, A9QM74, O00505, O00629, O15131, O15504, O75694, O95639, P03496, P05161, P12270, P19525, P35658, P37198, P49790, P49792, P52292, P52294, P52948-3, P52948-4, P52948-5, P55735, P57740, P78406, Q12769, Q14974, Q5SRE5, Q7Z3B4, Q86U42, Q8N1F7, Q8NFH3, Q8NFH4, Q8NFH5, Q8TEM1, Q8WUM0, Q92621, Q96EE3-1, Q96EE3-2, Q96HA1, Q99567, Q9BTX1, Q9BVL2-1, Q9BVL2-2, Q9BW27, Q9NRG9, Q9UKX7	P05161	P12270, P35658, P49792	Q9UKX7	FALSE	Homo sapiens	46	1	1	3	0.0217391	0.0217391	0.0652174	NS1 Mediated Effects on Host Pathways	R-HSA-168276	0.00283554	28.3554
						R-HSA-159231	A8CG34, O15504, O75694, O95639, P06730, P12270, P35658, P37198, P49790, P49792, P52298, P52948-3, P52948-4, P52948-5, P55735, P57740, P78406, Q09161, Q10570, Q12769, Q5SRE5, Q6UN15, Q7Z3B4, Q86V81, Q8N1F7, Q8NFH3, Q8NFH4, Q8NFH5, Q8TEM1, Q8WUM0, Q92621, Q92797, Q96EE3-1, Q96EE3-2, Q96HA1, Q99567, Q9BTX1, Q9BVL2-1, Q9BVL2-2, Q9BW27, Q9C0J8, Q9NRG9, Q9P2I0, Q9UBU9, Q9UKF6, Q9UKX7		P12270, P35658, P49792	Q6UN15, Q9UKX7	FALSE	Homo sapiens	46	2		3	0.0434783	0	0.0652174	Transport of Mature mRNA Derived from an Intronless Transcript	R-HSA-159231	0.00283554	28.3554
						R-HSA-2500257	A6NHL2, A6NNZ2, O00139, O14576, O14777, O14980, O15392, O43237, O43264, O43683, O43684, O60216, O60566, O75122, O95067, O95229, P04350, P06493, P0DPH7, P0DPH8, P14635, P30153, P30154, P30622, P36873, P42677, P43034, P46060, P49450, P49454, P49792, P50748, P52948-5, P53350, P55735, P57740, P62714, P63167, P67775, P68363, P68366, P68371, Q02224, Q03188, Q12769, Q12834, Q13257, Q13352, Q13362, Q1340…	O60566, Q9NSP4	O14980, P49792, Q8N3U4, Q8WVM7, Q9NTI5	P50748, Q53HL2, Q7L2Z9, Q8N2Z9, Q8NI77, Q8WYP5, Q9BQE3	FALSE	Homo sapiens	126	7	2	5	0.0555556	0.015873	0.0396825	Resolution of Sister Chromatid Cohesion	R-HSA-2500257	0.00283447	28.3447
						R-HSA-187037	O00141, O00459, O15240, O15264, O75582, O94973, O94973, O95782, O95782, O96015, P01100, P01111, P01111, P01112, P01112, P01116-1, P01116-1, P01116-2, P01116-2, P01138, P01138, P04629-1, P04629-1, P04629, P04629, P09496, P09496, P11161, P11161, P11233, P11234, P11831, P11831, P12931-1, P12980, P13726, P15056, P15056, P15336, P15336, P15407, P16220, P16220, P17275, P17535, P17752, P18146, P18146, P…	Q02750	P04629, P04629, P42336, Q00610, Q00610, Q09472, Q09472, Q13127, Q14839, Q16620	P18146, P18146, P51812, Q15742, Q15742, Q8WU20, Q8WU20	FALSE	Homo sapiens	168	7	1	10	0.0416667	0.00595238	0.0595238	Signaling by NTRK1 (TRKA)	R-HSA-187037	0.00283447	28.3447
						R-HSA-68877	A6NHL2, A6NNZ2, A8K8P3, O00139, O00444, O14576, O14777, O14980, O15078, O15392, O43237, O43264, O43303, O43683, O43684, O43805, O60216, O60566, O75122, O75665, O75935, O94927, O94986, O95067, O95067, O95229, O95347, O95347, O95613, O95684, P04350, P06493, P06493, P07437, P07900, P0DPH7, P0DPH8, P14635, P14635, P17612, P19784, P23258, P30153, P30154, P30622, P31323, P36873, P41208, P42677, P43034,…	O60566, O94986, Q66GS9, Q99871, Q9NSP4	O14980, P07900, P49792, Q14980, Q15154, Q7Z7A1, Q8N3U4, Q8WVM7, Q9NTI5	O75665, P50748, Q53HL2, Q5JTW2, Q7L2Z9, Q8N2Z9, Q8NI77, Q8WYP5, Q9BQE3	FALSE	Homo sapiens	211	9	5	9	0.042654	0.0236967	0.042654	Mitotic Prometaphase	R-HSA-68877	0.00283013	28.3013
						R-HSA-2219528	A8MYZ6, O00329, O00459, O14511, O14944, O15111, O15520, O15530, O43320, O43524, O43815, O60258-1, O76093, O95750, P00533, P01127, P01133, P01135, P03372-3, P03372-4, P03372, P04085-1, P04085-2, P04626, P05230, P06239, P06241, P08581, P08620, P09038, P09619, P10721, P10747, P10767, P11362-1, P11362-19, P11487, P12034-1, P12931, P14210, P15153, P15391, P15498, P15514, P16220, P16234, P21583-1, P217…	P12931, P31749	P00533, P03372, P06239, P10721, P14210, P38936, P42336, P42345, P46527	P15153, Q8WU20	FALSE	Homo sapiens	113	2	2	9	0.0176991	0.0176991	0.079646	PI3K/AKT Signaling in Cancer	R-HSA-2219528	0.00281933	28.1933
						R-HSA-5250924	O00159-3, O15160, O15446, O60264, O60814, O75533, O95602, P04908, P06899, P0C0S5, P0C5Y9, P0DPB5, P16104, P19388, P20226, P20671, P23527, P33778, P35659, P49841, P52434, P53803, P57053, P58876, P60709, P61218, P62805, P62807, P62875, P68431, P84243, Q03468, Q09472, Q15572, Q15573, Q16777, Q16778, Q3B726, Q53T94, Q6FI13, Q71DI3, Q71UI9, Q8N257, Q92830, Q92831, Q93077, Q93079, Q96A08, Q99877, Q9987…	P0C0S5, P19388, Q99878	O75533, Q09472	O60264, Q9H9Y6	FALSE	Homo sapiens	60	2	3	2	0.0333333	0.05	0.0333333	B-WICH complex positively regulates rRNA expression	R-HSA-5250924	0.00277778	27.7778
						R-HSA-450531	A5LHX3, O00231, O00232, O00233, O00487, O14818, O14980, O43242, O75832, O75888, O95453, P04792, P0CG47, P0CG48, P0DMV8, P11142, P11940, P17252, P17980, P20618, P25786, P25787, P25788, P25789, P26651, P28062, P28065, P28066, P28070, P28072, P28074, P31749, P31946, P35658, P35998, P39687, P40306, P43686, P48556, P49137, P49720, P49721, P51665, P55036, P60896, P60900, P61289, P62191, P62195, P62333,…	O75888, P31749, Q13200, Q13868	O14980, P35658	P0DMV8, P25787, P51665, P61289, P63104, Q05655, Q92530	FALSE	Homo sapiens	89	7	4	2	0.0786517	0.0449438	0.0224719	Regulation of mRNA stability by proteins that bind AU-rich elements	R-HSA-450531	0.00277743	27.7743
						R-HSA-1474165	A1L190, A8MYU2, O15457, O43196, O43502, O43506, O60216, O60814, O60934, O75344, O94901, O95072, P02545-2, P04908, P06899, P0C0S5, P0C5Y9, P10323, P11802, P15291, P15927, P16104, P20671, P20700, P21754, P21926, P23527, P24941, P27694, P33778, P35244, P38398, P38567, P40692, P49959, P51587, P54132, P54274, P54652, P57053, P58876, P60852, P62805, P62807, P63279, P68431, P84243, Q05996, Q06609, Q1283…	O94901, P0C0S5, Q99878, Q9NUX5	P38398, P51587, Q13315, Q8N3U4, Q8WVM7, Q92878	P27694, Q9NYB0	FALSE	Homo sapiens	114	2	4	6	0.0175439	0.0350877	0.0526316	Reproduction	R-HSA-1474165	0.00277008	27.7008
						R-HSA-168927	O14920, O15111, O15455, P0CG47, P0CG48, P51668, P61077, P61088, P62837, P62979, P62987, Q13404, Q13489, Q13490, Q13546, Q8IUC6, Q9Y4K3, Q9Y572, Q9Y6K9	Q13489	O14920		FALSE	Homo sapiens	19		1	1	0	0.0526316	0.0526316	TICAM1, RIP1-mediated IKK complex recruitment	R-HSA-168927	0.00277008	27.7008
						R-HSA-9029569	O15379, O60341, O60907, O75164, O75376, O95477, P02649, P02654, P02655, P05090, P11597, P19793, P28702, P45844, P55055, P55056, P55058-1, P55058-2, P56559, Q09472, Q13133, Q13227, Q15788, Q7L9B9, Q8NB78, Q8NDV7, Q9BZK7, Q9H221, Q9H222, Q9H9G7, Q9HCE1, Q9HCJ0, Q9HCK5, Q9UKV8, Q9UL18, Q9UPQ9, Q9Y4C1, Q9Y618	Q9HCJ0	O75376, P19793, Q09472, Q9Y618		FALSE	Homo sapiens	38		1	4	0	0.0263158	0.105263	NR1H3 & NR1H2 regulate gene expression linked to cholesterol transport and efflux	R-HSA-9029569	0.00277008	27.7008
						R-HSA-5654710	O43320, O60258-1, O76093, P05230, P08620, P09038, P12034-1, P22607-1, P22607-2, P27986, P31371, P42336, P55075-1, P62993-1, Q06124, Q13480, Q8WU20, Q9GZV9, Q9NP95		P42336	Q8WU20	FALSE	Homo sapiens	19	1		1	0.0526316	0	0.0526316	PI-3K cascade:FGFR3	R-HSA-5654710	0.00277008	27.7008
						R-HSA-202403	A0A0A6YYK7, A5LHX3, O00231, O00232, O00233, O00459, O00487, O14818, O14920, O15111, O15117, O15117, O15530, O43242, O43318, O43353, O43561, O75791, O75832, O75914, O95999, P01730, P01733, P01737, P01848, P01850, P01903, P01906, P01909, P01911, P01912, P01920, P04229, P04234, P04435, P04437, P04440, P05538, P06239, P07766, P08575, P09693, P0CG47, P0CG48, P13760, P13761, P13762, P16333, P16885, P17…	Q13200	O14920, O75914, P06239, P42336, Q9BXL7, Q9UDY8	P25787, P25963, P50552, P51665, P61289, Q12913, Q30154, Q92530	FALSE	Homo sapiens	140	8	1	6	0.0571429	0.00714286	0.0428571	TCR signaling	R-HSA-202403	0.0027551	27.551
						R-HSA-8936459	O14686, O15047, O60814, O75182, P02776, P04908, P06899, P07359, P07996, P08514, P0C0S5, P0C5Y9, P15976, P16104, P20671, P23527, P24844, P33778, P57053, P58876, P61964, P62805, P62807, P68431, P84243, Q01196, Q03164, Q04759, Q09472, Q13547, Q13951, Q15291, Q16621, Q16777, Q16778, Q6FI13, Q71DI3, Q71UI9, Q8IX07, Q8IZD2, Q8N257, Q8NDV7, Q8NEZ4, Q92570, Q92831, Q93077, Q93079, Q96A08, Q96LA8, Q96ST3,…	P0C0S5, Q03164, Q8IX07, Q99878, Q9HCJ0	O14686, Q09472	Q96ST3	FALSE	Homo sapiens	66	1	5	2	0.0151515	0.0757576	0.030303	RUNX1 regulates genes involved in megakaryocyte differentiation and platelet function	R-HSA-8936459	0.00275482	27.5482
						R-HSA-512988	O00329, O00329, O00459, O00459, O15357, O60674, O60674, P01589, P04141, P05113, P06241, P06241, P07947, P07947, P07948, P07948, P08631, P08631, P08700, P0CG47, P0CG48, P14784, P15498, P15509, P17612, P22681, P22681, P23458, P26951, P27986, P27986, P29350, P29353, P31785, P32927, P32927, P42229, P42229, P42336, P42336, P42338, P42338, P42680, P43405, P43405, P46108, P46109, P51692, P51692, P52333,…		P22681, P22681, P42336, P42336	P07948, P07948, P63104	FALSE	Homo sapiens	66	3		4	0.0454545	0	0.0606061	Interleukin-3, Interleukin-5 and GM-CSF signaling	R-HSA-512988	0.00275482	27.5482
						R-HSA-211976	A9YTQ3, O75881, P01189, P05108, P08686, P10109, P11511, P15538, P19099, P19793, P22570, P22680, P27540, P35869, Q02318, Q15596, Q15788, Q16647, Q16678, Q16850, Q6P4F2, Q6ZWL3, Q96RI1, Q9HBZ2, Q9NYL5, Q9UNU6, Q9Y6A2		P19793	Q6ZWL3, Q9HBZ2	FALSE	Homo sapiens	27	2		1	0.0740741	0	0.037037	Endogenous sterols	R-HSA-211976	0.00274348	27.4348
						R-HSA-176033	A8CG34, O15504, O75475, O75531, O75694, P04585, P04591, P04618, P05141, P05919, P12235, P12236, P12270, P17096, P35658, P37198, P49790, P49792, P52294, P52948-3, P52948-4, P52948-5, P55735, P57740, P69723, P69726, P78406, Q12769, Q5SRE5, Q7Z3B4, Q8N1F7, Q8NFH3, Q8NFH4, Q8NFH5, Q8TEM1, Q8WUM0, Q92621, Q96EE3-1, Q96EE3-2, Q96HA1, Q99567, Q9BTX1, Q9BVL2-1, Q9BVL2-2, Q9BW27, Q9NRG9, Q9UKX7	P17096	P12270, P35658, P49792	Q9UKX7	FALSE	Homo sapiens	47	1	1	3	0.0212766	0.0212766	0.0638298	Interactions of Vpr with host cellular proteins	R-HSA-176033	0.00271616	27.1616
						R-HSA-159234	A8CG34, O15504, O75694, O95639, P06730, P12270, P35658, P37198, P49790, P49792, P52298, P52948-3, P52948-4, P52948-5, P55735, P57740, P78406, Q09161, Q10570, Q12769, Q14493, Q5SRE5, Q6UN15, Q7Z3B4, Q86V81, Q8N1F7, Q8NFH3, Q8NFH4, Q8NFH5, Q8TEM1, Q8WUM0, Q92621, Q92797, Q96EE3-1, Q96EE3-2, Q96HA1, Q99567, Q9BTX1, Q9BVL2-1, Q9BVL2-2, Q9BW27, Q9C0J8, Q9NRG9, Q9P2I0, Q9UBU9, Q9UKF6, Q9UKX7		P12270, P35658, P49792	Q6UN15, Q9UKX7	FALSE	Homo sapiens	47	2		3	0.0425532	0	0.0638298	Transport of Mature mRNAs Derived from Intronless Transcripts	R-HSA-159234	0.00271616	27.1616
						R-HSA-2980766	A8CG34, O15504, O75531, O75694, O95067, O95476, P02545-1, P02545-2, P05771, P06493, P12270, P14635, P17252, P20700, P35658, P37198, P42167-1, P49790, P49792, P50402, P52948-3, P52948-4, P52948-5, P53350, P55735, P57740, P78406, Q12769, Q14693, Q5SRE5, Q7Z3B4, Q86Y07-2, Q8N1F7, Q8N9A8, Q8NC56, Q8NFH3, Q8NFH4, Q8NFH5, Q8TD19, Q8TDX7, Q8TEM1, Q8WUM0, Q92539, Q92621, Q96EE3-1, Q96EE3-2, Q96HA1, Q9956…	Q9BQK8	P12270, P35658, P49792	Q92539, Q9UKX7	FALSE	Homo sapiens	58	2	1	3	0.0344828	0.0172414	0.0517241	Nuclear Envelope Breakdown	R-HSA-2980766	0.00267539	26.7539
						R-HSA-381676	O14610, O14610, O14775, O14775, O43306, O60262, O60262, O95398, O95622, P01275, P01275, P10644, P13861, P16520, P16520, P17612, P17612, P22612, P22612, P22694, P22694, P24588, P31321, P31323, P40145, P43220, P43220, P46940, P50150, P50150, P50151, P50151, P59768, P59768, P61952, P61952, P62834, P62873, P62873, P62879, P62879, P63092, P63092, P63211, P63211, P63215, P63215, P63218, P63218, Q14571,…		Q5JWF2, Q5JWF2	P22694, P22694, P63092, P63092, Q5JWF2, Q5JWF2	FALSE	Homo sapiens	67	6		2	0.0895522	0	0.0298507	Glucagon-like Peptide-1 (GLP1) regulates insulin secretion	R-HSA-381676	0.0026732	26.732
						R-HSA-380320	A6NHL2, A6NNZ2, A8K8P3, O00444, O15078, O43303, O43805, O75665, O75935, O94927, O94986, O95613, O95684, P04350, P06493, P07437, P07900, P0DPH7, P0DPH8, P17612, P23258, P30153, P31323, P41208, P43034, P48730, P49674, P51955, P53350, P61163, P61981, P62258, P63167, P68363, P68366, P68371, Q08AG7, Q13409, Q13509, Q13561, Q13885, Q14008, Q14203-2, Q14204, Q14980, Q15154, Q15691, Q3ZCM7, Q5BJF6, Q5JTW…	O94986, Q66GS9, Q99871	P07900, Q14980, Q15154, Q7Z7A1	O75665, Q5JTW2, Q9BQE3	FALSE	Homo sapiens	95	3	3	4	0.0315789	0.0315789	0.0421053	Recruitment of NuMA to mitotic centrosomes	R-HSA-380320	0.00265928	26.5928
						R-HSA-9006925	A5LHX3, A8MYZ6, O00231, O00232, O00233, O00257, O00257, O00308, O00329, O00459, O00487, O14511, O14818, O14944, O14986, O15111, O15379, O15520, O15530, O43242, O43306, O43320, O43504, O43524, O43623, O43623, O43815, O43865, O60258-1, O60266, O60331, O60341, O60346, O60503, O75530, O75530, O75832, O76093, O94776, O94776, O95271, O95503, O95503, O95622, O95750, O95760, O95863, O95863, O95983, O9598…	P12931, P31749, P31749, Q13200, Q96RU7, Q9HCJ0	P00533, P03372, P04637, P04637, P06239, P10721, P14210, P38936, P42336, P42345, P46527, Q13127, Q14839, Q14839, Q99496, Q99496	P15153, P18146, P18146, P22694, P22694, P25787, P37231, P37231, P51665, P61289, Q05655, Q13330, Q13330, Q15382, Q8WU20, Q92530	FALSE	Homo sapiens	364	16	6	16	0.043956	0.0164835	0.043956	Intracellular signaling by second messengers	R-HSA-9006925	0.00265668	26.5668
						R-HSA-5688426	A5LHX3, A6NCW0, A6NCW7, A8MUK1, C9J2P7, C9JJH3, C9JLJ4, C9JPN9, C9JVI0, D6R901, D6R9N7, D6RA61, D6RBQ6, D6RCP7, D6RJB6, O00231, O00232, O00233, O00487, O14818, O14964, O15105, O15105, O15151, O15169, O15265, O15294, O43242, O43255, O43303, O43318, O43353, O60260, O60493, O60814, O75317, O75528, O75604, O75832, O75886, O94826, O94966, O95271, O95630, O95760, O95786, O96019, P01106, P01137, P03372,…	Q13200, Q13489, Q7Z434, Q86TJ2, Q99878, Q9BYX4, Q9H9J4	O15169, O15265, P03372, P04637, P25054, P38398, Q09472, Q13485, Q14145, Q92560, Q9Y2T1	O15169, P25787, P25963, P45974, P51665, P61289, Q15025, Q53TQ3, Q92530, Q96RL1, Q9UHP3, Q9Y277, Q9Y4A5	FALSE	Homo sapiens	290	13	7	11	0.0448276	0.0241379	0.037931	Deubiquitination	R-HSA-5688426	0.00261593	26.1593
						R-HSA-9670095	O15514, O60814, P04908, P06899, P0C0S5, P0C5Y9, P16104, P19387, P19388, P20671, P23527, P24928, P30876, P33778, P36954, P46100, P52434, P52435, P53803, P54274, P57053, P58876, P61218, P62487, P62805, P62807, P62875, P84243, Q15554, Q16695, Q16777, Q16778, Q6FI13, Q71UI9, Q8N257, Q93077, Q93079, Q96A08, Q96AP0, Q99877, Q99878, Q99879, Q99880, Q9BSI4, Q9BTM1, Q9NUX5, Q9NYB0, Q9UER7	P0C0S5, P19388, Q99878, Q9NUX5	P46100	P24928, Q9NYB0	FALSE	Homo sapiens	48	2	4	1	0.0416667	0.0833333	0.0208333	Inhibition of DNA recombination at telomere	R-HSA-9670095	0.00260417	26.0417
						R-HSA-202424	A0A0A6YYK7, A5LHX3, O00231, O00232, O00233, O00459, O00487, O14818, O14920, O15111, O15530, O43242, O43318, O43353, O75832, O95999, P01730, P01733, P01737, P01848, P01850, P01903, P01906, P01909, P01911, P01912, P01920, P04229, P04234, P04435, P04437, P04440, P05538, P06239, P07766, P09693, P0CG47, P0CG48, P13760, P13761, P13762, P17980, P19838, P20036, P20039, P20618, P20963-1, P25786, P25787, P…	Q13200	O14920, P06239, P42336, Q9BXL7, Q9UDY8	P25787, P25963, P51665, P61289, Q30154, Q92530	FALSE	Homo sapiens	116	6	1	5	0.0517241	0.00862069	0.0431034	Downstream TCR signaling	R-HSA-202424	0.00260107	26.0107
						R-HSA-448424	O14733, O14920, O15111, O43187, O43318, O43353, O75582, P01100, P05412, P0CG47, P0CG48, P15336, P16220, P18846, P19419, P19838, P27361, P27361, P28482, P28482, P30153, P30154, P41279, P41279, P45983, P45984, P45985, P45985, P46734, P49137, P51452, P51617, P51812, P52564, P53779, P61088, P62714, P62979, P62987, P63208, P67775, Q02078, Q02750, Q06413, Q13115, Q13164, Q13164, Q13404, Q13616, Q14738,…	Q02750, Q8NFR9	O14920, P45985, P45985	P46734, P51812, Q8N5C8	FALSE	Homo sapiens	76	3	2	3	0.0394737	0.0263158	0.0394737	Interleukin-17 signaling	R-HSA-448424	0.00259695	25.9695
						R-HSA-450294	O14733, O14920, O15111, O43187, O43318, O43353, O75582, P01100, P05412, P0CG47, P0CG48, P15336, P16220, P18846, P19419, P19838, P27361, P27361, P28482, P28482, P30153, P30154, P41279, P41279, P45983, P45984, P45985, P45985, P46734, P49137, P51452, P51617, P51812, P52564, P53779, P61088, P62714, P62979, P62987, P63208, P67775, Q02078, Q02750, Q06413, Q13115, Q13164, Q13164, Q13404, Q13616, Q14738,…	Q02750	O14920, P45985, P45985	P46734, P51812, Q8N5C8	FALSE	Homo sapiens	68	3	1	3	0.0441176	0.0147059	0.0441176	MAP kinase activation	R-HSA-450294	0.00259516	25.9516
						R-HSA-163359	O43306, O60262, O60266, O60503, O95622, P01275, P10644, P13861, P16520, P17612, P22612, P22694, P31321, P31323, P40145, P50150, P50151, P51828, P59768, P61952, P62873, P62879, P63092, P63215, P63218, Q08462, Q08828, Q5JWF2, Q8NFM4, Q9HAV0, Q9NS75, Q9P2W3, Q9UBI6, Q9UK08		Q5JWF2	P22694, P63092, Q5JWF2	FALSE	Homo sapiens	34	3		1	0.0882353	0	0.0294118	Glucagon signaling in metabolic regulation	R-HSA-163359	0.00259516	25.9516
						R-HSA-5621481	A5LHX3, O00231, O00232, O00233, O00487, O14818, O14920, O15111, O15530, O43242, O43318, O43865, O75582, O75832, O75914, O95644, O95999, P01111, P01112, P01116-1, P01116-2, P01584, P03375, P03377, P03378, P04049, P04578, P04579, P04580, P04581, P04582, P04583, P04624, P05877, P05878, P05879, P05880, P05881, P05882, P06241, P07948, P0CG47, P0CG48, P0DP23, P0DP23, P12487, P12488, P12489, P12490, P12…	Q13200, Q8N307	O14920, O75914, Q09472, Q13469, Q92793, Q9BXL7, Q9UDY8	P07948, P22694, P25787, P25963, P51665, P61289, Q05655, Q12968, Q8N5C8, Q92530	FALSE	Homo sapiens	181	10	2	7	0.0552486	0.0110497	0.038674	C-type lectin receptors (CLRs)	R-HSA-5621481	0.00256402	25.6402
						R-HSA-1227986	O14511, O14511, O14944, O14944, O60610, P00533, P00533, P01111, P01111, P01112, P01112, P01116-1, P01116-1, P01116-2, P01116-2, P01133, P01133, P04626, P04626, P06241, P07900, P07947, P0CG47, P0CG48, P12931, P17252, P19174, P21860-1, P21860-1, P27986, P29353-1, P29353-2, P29353, P29353, P31749, P31751, P35070, P35070, P40818, P42336, P42679, P56975, P56975, P61586, P62979, P62987, P62993-1, P6299…	P12931, P31749, Q96RT1	P00533, P00533, P07900, P42336	Q05655	FALSE	Homo sapiens	79	1	3	4	0.0126582	0.0379747	0.0506329	Signaling by ERBB2	R-HSA-1227986	0.00256369	25.6369
						R-HSA-3700989	A0AVK6, A5YKK6, A6NLF2, O00141, O00220, O00267, O00268, O00483, O14548, O14727, O14744, O14757, O14763, O14798, O14965, O15151, O15350, O15392, O15514, O15530, O43504, O43715, O43741, O43819, O60238, O60285, O60563, O60583, O60671, O60921, O60934, O75175, O75604, O75626, O75771, O75880, O75909, O75943, O94776, O94925, O95628, O95696, O95983, O96017, O96020, P00390-2, P00395, P00403, P00414, P0110…	O14757, O75909, P19388, P31749, P57723, Q86XT9, Q9H4B4, Q9HCJ0, Q9NYV4	O14757, P04637, P38398, P38936, P42345, P46527, Q07812, Q09472, Q13315, Q14191, Q14676, Q14839, Q8N726, Q92793, Q92878	P24522, P24928, P27694, P63104, P78560, Q15382, Q16254, Q16881, Q5RI15, Q86X55, Q86Z02, Q92993, Q96S44, Q9NRG4	FALSE	Homo sapiens	367	14	9	15	0.0381471	0.0245232	0.0408719	Transcriptional Regulation by TP53	R-HSA-3700989	0.00256146	25.6146
						R-HSA-201451	O00238, O15105, O15198, O43541, O95393, O95813, P03971, P12643, P12755, P27037, P36894, P37023, P51668, P61077, Q12841, Q13253, Q13485, Q13705, Q13873, Q15797, Q16671, Q7Z3T8, Q99717, Q9BU40, Q9H772, Q9HAU4, Q9HCE7, Q9UK05	Q13873	Q13485	Q13705	FALSE	Homo sapiens	28	1	1	1	0.0357143	0.0357143	0.0357143	Signaling by BMP	R-HSA-201451	0.00255102	25.5102
						R-HSA-8856825	O14526, O14641, O14656, O14657, O14944, O14964, O43493, O60641, O75379, O75886, O94973, O95208, O95782, P00533, P01130, P01133, P01135, P01185, P01730, P02786, P02787, P04114, P04234, P07550, P08172, P09496, P09497, P09693, P0CG47, P0CG48, P11717, P13569, P15514, P16871, P20645, P21579, P22681, P25098, P25103, P30518, P30556, P32121, P35070, P35626, P41221, P42566, P49407, P51809, P52594, P53675,…	Q13098, Q8NBV8, Q9NY64	P00533, P22681, P53675, Q00610	O43493, P51809, Q14108, Q96D71	FALSE	Homo sapiens	105	4	3	4	0.0380952	0.0285714	0.0380952	Cargo recognition for clathrin-mediated endocytosis	R-HSA-8856825	0.00253968	25.3968
						R-HSA-76009	O15530, O95267, O95398, P00734, P02452, P02671, P02675, P02679, P02751, P04275, P05106, P07359, P08123, P08514, P08913, P12931-1, P12931, P13224, P14770, P18031, P18089, P18825, P29353, P31749, P40197, P40225, P40238, P41240, P43405, P46108, P56945, P61224, P62834, P62993-1, Q05397, Q07889, Q7LDG7, Q7Z5R6, Q8WZA2, Q9Y490	P12931, P31749	P02452	P18031, P56945	FALSE	Homo sapiens	40	2	2	1	0.05	0.05	0.025	Platelet Aggregation (Plug Formation)	R-HSA-76009	0.0025	25
						R-HSA-8964038	O15118, O75908, O94973, O95782, P01130, P04114, P04114, P09496, P35610, P38571, P53680, P61916, P63010, Q00610, Q5SW96, Q6PIU2, Q6UWW8, Q86X29, Q8NBP7, Q96CW1	P61916	Q00610		FALSE	Homo sapiens	20		1	1	0	0.05	0.05	LDL clearance	R-HSA-8964038	0.0025	25
						R-HSA-69186	P09884, P12004, P15927, P18858, P27694, P28340, P35244, P35249, P35250, P35251, P39748, P40937, P40938, P49005, P49642, P49643, P51530, Q14181, Q15054, Q9HCU8		P28340	P27694	FALSE	Homo sapiens	20	1		1	0.05	0	0.05	Lagging Strand Synthesis	R-HSA-69186	0.0025	25
						R-HSA-5654720	O43320, O60258-1, O76093, O95750, P05230, P08620, P09038, P10767, P22455, P27986, P31371, P42336, P55075-1, P62993-1, Q06124, Q13480, Q86Z14, Q8WU20, Q9GZV9, Q9NP95		P42336	Q8WU20	FALSE	Homo sapiens	20	1		1	0.05	0	0.05	PI-3K cascade:FGFR4	R-HSA-5654720	0.0025	25
						R-HSA-165054	A8CG34, O14980, O15504, O75694, P04618, P12270, P18754, P35658, P37198, P43487, P46060, P49790, P49792, P52948-3, P52948-4, P52948-5, P55735, P57740, P62826, P78406, Q12769, Q5SRE5, Q7Z3B4, Q8N1F7, Q8NFH3, Q8NFH4, Q8NFH5, Q8TEM1, Q8WUM0, Q92621, Q96EE3-1, Q96EE3-2, Q96HA1, Q99567, Q9BTX1, Q9BVL2-1, Q9BVL2-2, Q9BW27, Q9NRG9, Q9UKX7		O14980, P12270, P35658, P49792	Q9UKX7	FALSE	Homo sapiens	40	1		4	0.025	0	0.1	Rev-mediated nuclear export of HIV RNA	R-HSA-165054	0.0025	25
						R-HSA-168164	O14733, O14920, O15111, O15455, O43187, O43318, O43353, O75582, P01100, P04271, P05067, P05412, P09429, P0CG47, P0CG48, P0DJI8, P15336, P16220, P18846, P19419, P19838, P25963, P27361, P27361, P28482, P28482, P30153, P30154, P41279, P41279, P45983, P45984, P45985, P45985, P46734, P49137, P51452, P51617, P51668, P51812, P52564, P53779, P61077, P61088, P62714, P62837, P62979, P62987, P63208, P67775,…	Q02750, Q13489, Q92844	O14920, P45985, P45985	P09429, P25963, P46734, P51812, Q8N5C8	FALSE	Homo sapiens	98	5	3	3	0.0510204	0.0306122	0.0306122	Toll Like Receptor 3 (TLR3) Cascade	R-HSA-168164	0.00249896	24.9896
						R-HSA-4615885	A8CG34, A8CG34, O14965, O15392, O15504, O15504, O75694, O75694, P11387, P11388, P11388, P12004, P12270, P12270, P35658, P35658, P37198, P37198, P46060, P49790, P49790, P49792, P49792, P52948-3, P52948-3, P52948-4, P52948-4, P52948-5, P52948-5, P55735, P55854, P57740, P57740, P61956, P63165, P63165, P63279, P63279, P78406, P78406, Q02880, Q12769, Q12769, Q53HL2, Q5SRE5, Q5SRE5, Q7Z3B4, Q7Z3B4, Q8N…		P12270, P12270, P35658, P35658, P49792, P49792	Q53HL2, Q9UKX7, Q9UKX7	FALSE	Homo sapiens	85	3		6	0.0352941	0	0.0705882	SUMOylation of DNA replication proteins	R-HSA-4615885	0.00249135	24.9135
						R-HSA-6782210	O15514, O60306, P05114, P0CG47, P0CG48, P12004, P15927, P18074, P18858, P18887, P19387, P19388, P19447, P23193, P24928, P27694, P28340, P30876, P32780, P35244, P35249, P35250, P35251, P36954, P40937, P40938, P49005, P49916, P50613, P51946, P51948, P52434, P52435, P53803, P56282, P61218, P62487, P62875, P62877, P62979, P62987, Q03468, Q07864, Q09472, Q13216, Q13619, Q13620, Q13888, Q13889, Q15054,…	P19388	P28340, Q09472	P24928, P27694, Q96NB3, Q9UBT6	FALSE	Homo sapiens	64	4	1	2	0.0625	0.015625	0.03125	Gap-filling DNA repair synthesis and ligation in TC-NER	R-HSA-6782210	0.00244141	24.4141
						R-HSA-2219530	O00329, O00459, O14511, O14944, O15520, O43320, O43815, O60258-1, O76093, O95750, P00533, P01127, P01133, P01135, P03372-3, P03372-4, P03372, P04085-1, P04085-2, P04626, P05230, P06239, P06241, P08581, P08620, P09038, P09619, P10721, P10747, P10767, P11362-1, P11362-19, P11487, P12034-1, P12931, P14210, P15153, P15391, P15498, P15514, P16234, P21583-1, P21781, P21802-1, P21802-18, P21802-3, P2180…	P12931	P00533, P03372, P06239, P10721, P14210, P42336	P15153, Q8WU20	FALSE	Homo sapiens	86	2	1	6	0.0232558	0.0116279	0.0697674	Constitutive Signaling by Aberrant PI3K in Cancer	R-HSA-2219530	0.00243375	24.3375
						R-HSA-157579	O00743, O14746, O15084, O15514, O60814, O60832, P04908, P06899, P09884, P0C0S5, P0C5Y9, P0CG13, P12004, P15927, P16104, P18858, P19387, P19388, P20248, P20671, P23527, P24928, P24941, P27694, P28340, P30876, P33778, P35244, P35249, P35250, P35251, P36954, P39748, P40937, P40938, P46100, P49005, P49642, P49643, P51530, P52434, P52435, P53803, P54132, P54274, P57053, P58876, P61218, P62487, P62805,…	P0C0S5, P19388, Q99878, Q9NUX5	P28340, P46100, Q14191	P24928, P27694, Q9NYB0	FALSE	Homo sapiens	93	3	4	3	0.0322581	0.0430108	0.0322581	Telomere Maintenance	R-HSA-157579	0.00242803	24.2803
						R-HSA-3906995	A2VEC9, O15072, O43505, O75173, O95450, O95461, P07996, P15941, P27918, P35442, P46531, P58397, P59510, P82987, P98088, Q02505, Q02817, Q04721, Q13591, Q14118, Q14435, Q5SSG8, Q685J3, Q6UY14, Q6W4X9, Q6Y288, Q6ZMM2, Q6ZMP0, Q76LX8, Q7Z5P9, Q86TH1, Q8IVN8, Q8IXK2, Q8N307, Q8N387, Q8N6G6, Q8NES3, Q8TAX7, Q8TE56, Q8TE57, Q8TE58, Q8TE59, Q8TE60, Q8WXI7, Q8WXS8, Q8WZA1, Q96DR8, Q96EU7, Q99102, Q99466,…	Q14118, Q8N307, Q8NES3, Q8WZA1	P46531, Q04721, Q9UM47		FALSE	Homo sapiens	71		4	3	0	0.056338	0.0422535	Diseases associated with O-glycosylation of proteins	R-HSA-3906995	0.00238048	23.8048
						R-HSA-1266695	O00459, O00459, O14508, O15524, P13232, P13232, P14210, P15918, P16871, P16871, P23458, P23458, P27986, P27986, P31785, P31785, P35568, P40763, P40763, P42229, P42229, P51532, P51692, P51692, P52333, P52333, P55895, P68431, P68431, Q71DI3, Q71DI3, Q92569, Q92569, Q969D9, Q969D9, Q9HC73, Q9HC73, Q9NSE2, Q9NSI6, Q9NSI6, Q9Y4H2	Q9HC73, Q9HC73	P14210, P51532		FALSE	Homo sapiens	41		2	2	0	0.0487805	0.0487805	Interleukin-7 signaling	R-HSA-1266695	0.00237954	23.7954
						R-HSA-5696400	P07992, P09874, P0CG47, P0CG48, P12004, P15927, P18074, P19447, P23025, P27694, P28340, P28715, P32780, P35244, P35249, P35250, P35251, P40937, P40938, P49005, P56282, P62877, P62979, P62987, Q07864, Q13619, Q13620, Q13888, Q13889, Q15054, Q16531, Q6ZYL4, Q86WJ1, Q92466, Q92759, Q92889, Q9HCU8, Q9NR33, Q9NRF9, Q9UBT6, Q9UGN5		P28340, Q92889	P27694, Q9UBT6	FALSE	Homo sapiens	41	2		2	0.0487805	0	0.0487805	Dual Incision in GG-NER	R-HSA-5696400	0.00237954	23.7954
						R-HSA-69275	A5LHX3, A6NHL2, A6NNZ2, A8K8P3, O00231, O00232, O00233, O00444, O00487, O14818, O14965, O14974, O14980, O15078, O43242, O43303, O43805, O60237-4, O75330, O75665, O75832, O75935, O94927, O94986, O95067, O95613, O95684, P04350, P04637, P06493, P06493, P07437, P07900, P08238, P0CG47, P0CG48, P0DPH7, P0DPH8, P10244, P14635, P17612, P17980, P20248, P20248, P20618, P21127, P23258, P24941, P25786, P2578…	O94986, P30291, P30291, Q13200, Q66GS9, Q99871	O14980, P04637, P07900, P38936, Q09472, Q15154, Q7Z7A1	O75665, P25787, P51665, P61289, Q5JTW2, Q8WV24, Q92530, Q9BQE3	FALSE	Homo sapiens	203	8	6	7	0.0394089	0.0295567	0.0344828	G2/M Transition	R-HSA-69275	0.00237812	23.7812
						R-HSA-8940973	O15379, O75444, P00519, P02452, P02818, P06400, P07947, P10071, P10275, P10275, P12931, P27361, P28482, P46937, Q13950-1, Q13950-1, Q13950-2, Q13950-2, Q13951, Q13951, Q14469, Q8TDD2, Q8WVF2, Q96K83, Q9GZV5, Q9UBN7, Q9UBP5, Q9UPW6, Q9Y5J3	P12931	P02452, P06400		FALSE	Homo sapiens	29		1	2	0	0.0344828	0.0689655	RUNX2 regulates osteoblast differentiation	R-HSA-8940973	0.00237812	23.7812
						R-HSA-5578749	A8CG34, O15397, O15504, O15514, O60814, O75694, P04908, P06899, P0C0S5, P0C5Y9, P12270, P16104, P19387, P19388, P20671, P23527, P24928, P30876, P33778, P35658, P36954, P37198, P49790, P49792, P52434, P52435, P52948-3, P52948-4, P52948-5, P53803, P55735, P57053, P57740, P58876, P61218, P62487, P62805, P62807, P62826, P62875, P68431, P78406, P84243, Q12769, Q16777, Q16778, Q5SRE5, Q6FI13, Q71DI3, Q…	P0C0S5, P19388, Q99878	P12270, P35658, P49792	P24928, Q9UKX7	FALSE	Homo sapiens	80	2	3	3	0.025	0.0375	0.0375	Transcriptional regulation by small RNAs	R-HSA-5578749	0.00234375	23.4375
						R-HSA-453274	A5LHX3, A6NHL2, A6NNZ2, A8K8P3, O00231, O00232, O00233, O00444, O00487, O00716, O14818, O14965, O14974, O14980, O15078, O43242, O43303, O43805, O60237-4, O75330, O75665, O75832, O75935, O94927, O94986, O95067, O95613, O95684, P04350, P04637, P06493, P06493, P07437, P07900, P08238, P0CG47, P0CG48, P0DPH7, P0DPH8, P10244, P14635, P17612, P17980, P20248, P20248, P20618, P21127, P23258, P24941, P2578…	O94986, P30291, P30291, Q13200, Q66GS9, Q99871	O14980, P04637, P07900, P38936, Q09472, Q15154, Q7Z7A1	O75665, P25787, P51665, P61289, Q5JTW2, Q8WV24, Q92530, Q9BQE3	FALSE	Homo sapiens	205	8	6	7	0.0390244	0.0292683	0.0341463	Mitotic G2-G2/M phases	R-HSA-453274	0.00233195	23.3195
						R-HSA-170822	A8CG34, O15504, O75694, P12270, P35557, P35658, P37198, P49790, P49792, P52948-3, P52948-4, P52948-5, P55735, P57740, P78406, Q12769, Q14397, Q5SRE5, Q7Z3B4, Q8N1F7, Q8NFH3, Q8NFH4, Q8NFH5, Q8TEM1, Q8WUM0, Q92621, Q96EE3-1, Q96EE3-2, Q96HA1, Q99567, Q9BTX1, Q9BVL2-1, Q9BVL2-2, Q9BW27, Q9NRG9, Q9UKX7		P12270, P35658, P49792	Q9UKX7	FALSE	Homo sapiens	36	1		3	0.0277778	0	0.0833333	Regulation of Glucokinase by Glucokinase Regulatory Protein	R-HSA-170822	0.00231481	23.1481
						R-HSA-5619107	A8CG34, O15504, O75694, P12270, P35557, P35658, P37198, P49790, P49792, P52948-3, P52948-4, P52948-5, P55735, P57740, P78406, Q12769, Q14397, Q5SRE5, Q7Z3B4, Q8N1F7, Q8NFH3, Q8NFH4, Q8NFH5, Q8TEM1, Q8WUM0, Q92621, Q96EE3-1, Q96EE3-2, Q96HA1, Q99567, Q9BTX1, Q9BVL2-1, Q9BVL2-2, Q9BW27, Q9NRG9, Q9UKX7		P12270, P35658, P49792	Q9UKX7	FALSE	Homo sapiens	36	1		3	0.0277778	0	0.0833333	Defective TPR may confer susceptibility towards thyroid papillary carcinoma (TPC)	R-HSA-5619107	0.00231481	23.1481
						R-HSA-937061	O00206, O14733, O14920, O15111, O43187, O43318, O43353, O75582, P01100, P04271, P05067, P05412, P08571, P09429, P0CG47, P0CG48, P0DJI8, P15336, P16220, P18846, P19419, P19838, P25963, P27361, P27361, P28482, P28482, P30153, P30154, P41279, P41279, P45983, P45984, P45985, P45985, P46734, P49137, P51452, P51617, P51668, P51812, P52564, P53779, P61077, P61088, P62714, P62837, P62979, P62987, P63208,…	Q02750, Q13489, Q92844	O14920, P45985, P45985	P09429, P25963, P46734, P51812, Q8N5C8	FALSE	Homo sapiens	102	5	3	3	0.0490196	0.0294118	0.0294118	TRIF(TICAM1)-mediated TLR4 signaling	R-HSA-937061	0.00230681	23.0681
						R-HSA-166166	O00206, O14733, O14920, O15111, O43187, O43318, O43353, O75582, P01100, P04271, P05067, P05412, P08571, P09429, P0CG47, P0CG48, P0DJI8, P15336, P16220, P18846, P19419, P19838, P25963, P27361, P27361, P28482, P28482, P30153, P30154, P41279, P41279, P45983, P45984, P45985, P45985, P46734, P49137, P51452, P51617, P51668, P51812, P52564, P53779, P61077, P61088, P62714, P62837, P62979, P62987, P63208,…	Q02750, Q13489, Q92844	O14920, P45985, P45985	P09429, P25963, P46734, P51812, Q8N5C8	FALSE	Homo sapiens	102	5	3	3	0.0490196	0.0294118	0.0294118	MyD88-independent TLR4 cascade	R-HSA-166166	0.00230681	23.0681
						R-HSA-180786	O00743, O14746, O15084, O60832, P09884, P0CG13, P12004, P15927, P18858, P20248, P24941, P27694, P28340, P35244, P35249, P35250, P35251, P39748, P40937, P40938, P49005, P49642, P49643, P51530, P54132, P54274, P78396, Q14181, Q14191, Q15054, Q15554, Q2NKJ3, Q5H9R7, Q6PI26, Q86WV5, Q8WVB6, Q96AP0, Q9BSI4, Q9BUR4, Q9BVC3, Q9H611, Q9H668, Q9HCU8, Q9NPE3, Q9NUX5, Q9NX24, Q9NY12, Q9NYB0, Q9NZ71, Q9Y230,…	Q9NUX5	P28340, Q14191	P27694, Q9NYB0	FALSE	Homo sapiens	51	2	1	2	0.0392157	0.0196078	0.0392157	Extension of Telomeres	R-HSA-180786	0.00230681	23.0681
						R-HSA-380270	A8K8P3, O00444, O15078, O43303, O43805, O75665, O75935, O94927, O94986, O95613, O95684, P04350, P06493, P07437, P07900, P17612, P21127, P23258, P30153, P31323, P41208, P43034, P48730, P49674, P51955, P53350, P61163, P61981, P62258, P63167, P68366, P68371, Q08AG7, Q13409, Q13561, Q14008, Q14203-2, Q14204, Q15154, Q15691, Q5BJF6, Q5JTW2, Q66GS9, Q68CZ6, Q6NZ67, Q6P582, Q71U36, Q7Z460, Q7Z4H7, Q7Z7A…	O94986, Q66GS9, Q99871	P07900, Q15154, Q7Z7A1	O75665, Q5JTW2	FALSE	Homo sapiens	81	2	3	3	0.0246914	0.037037	0.037037	Recruitment of mitotic centrosome proteins and complexes	R-HSA-380270	0.00228624	22.8624
						R-HSA-380287	A8K8P3, O00444, O15078, O43303, O43805, O75665, O75935, O94927, O94986, O95613, O95684, P04350, P06493, P07437, P07900, P17612, P21127, P23258, P30153, P31323, P41208, P43034, P48730, P49674, P51955, P53350, P61163, P61981, P62258, P63167, P68366, P68371, Q08AG7, Q13409, Q13561, Q14008, Q14203-2, Q14204, Q15154, Q15691, Q5BJF6, Q5JTW2, Q66GS9, Q68CZ6, Q6NZ67, Q6P582, Q71U36, Q7Z460, Q7Z4H7, Q7Z7A…	O94986, Q66GS9, Q99871	P07900, Q15154, Q7Z7A1	O75665, Q5JTW2	FALSE	Homo sapiens	81	2	3	3	0.0246914	0.037037	0.037037	Centrosome maturation	R-HSA-380287	0.00228624	22.8624
						R-HSA-69242	A5LHX3, O00231, O00232, O00233, O00487, O00762, O14818, O43242, O43913, O43929, O60216, O75419, O75832, O96020, P01106, P06400, P09884, P0CG47, P0CG48, P11802, P11802, P12004, P15927, P17980, P18858, P20248, P20618, P24385, P24385, P24864, P24941, P25205, P25205, P25786, P25787, P25788, P25789, P27694, P28062, P28065, P28066, P28070, P28072, P28074, P28340, P30260, P30291, P30304, P30305, P31749,…	P30291, P31749, P61024, Q13200	P06400, P28340, P38936, P46527, Q8N3U4, Q8WVM7, Q9NTI5	P25787, P27694, P51665, P61289, Q16254, Q92530	FALSE	Homo sapiens	175	6	4	7	0.0342857	0.0228571	0.04	S Phase	R-HSA-69242	0.00228571	22.8571
						R-HSA-5689880	A5LHX3, A6NCW0, A6NCW7, A8MUK1, C9J2P7, C9JJH3, C9JLJ4, C9JPN9, C9JVI0, D6R901, D6R9N7, D6RA61, D6RBQ6, D6RCP7, D6RJB6, O00231, O00232, O00233, O00487, O14818, O14964, O15105, O15151, O15169, O15265, O43242, O43255, O43303, O43318, O60493, O60814, O75317, O75528, O75604, O75832, O75886, O94826, O94966, O95271, O95760, O95786, P01106, P04637, P04908, P06746, P06899, P07550, P0C0S8, P0C7I0, P0CG47,…	Q13200, Q13489, Q86TJ2, Q99878, Q9BYX4, Q9H9J4	O15169, O15265, P04637, Q13485, Q14145, Q9Y2T1	O15169, P25787, P25963, P45974, P51665, P61289, Q92530, Q9UHP3, Q9Y277, Q9Y4A5	FALSE	Homo sapiens	205	10	6	6	0.0487805	0.0292683	0.0292683	Ub-specific processing proteases	R-HSA-5689880	0.00228435	22.8435
						R-HSA-69206	O00231, O00232, O00233, O00311, O00487, O14818, O43242, O43913, O43913, O43929, O43929, O75419, O75461, O75496, O75832, O96020, P00374, P01106, P04183, P04818, P06400, P06400, P06493, P09884, P0CG47, P0CG48, P11802, P12004, P14635, P15927, P17980, P20248, P20618, P24385, P24864, P24941, P25205, P25786, P25787, P25788, P25789, P27694, P28062, P28065, P28066, P28070, P28072, P28074, P28749, P30153,…	P30291, P31749, P61024, Q13200	P06400, P06400, P38936, P46527	P00374, P25787, P27694, P51665, P61289, Q16254, Q16254, Q92530	FALSE	Homo sapiens	145	8	4	4	0.0551724	0.0275862	0.0275862	G1/S Transition	R-HSA-69206	0.002283	22.83
						R-HSA-5687128	A5LHX3, O00231, O00232, O00233, O00487, O14613, O14818, O14980, O43242, O43524, O60229, O60729, O75832, O75914, P01106, P04792, P05412, P06493, P0CG47, P0CG48, P15918, P17612, P17980, P20618, P22612, P22694, P25685, P25786, P25787, P25788, P25789, P28062, P28065, P28066, P28070, P28072, P28074, P30281, P31152, P35998, P40306, P43268, P43686, P48556, P49720, P49721, P51665, P55036, P55895, P60896,…	Q13200, Q9HCJ0	O14980, O75914	P22694, P25787, P51665, P61289, Q16181, Q92530, Q9UNH5	FALSE	Homo sapiens	89	7	2	2	0.0786517	0.0224719	0.0224719	MAPK6/MAPK4 signaling	R-HSA-5687128	0.00227244	22.7244
						R-HSA-6804115	A5YKK6, O75175, O95628, P04637, P06748, P30307, P78543, Q92600, Q96LI5, Q9C0C2, Q9H4B4, Q9H4X1, Q9H9A5, Q9HC77, Q9NYY3, Q9NZN8, Q9UFF9, Q9UIV1, Q9UKZ1, Q9ULM6, Q9UM63	Q9H4B4	P04637		FALSE	Homo sapiens	21		1	1	0	0.047619	0.047619	TP53 regulates transcription of additional cell cycle genes whose exact role in the p53 pathway remain uncertain	R-HSA-6804115	0.00226757	22.6757
						R-HSA-8849932	O15399, O75955, O95197, P10586, P23468, P42261, P42263, P48058, P78352, Q05586, Q12879, Q12959, Q13224, Q13332, Q14254, Q14957, Q6PJG9, Q92796, Q9BTN0, Q9P244, Q9ULH4		P23468	O75955	FALSE	Homo sapiens	21	1		1	0.047619	0	0.047619	Synaptic adhesion-like molecules	R-HSA-8849932	0.00226757	22.6757
						R-HSA-9671555	O00459, O43815, P01111, P01112, P01116-1, P01116-2, P16234, P27986, P35968, P40763, P41212, P42224, P42336, P42338, P62993-1, Q07889, Q13439, Q14678, Q6UN15, Q8TAF3, Q9UBW5		P42336	Q6UN15	FALSE	Homo sapiens	21	1		1	0.047619	0	0.047619	Signaling by PDGFR in disease	R-HSA-9671555	0.00226757	22.6757
						R-HSA-881907	P00533, P01111, P01112, P01116-1, P01116-2, P01350, P08254, P08254, P16220, P17252, P27361, P28482, P32239, P51812, P62993-1, Q07889, Q13164, Q15349, Q15418, Q99075, Q99075		P00533	P51812	FALSE	Homo sapiens	21	1		1	0.047619	0	0.047619	Gastrin-CREB signalling pathway via PKC and MAPK	R-HSA-881907	0.00226757	22.6757
						R-HSA-381771	A8MTJ3, O14842, P01275, P01275, P07492, P16520, P26367, P27487, P29120, P35222, P41159, P61009, P67812, Q15005, Q5NUL3, Q8TDV5, Q99626, Q9BY50, Q9NQB0, Q9P2W3, Q9Y6A9		P35222	P67812	FALSE	Homo sapiens	21	1		1	0.047619	0	0.047619	Synthesis, secretion, and inactivation of Glucagon-like Peptide-1 (GLP-1)	R-HSA-381771	0.00226757	22.6757
						R-HSA-5651801	P06746, P12004, P15927, P18858, P27694, P27695, P28340, P35244, P35249, P35250, P35251, P39748, P40937, P40938, P49005, P56282, Q07864, Q15054, Q9HCU8, Q9NR33, Q9NRF9		P28340	P27694	FALSE	Homo sapiens	21	1		1	0.047619	0	0.047619	PCNA-Dependent Long Patch Base Excision Repair	R-HSA-5651801	0.00226757	22.6757
						R-HSA-168333	A8CG34, O14980, O15504, O75694, P03428, P03431, P03433, P03466, P03485, P03508, P12270, P35658, P37198, P49790, P49792, P52948-3, P52948-4, P52948-5, P55735, P57740, P62826, P78406, Q12769, Q5SRE5, Q7Z3B4, Q8N1F7, Q8NFH3, Q8NFH4, Q8NFH5, Q8TEM1, Q8WUM0, Q92621, Q96EE3-1, Q96EE3-2, Q96HA1, Q99567, Q9BTX1, Q9BVL2-1, Q9BVL2-2, Q9BW27, Q9NRG9, Q9UKX7		O14980, P12270, P35658, P49792	Q9UKX7	FALSE	Homo sapiens	42	1		4	0.0238095	0	0.0952381	NEP/NS2 Interacts with the Cellular Export Machinery	R-HSA-168333	0.00226757	22.6757
						R-HSA-177243	A8CG34, A8CG34, O14980, O15504, O15504, O75694, O75694, P04618, P04618, P06748, P06748, P12270, P12270, P18754, P35658, P35658, P37198, P37198, P43487, P46060, P49790, P49790, P49792, P49792, P52948-3, P52948-3, P52948-4, P52948-4, P52948-5, P52948-5, P55735, P55735, P57740, P57740, P62826, P78406, P78406, Q12769, Q12769, Q14974, Q14974, Q5SRE5, Q5SRE5, Q7Z3B4, Q7Z3B4, Q8N1F7, Q8N1F7, Q8NFH3, Q8N…		O14980, P12270, P12270, P35658, P35658, P49792, P49792	Q9UKX7, Q9UKX7	FALSE	Homo sapiens	79	2		7	0.0253165	0	0.0886076	Interactions of Rev with host cellular proteins	R-HSA-177243	0.00224323	22.4323
						R-HSA-109581	A1A4S6, A5LHX3, O00206, O00220, O00231, O00232, O00233, O00273, O00429, O00487, O14727, O14727, O14763, O14818, O15350, O15519-1, O15519-2, O43236-6, O43242, O43293, O43521, O43903, O60313, O75832, O76075, P02545-1, P04637, P06396, P07305, P08571, P08670, P09429, P0CG47, P0CG48, P10144, P10412, P10415, P10636, P12830, P15924, P16401, P16402, P16403, P17980, P20618, P20700, P25054, P25445, P25786,…	P31749, P35611, Q13200	P04637, P16403, P25054, P35222, Q07812, Q8N726	P09429, P25787, P26583, P42574, P42574, P51665, P61289, P63104, Q05655, Q92530	FALSE	Homo sapiens	187	10	3	6	0.0534759	0.0160428	0.0320856	Apoptosis	R-HSA-109581	0.00223055	22.3055
						R-HSA-166016	O00206, O14733, O14920, O15111, O15524, O43187, O43318, O43353, O60603, O75582, O95711, P01100, P04271, P05067, P05107, P05412, P08571, P09429, P0CG47, P0CG48, P0DJI8, P11215, P15336, P16220, P16671, P16885, P17213, P18428, P18846, P19419, P19838, P25963, P26623, P27361, P27361, P28482, P28482, P29074, P30153, P30154, P30690, P35247, P41279, P41279, P45983, P45984, P45985, P45985, P46734, P49137,…	Q02750, Q13233, Q13489, Q92844, Q9BQ95	O14920, P45985, P45985, Q13233	P09429, P25963, P46734, P51812, Q8N5C8	FALSE	Homo sapiens	134	5	5	4	0.0373134	0.0373134	0.0298507	Toll Like Receptor 4 (TLR4) Cascade	R-HSA-166016	0.00222767	22.2767
						R-HSA-69273	O14980, O95067, P06493, P06493, P14635, P20248, P20248, P24941, P30153, P30154, P30291, P30291, P30304, P30305, P30307, P50613, P51946, P51948, P53350, P62714, P63151, P67775, P78396, P78396, Q08050, Q99640, Q99640, Q9UIC8, Q9Y570, Q9Y5P8	P30291, P30291	O14980		FALSE	Homo sapiens	30		2	1	0	0.0666667	0.0333333	Cyclin A/B1/B2 associated events during G2/M transition	R-HSA-69273	0.00222222	22.2222
						R-HSA-186797	A6NMZ7, A8TX70, O00459, O43639, P00747, P00750, P01111, P01112, P01116-1, P01116-2, P01127, P02458, P02461, P02462, P04085-1, P04085-2, P05997, P07996, P08572, P09619, P09958, P10451, P12109, P12110, P12111, P12931, P16234, P16333, P19174, P20849, P20908, P20936, P25940, P27986, P29400, P35442, P35443, P40763, P42224, P42226, P42229, P42336, P42338, P46108, P46109, P49746, P51692, P53420, P56945,…	P12931	P09958, P42336	P02461, P56945, Q14055	FALSE	Homo sapiens	60	3	1	2	0.05	0.0166667	0.0333333	Signaling by PDGF	R-HSA-186797	0.00222222	22.2222
						R-HSA-110314	O94782, P0CG47, P0CG48, P12004, P15927, P27694, P28340, P35244, P35249, P35250, P35251, P40937, P40938, P49005, P56282, P62877, P62979, P62987, P63146, Q07864, Q13619, Q13620, Q15054, Q16531, Q8TAF3, Q9HCU8, Q9NR33, Q9NRF9, Q9NS91, Q9NZJ0	Q9NZJ0	P28340	P27694	FALSE	Homo sapiens	30	1	1	1	0.0333333	0.0333333	0.0333333	Recognition of DNA damage by PCNA-containing replication complex	R-HSA-110314	0.00222222	22.2222
						R-HSA-2122947	O15379, O60907, O75376, P01106, P0CG47, P0CG48, P24863, P46531, P46531, P49336, P56524, P62877, P62979, P62987, P63208, Q04724, Q04725, Q04726-3, Q04727, Q06330, Q06330, Q09472, Q09472, Q13495, Q13495, Q13547, Q13573, Q13573, Q13616, Q14469, Q16665, Q5TA89, Q8IZL2, Q8IZL2, Q8NFP9, Q8WUI4, Q92585, Q92585, Q92769, Q92793, Q92793, Q92830, Q92830, Q92831, Q92831, Q969H0-1, Q969H0-4, Q969S8, Q96DB2, Q…		O75376, P46531, P46531, Q09472, Q09472, Q92793, Q92793, Q9Y618	P56524	FALSE	Homo sapiens	60	1		8	0.0166667	0	0.133333	NOTCH1 Intracellular Domain Regulates Transcription	R-HSA-2122947	0.00222222	22.2222
						R-HSA-69613	A5LHX3, O00231, O00232, O00233, O00487, O14757, O14818, O43242, O75832, O96017, P0CG47, P0CG48, P17980, P20618, P25786, P25787, P25788, P25789, P28062, P28065, P28066, P28070, P28072, P28074, P30304, P35998, P40306, P43686, P48556, P49720, P49721, P51665, P55036, P60896, P60900, P61289, P62191, P62195, P62333, P62979, P62987, Q06323, Q13200, Q14997, Q15008, Q16401, Q8TAA3, Q92530, Q99436, Q99460,…	O14757, Q13200	O14757	P25787, P51665, P61289, Q92530	FALSE	Homo sapiens	52	4	2	1	0.0769231	0.0384615	0.0192308	p53-Independent G1/S DNA damage checkpoint	R-HSA-69613	0.00221893	22.1893
						R-HSA-69601	A5LHX3, O00231, O00232, O00233, O00487, O14757, O14818, O43242, O75832, O96017, P0CG47, P0CG48, P17980, P20618, P25786, P25787, P25788, P25789, P28062, P28065, P28066, P28070, P28072, P28074, P30304, P35998, P40306, P43686, P48556, P49720, P49721, P51665, P55036, P60896, P60900, P61289, P62191, P62195, P62333, P62979, P62987, Q06323, Q13200, Q14997, Q15008, Q16401, Q8TAA3, Q92530, Q99436, Q99460,…	O14757, Q13200	O14757	P25787, P51665, P61289, Q92530	FALSE	Homo sapiens	52	4	2	1	0.0769231	0.0384615	0.0192308	Ubiquitin Mediated Degradation of Phosphorylated Cdc25A	R-HSA-69601	0.00221893	22.1893
						R-HSA-69610	A5LHX3, O00231, O00232, O00233, O00487, O14757, O14818, O43242, O75832, O96017, P0CG47, P0CG48, P17980, P20618, P25786, P25787, P25788, P25789, P28062, P28065, P28066, P28070, P28072, P28074, P30304, P35998, P40306, P43686, P48556, P49720, P49721, P51665, P55036, P60896, P60900, P61289, P62191, P62195, P62333, P62979, P62987, Q06323, Q13200, Q14997, Q15008, Q16401, Q8TAA3, Q92530, Q99436, Q99460,…	O14757, Q13200	O14757	P25787, P51665, P61289, Q92530	FALSE	Homo sapiens	52	4	2	1	0.0769231	0.0384615	0.0192308	p53-Independent DNA Damage Response	R-HSA-69610	0.00221893	22.1893
						R-HSA-162909	A5LHX3, A8CG34, A8CG34, O00231, O00232, O00233, O00487, O14818, O14980, O15504, O15504, O43242, O43747, O60563, O75475, O75531, O75694, O75694, O75832, O94973, O95782, P01730, P01892, P04585, P04591, P04601, P04608, P04618, P04618, P05141, P05919, P06239, P06241, P06748, P06748, P08631, P0CG47, P0CG48, P10747, P10966, P12235, P12236, P12270, P12270, P17096, P17980, P18754, P20618, P20963-1, P2578…	P17096, Q13200, Q6VY07	O14980, P06239, P12270, P12270, P35658, P35658, P49792, P49792	P25787, P51665, P61289, Q92530, Q9UKX7, Q9UKX7	FALSE	Homo sapiens	181	6	3	8	0.0331492	0.0165746	0.0441989	Host Interactions of HIV factors	R-HSA-162909	0.00219774	21.9774
						R-HSA-8986944	O00141, O00548, O15379, O60907, O75376, P06850, P08581, P0DP23, P11169, P16220, P17612, P18031, P20472, P23560, P29074, P35372, P37231, P41145, P42262, P42858, P48431, P51608-1, P51608-1, P51608-2, P51608-2, P51617, P55316, P60484, P61278, Q05329, Q06413, Q12879, Q13224, Q13227, Q13451, Q13507, Q13547, Q13547, Q13554, Q13555, Q13557, Q13875, Q14353, Q14739, Q16566, Q7Z2K8, Q8NDV7, Q8NDV7, Q8WYQ5,…	Q9HCJ0, Q9HCJ0	O75376, Q9Y618	P18031, P37231, Q96ST3, Q96ST3	FALSE	Homo sapiens	74	4	2	2	0.0540541	0.027027	0.027027	Transcriptional Regulation by MECP2	R-HSA-8986944	0.00219138	21.9138
						R-HSA-5357905	O14920, O15111, O75604, P01375, P07385, P0CG47, P0CG48, P15059, P16767, P19438, P21580, P62979, P62987, P63244, P98170, Q12933, Q13077, Q13107, Q13489, Q13490, Q13546, Q14790, Q15628, Q6GQQ9, Q86VP1, Q8TCT7, Q8TCT8, Q8WXG6-3, Q8WXG6-5, Q96BN8, Q96DZ5, Q96EP0, Q9BYM8, Q9H0F6, Q9NQC7, Q9UK80, Q9Y6K9	Q13489, Q8TCT7	O14920	Q96EP0	FALSE	Homo sapiens	37	1	2	1	0.027027	0.0540541	0.027027	Regulation of TNFR1 signaling	R-HSA-5357905	0.00219138	21.9138
						R-HSA-2559585	O00716, O15151, P04637, P06400, P08047, P0CG47, P0CG48, P11802, P14921, P15036, P27361, P27361, P28482, P28482, P41134, P42771, P42772, P42773, P50548, P50548, P55273, P62979, P62987, Q00534, Q00987, Q01094, Q14186, Q14188, Q14209, Q8N726, Q8NDV7, Q9H9G7, Q9HCE1, Q9HCJ0, Q9HCK5, Q9UL18, Q9UPQ9	Q9HCJ0	P04637, P06400, Q8N726		FALSE	Homo sapiens	37		1	3	0	0.027027	0.0810811	Oncogene Induced Senescence	R-HSA-2559585	0.00219138	21.9138
						R-HSA-5357801	A1A4S6, A5LHX3, O00206, O00220, O00231, O00232, O00233, O00273, O00429, O00487, O14727, O14727, O14763, O14818, O15350, O15519-1, O15519-2, O43236-6, O43242, O43293, O43521, O43903, O60313, O75832, O76075, P02545-1, P04637, P06396, P07305, P07385, P08571, P08670, P09429, P0CG47, P0CG47, P0CG48, P0CG48, P10144, P10412, P10415, P10636, P12830, P15059, P15924, P16401, P16402, P16403, P17980, P20618,…	P31749, P35611, Q13200, Q13489	P04637, P16403, P25054, P35222, Q07812, Q8N726	P09429, P25787, P26583, P42574, P42574, P51665, P61289, P63104, Q05655, Q92530	FALSE	Homo sapiens	196	10	4	6	0.0510204	0.0204082	0.0306122	Programmed Cell Death	R-HSA-5357801	0.00218659	21.8659
						R-HSA-5250913	O00159-3, O15160, O15446, O60264, O60814, O60814, O75533, O94776, O95602, O95983, P04908, P04908, P06899, P06899, P0C0S5, P0C0S5, P0C5Y9, P0C5Y9, P0DPB5, P16104, P16104, P19388, P20226, P20671, P20671, P23527, P23527, P33778, P33778, P35659, P49841, P52434, P53803, P57053, P57053, P58876, P58876, P60709, P61218, P62805, P62805, P62807, P62807, P62875, P68431, P68431, P84243, P84243, Q03468, Q0346…	P0C0S5, P0C0S5, P19388, Q99878, Q99878	O75533, Q09472, Q14839	O60264, Q13330, Q9H9Y6	FALSE	Homo sapiens	105	3	5	3	0.0285714	0.047619	0.0285714	Positive epigenetic regulation of rRNA expression	R-HSA-5250913	0.00217687	21.7687
						R-HSA-2559580	O00257, O00716, O14733, O15054, O15151, O60814, O75530, O95503, O95819, P01100, P01574, P04637, P04908, P05412, P06899, P0C0S5, P0C5Y9, P0CG47, P0CG48, P10599, P11802, P16104, P20671, P23527, P27361, P28482, P33778, P35226, P42771, P42772, P42773, P45983, P45984, P45985, P45985, P46734, P49137, P52564, P53779, P55273, P57053, P58876, P62805, P62807, P62979, P62987, P68431, P78364, P84243, Q00534,…	P0C0S5, Q99878, Q9HCJ0	P04637, P45985, P45985, Q8N726, Q99496	P46734	FALSE	Homo sapiens	96	1	3	5	0.0104167	0.03125	0.0520833	Oxidative Stress Induced Senescence	R-HSA-2559580	0.00217014	21.7014
						R-HSA-383280	O00482-1, O00482-2, O00482-3, O75376, O75469-1, O75469-2, O75469-3, O75469-4, O75469-5, O75469-6, O75469-7, O95718, P03372, P04150-1, P04150-2, P04150-3, P04150-4, P04150-5, P04150-6, P04150-7, P04150-8, P04150-9, P06401-2, P06401, P08235-1, P08235-2, P08235-3, P08235-4, P10275, P10276, P10588, P10589, P10826, P10827, P10828, P11473, P11474, P13056, P13631, P19793, P20393, P22736, P28702, P35398,…		O75376, P03372, P19793, Q9Y618	P10276, P10828, P11474, P37231	FALSE	Homo sapiens	86	4		4	0.0465116	0	0.0465116	Nuclear Receptor transcription pathway	R-HSA-383280	0.00216333	21.6333
						R-HSA-3928665	O14672, O15197, O43921, O43921, O94973, O95782, P06241, P07947, P07948, P08253, P09496, P09497, P12931-1, P14780, P20827, P20827, P21709, P21709, P29317, P29317, P29320, P29320, P29322, P29322, P29323, P49768, P49810, P52735, P52797, P52797, P52798, P52798, P52799, P52803, P52803, P53675, P53680, P54753, P54756, P54756, P54760, P54762, P54764, P54764, P60709, P63000, P63010, P63261, P98172, Q0061…	Q8WW43	P53675, Q00610, Q92542	P07948, P49768	FALSE	Homo sapiens	65	2	1	3	0.0307692	0.0153846	0.0461538	EPH-ephrin mediated repulsion of cells	R-HSA-3928665	0.00213018	21.3018
						R-HSA-186763	O00459, O43639, P01111, P01112, P01116-1, P01116-2, P01127, P04085-1, P04085-2, P09619, P12931, P16234, P16333, P19174, P20936, P27986, P40763, P42224, P42226, P42229, P42336, P42338, P46108, P46109, P51692, P56945, P62993-1, Q06124, Q07889, Q13905, Q14451	P12931	P42336	P56945	FALSE	Homo sapiens	31	1	1	1	0.0322581	0.0322581	0.0322581	Downstream signal transduction	R-HSA-186763	0.00208117	20.8117
						R-HSA-114452	O15350, O43521, P04637, P10415, P27348, P31749, P31751, P31946, P31947, P45983, P48454, P55957, P61981, P62258, P63098, P63104, P63167, Q01094, Q04917, Q13625, Q13794, Q14186, Q14188, Q92934, Q92934, Q96FJ2, Q96KQ4, Q96LC9, Q9BXH1, Q9H3D4, Q9Y243	P31749	P04637	P63104	FALSE	Homo sapiens	31	1	1	1	0.0322581	0.0322581	0.0322581	Activation of BH3-only proteins	R-HSA-114452	0.00208117	20.8117
						R-HSA-70268	O00330, O15427, O43708, O95563, O95907, P00338, P07195, P07864, P08559, P09622, P10515, P11177, P19793, P21796, P29803, P35613, P48163, P53985, Q03181, Q04760, Q15118, Q15119, Q15120, Q16654, Q16775-2, Q6ZMR3, Q8NCN5, Q9BYZ2, Q9P0J1, Q9P2J9, Q9Y5U8		P19793	P09622, Q9Y5U8	FALSE	Homo sapiens	31	2		1	0.0645161	0	0.0322581	Pyruvate metabolism	R-HSA-70268	0.00208117	20.8117
						R-HSA-2173796	O00255, O15105, O15105, O60563, O60583, O75909, P01106, P05121, P08047, P0CG47, P0CG47, P0CG48, P0CG48, P17275, P24863, P28749, P42772, P49336, P50750, P62979, P62979, P62987, P62987, P84022, Q13485, Q13547, Q13573, Q14186, Q14188, Q15329, Q15583, Q15796, Q16254, Q6ZNA4, Q6ZNA4, Q9GZN2, Q9GZV5, Q9UN42	O75909, Q9GZN2	Q13485	Q16254	FALSE	Homo sapiens	38	1	2	1	0.0263158	0.0526316	0.0263158	SMAD2/SMAD3:SMAD4 heterotrimer regulates transcription	R-HSA-2173796	0.00207756	20.7756
						R-HSA-68875	A8CG34, O15504, O43768, O43768, O60763, O60814, O75531, O75694, O95067, O95067, O95347, O95476, P02545-1, P02545-2, P04908, P05771, P06400, P06493, P06493, P06899, P0C0S5, P0C5Y9, P12270, P14635, P14635, P16104, P17252, P20671, P20700, P23527, P27361-3, P28482, P30153, P30154, P33778, P35658, P37198, P42167-1, P42695, P49790, P49792, P50402, P52948-3, P52948-4, P52948-5, P53350, P53350, P55735, P…	P0C0S5, Q8NEM0, Q99878, Q9BQK8	P06400, P12270, P35658, P49792, Q14980	Q92539, Q9H8Y8, Q9UKX7	FALSE	Homo sapiens	130	3	4	5	0.0230769	0.0307692	0.0384615	Mitotic Prophase	R-HSA-68875	0.00207101	20.7101
						R-HSA-164938	O43747, O94973, O95782, P01730, P01892, P04601, P06239, P10747, P10966, P53680, P56377, P61769, P61966, P63010, P84077, Q10567, Q6VY07, Q96CW1, Q96PC3, Q9BXS5, Q9UI12, Q9Y6Q5	Q6VY07	P06239		FALSE	Homo sapiens	22		1	1	0	0.0454545	0.0454545	Nef-mediates down modulation of cell surface receptors by recruiting them to clathrin adapters	R-HSA-164938	0.00206612	20.6612
						R-HSA-432040	O14610, O14775, O43306, O60262, O60266, O60503, O95622, P01185, P10644, P13861, P16520, P17612, P22612, P22694, P29972, P30518, P31321, P31323, P40145, P41181, P50150, P50151, P51828, P55087, P59768, P61952, P62491, P62873, P62879, P63092, P63211, P63215, P63218, Q08462, Q08828, Q5JWF2, Q7L804, Q8NFM4, Q92482, Q9HAV0, Q9P2W3, Q9UBI6, Q9UK08, Q9ULV0		Q5JWF2	P22694, P63092, Q5JWF2, Q9ULV0	FALSE	Homo sapiens	44	4		1	0.0909091	0	0.0227273	Vasopressin regulates renal water homeostasis via Aquaporins	R-HSA-432040	0.00206612	20.6612
						R-HSA-425397	O00337, O00400, O43868, O94956, P01185, P02768, P05090, P05141, P12235, P12236, P31025, P36021, P36404, P46721, P78381, P78382, Q14542, Q5EBL8, Q6JVE5, Q6P1M0, Q6PCB7, Q6UWW0, Q6ZQN7, Q76EJ3, Q7RTT9, Q8TB61, Q8WX39, Q92959, Q969S0, Q96A29, Q96BD0, Q99808, Q9BZD2, Q9H1N7, Q9HAS3, Q9NPD5, Q9NTN3, Q9NYB5, Q9UIG8-1, Q9Y289, Q9Y2D2, Q9Y2P4, Q9Y2Y0, Q9Y6L6		P02768	P36021, P78382, Q99808, Q9H1N7	FALSE	Homo sapiens	44	4		1	0.0909091	0	0.0227273	Transport of vitamins, nucleosides, and related molecules	R-HSA-425397	0.00206612	20.6612
						R-HSA-450321	O14733, O43187, O43318, O43353, P0CG47, P0CG48, P45983, P45984, P45985, P51617, P53779, P61088, P62979, P62987, Q13404, Q15750, Q8N5C8, Q9HC29, Q9NYJ8, Q9Y239, Q9Y4K3, Q9Y6K9		P45985	Q8N5C8	FALSE	Homo sapiens	22	1		1	0.0454545	0	0.0454545	JNK (c-Jun kinases) phosphorylation and activation mediated by activated human TAK1	R-HSA-450321	0.00206612	20.6612
						R-HSA-449147	A5LHX3, O00170, O00182, O00231, O00232, O00233, O00329, O00329, O00459, O00459, O00487, O00626, O14508, O14543, O14733, O14818, O14920, O14979, O15111, O15230, O15357, O15392, O15524, O43187, O43242, O43318, O43353, O43524, O60674, O60674, O75159, O75462, O75582, O75832, O95256, O95760, O95998, P00441, P00488, P00915, P01033, P01100, P01106, P01137, P01189, P01375, P01579, P01583, P01584, P01589,…	P09919, P13501, P16619, P18827, P31749, Q02750, Q13200, Q15678, Q6ZMJ4, Q8NFR9, Q9HC73, Q9HC73	O14920, P04637, P06239, P07900, P14210, P14210, P22681, P22681, P38936, P40189, P40189, P42336, P42336, P45985, P45985, P51532	O14543, O14979, P04083, P07948, P07948, P09429, P09661, P25787, P25963, P42574, P46734, P51665, P51809, P51812, P61289, P63104, Q53EL6, Q8N5C8, Q92530, Q9H0E2, Q9UBD9	FALSE	Homo sapiens	508	21	12	16	0.0413386	0.023622	0.0314961	Signaling by Interleukins	R-HSA-449147	0.002046	20.46
						R-HSA-1442490	A6NMZ7, A8TX70, O14672, O60882, P02452, P02452, P02458, P02458, P02461, P02461, P02462, P02462, P03956, P03956, P05997, P07339, P07478, P07711, P07858, P08123, P08123, P08246, P08253, P08253, P08254, P08254, P08572, P08572, P09237, P09238, P09238, P09958, P09958, P12107, P12107, P12109, P12110, P12111, P13942, P13942, P14780, P14780, P20849, P20908, P22894, P24347, P25067, P25067, P25940, P27658,…		P02452, P02452, P09958, P09958	P02461, P02461, P24347, Q14055	FALSE	Homo sapiens	89	4		4	0.0449438	0	0.0449438	Collagen degradation	R-HSA-1442490	0.00201995	20.1995
						R-HSA-1592230	O00411, O15379, O43741, O60907, O75376, O75431, O75947, O75964, P00367, P00846, P03928, P04179, P05496, P06576, P0DP23, P11474, P11474, P13196, P15336, P16220, P16220, P17152, P18859, P19793, P20393, P24539, P25705, P30049, P36542, P38646, P48047, P48201, P48735, P49448, P51610, P53778, P54619, P54646, P56134, P56381, P56385, P99999, Q00059, Q00059, Q04837, Q06055, Q06413, Q06546, Q06547-1, Q0654…		O75376, P19793, Q92793	P11474, P11474, P18859, P25705, Q86X55, Q9UBK2, Q9UBK2	FALSE	Homo sapiens	102	7		3	0.0686275	0	0.0294118	Mitochondrial biogenesis	R-HSA-1592230	0.00201845	20.1845
						R-HSA-199418	O00329, O00459, O14511, O14944, O14986, O15520, O43320, O43815, O60258-1, O60331, O60346, O76093, O95750, O95760, P00533, P01127, P01133, P01135, P01308, P03372-3, P03372-4, P03372, P04085-1, P04085-2, P04626, P05230, P06213, P06239, P06241, P08581, P08620, P09038, P09619, P10721, P10747, P10767, P11362-1, P11362-19, P11487, P12034-1, P12931-1, P12931, P14210, P15153, P15391, P15498, P15514, P162…	P12931, P31749, Q96RU7	P00533, P03372, P06239, P10721, P14210, P42336	P15153, Q8WU20	FALSE	Homo sapiens	122	2	3	6	0.0163934	0.0245902	0.0491803	Negative regulation of the PI3K/AKT network	R-HSA-199418	0.00201559	20.1559
						R-HSA-2565942	A8K8P3, O00444, O14965, O14974, O15078, O43303, O43805, O60237-4, O75665, O75935, O94927, O94986, O95067, O95613, O95684, P04350, P06493, P07437, P07900, P0CG47, P0CG48, P14635, P17612, P23258, P30153, P31323, P41208, P43034, P48730, P49674, P51955, P53350, P61006, P61163, P61981, P62140, P62258, P62979, P62987, P63167, P63208, P68366, P68371, Q13409, Q13561, Q13616, Q14008, Q14203-2, Q14204, Q15…	O94986, Q66GS9, Q99871	P07900, Q15154, Q7Z7A1	O75665, Q5JTW2	FALSE	Homo sapiens	87	2	3	3	0.0229885	0.0344828	0.0344828	Regulation of PLK1 Activity at G2/M Transition	R-HSA-2565942	0.00198177	19.8177
						R-HSA-388841	A0A0A6YYK7, O00459, O15530, O75144, O75791, O75914, P01730, P01733, P01737, P01848, P01850, P01903, P01906, P01909, P01911, P01912, P01920, P04229, P04234, P04435, P04437, P04440, P05538, P06239, P06241, P07766, P07947, P07948, P09693, P10747, P12931-1, P13760, P13761, P13762, P15498, P16410, P20036, P20039, P20963-1, P27986, P29350, P30153, P30154, P31749, P31751, P33681, P41240, P41279, P42081,…	P31749, Q96RU7	O75914, P06239, P42336, P42345	P07948, Q30154	FALSE	Homo sapiens	90	2	2	4	0.0222222	0.0222222	0.0444444	Costimulation by the CD28 family	R-HSA-388841	0.00197531	19.7531
						R-HSA-168638	O14920, O15111, O15264, O43187, O43318, O43353, O43353, P0CG47, P0CG48, P21580, P29466, P42575, P49662, P51617, P52564, P53778, P55211, P61088, P62979, P62987, Q13404, Q13489, Q13490, Q13685, Q14790, Q15750, Q15759, Q16539, Q8N5C8, Q96J02, Q9H257, Q9HC29, Q9HC29, Q9NQC7, Q9NYJ8, Q9Y239, Q9Y239, Q9Y4K3, Q9Y6K9	Q13489, Q13685	O14920	Q8N5C8	FALSE	Homo sapiens	39	1	2	1	0.025641	0.0512821	0.025641	NOD1/2 Signaling Pathway	R-HSA-168638	0.00197239	19.7239
						R-HSA-110313	O14933, O60673, P05161, P0CG47, P0CG48, P12004, P15927, P27694, P28340, P35244, P35249, P35250, P35251, P40937, P40938, P41226, P49005, P55072, P56282, P62979, P62987, Q07864, Q14258, Q14694, Q15004, Q15054, Q70EL4, Q8TAT6, Q92890, Q96PM5, Q9H040, Q9HCU8, Q9NR33, Q9NRF9, Q9UBT6, Q9UBZ9, Q9UI95, Q9UNA4, Q9Y253	P05161	P28340	P27694, Q9UBT6	FALSE	Homo sapiens	39	2	1	1	0.0512821	0.025641	0.025641	Translesion synthesis by Y family DNA polymerases bypasses lesions on DNA template	R-HSA-110313	0.00197239	19.7239
						R-HSA-4085377	A8CG34, O15504, O75694, P12270, P35658, P37198, P49790, P49792, P52948-3, P52948-4, P52948-5, P55735, P57740, P61956, P63165, P63279, P78406, Q12769, Q5SRE5, Q7Z3B4, Q8N1F7, Q8N2W9, Q8NFH3, Q8NFH4, Q8NFH5, Q8TEM1, Q8WUM0, Q92621, Q96EE3-1, Q96EE3-2, Q96HA1, Q99567, Q9BTX1, Q9BVL2-1, Q9BVL2-2, Q9BW27, Q9NRG9, Q9NS56, Q9UKX7		P12270, P35658, P49792	Q9UKX7	FALSE	Homo sapiens	39	1		3	0.025641	0	0.0769231	SUMOylation of SUMOylation proteins	R-HSA-4085377	0.00197239	19.7239
						R-HSA-159227	A8CG34, O15504, O75694, P06730, P12270, P35658, P37198, P49790, P49792, P52298, P52948-3, P52948-4, P52948-5, P55735, P57740, P78406, Q09161, Q12769, Q5SRE5, Q7Z3B4, Q86V81, Q8N1F7, Q8NFH3, Q8NFH4, Q8NFH5, Q8TEM1, Q8WUM0, Q92621, Q96EE3-1, Q96EE3-2, Q96HA1, Q99567, Q9BTX1, Q9BVL2-1, Q9BVL2-2, Q9BW27, Q9NRG9, Q9UBU9, Q9UKX7		P12270, P35658, P49792	Q9UKX7	FALSE	Homo sapiens	39	1		3	0.025641	0	0.0769231	Transport of the SLBP independent Mature mRNA	R-HSA-159227	0.00197239	19.7239
						R-HSA-397795	O14610, O14775, O15530, O60262, P16520, P31749, P31751, P48736, P50150, P50151, P59768, P60953, P61586, P61952, P62873, P62879, P63211, P63215, P63218, Q00722, Q01970, Q06187, Q13153, Q15052, Q5UE93, Q8WYR1, Q9HAV0, Q9NQ66, Q9P2W3, Q9UBI6, Q9UK08, Q9Y243	P31749	P48736	Q9NQ66	FALSE	Homo sapiens	32	1	1	1	0.03125	0.03125	0.03125	G-protein beta:gamma signalling	R-HSA-397795	0.00195312	19.5312
						R-HSA-9645723	O43521, O43524, O43524, P02545-1, P04179, P04632, P04632, P05067, P05412, P07384, P07384, P17655, P17655, P20700, P20810, P20810, P30304, P30305, P30307, P32119, P48023, P62258, Q00535, Q00535, Q06830, Q07021, Q08379, Q15078, Q15078, Q8N726, Q96L46, Q96L46		Q8N726	P04632, P04632	FALSE	Homo sapiens	32	2		1	0.0625	0	0.03125	Diseases of programmed cell death	R-HSA-9645723	0.00195312	19.5312
						R-HSA-5626467	A6NHL2, A6NNZ2, O00255, P04350, P0DP23, P0DPH7, P0DPH8, P12830, P30622, P35221, P35222, P46940, P60709, P60953, P63000, P63261, P68363, P68366, P68371, Q13509, Q13576, Q13885, Q3ZCM7, Q6PEY2, Q71U36, Q86VI3, Q9BQE3, Q9BUF5, Q9BVA1, Q9H4B7, Q9H853, Q9NY65		P35221, P35222	Q9BQE3	FALSE	Homo sapiens	32	1		2	0.03125	0	0.0625	RHO GTPases activate IQGAPs	R-HSA-5626467	0.00195312	19.5312
						R-HSA-2262752	A5LHX3, A6NHL2, A6NHX0, A6NIX2, A6NIX2, A6NNZ2, A8CG34, O00231, O00232, O00233, O00244, O00257, O00399, O00487, O00716, O00762, O14576, O14618, O14618, O14733, O14818, O15054, O15151, O15342, O15504, O43237, O43242, O43301, O43504, O60814, O60884, O60934, O75140, O75190, O75348, O75506, O75530, O75694, O75715, O75807, O75832, O75935, O94778, O95231, O95429, O95503, O95670, O95757, O95816, O95817,…	P0C0S5, P17096, P21283, Q00613, Q04656, Q13200, Q8NEY4, Q96A05, Q96RU7, Q99878, Q9HCJ0, Q9NUX5, Q9Y2D1, Q9Y3U8	P04637, P06400, P07900, P12270, P16403, P35658, P38936, P42345, P45985, P45985, P46527, P49792, Q09472, Q13315, Q8N726, Q92793, Q92878, Q99496	P08243, P09211, P0DMV8, P0DMV9, P25787, P27694, P35638, P46734, P51665, P51812, P51812, P53567, P54198, P61289, Q15382, Q16881, Q92530, Q92993, Q9BQE3, Q9BTE1, Q9NYB0, Q9P0V3, Q9UKX7, Q9UNX3	FALSE	Homo sapiens	594	24	14	18	0.040404	0.023569	0.030303	Cellular responses to stress	R-HSA-2262752	0.00193858	19.3858
						R-HSA-69278	A5LHX3, A6NHL2, A6NNZ2, A8CG34, A8K8P3, O00139, O00231, O00232, O00233, O00311, O00444, O00487, O00716, O00762, O14576, O14777, O14818, O14965, O14974, O14980, O15078, O15392, O15504, O43237, O43242, O43264, O43303, O43633, O43683, O43684, O43768, O43768, O43805, O43913, O43913, O43929, O43929, O60216, O60237-4, O60566, O60674, O60763, O60814, O75122, O75330, O75419, O75419, O75461, O75496, O7553…	O60566, O94986, O95235, P0C0S5, P30291, P30291, P31749, P61024, Q13200, Q66GS9, Q8NEM0, Q99871, Q99878, Q9BQK8, Q9NSP4, Q9UQN3	O14980, P04637, P06400, P06400, P07900, P12270, P28340, P35658, P38936, P46527, P49792, Q09472, Q14980, Q15154, Q7Z7A1, Q8N3U4, Q8WVM7, Q9NTI5	O75665, P00374, P07948, P25787, P27694, P50748, P51665, P61289, Q02241, Q16254, Q16254, Q53HL2, Q5JTW2, Q7L2Z9, Q8N2Z9, Q8NI77, Q8WV24, Q8WYP5, Q8WYP5, Q92530, Q92539, Q9BQE3, Q9H8Y8, Q9UKX7, Q9UNH5	FALSE	Homo sapiens	619	25	16	18	0.0403877	0.0258481	0.0290792	Cell Cycle, Mitotic	R-HSA-69278	0.00192608	19.2608
						R-HSA-2467813	A5LHX3, A6NHL2, A6NNZ2, O00139, O00231, O00232, O00233, O00487, O00762, O14576, O14777, O14818, O14980, O15392, O43237, O43242, O43264, O43683, O43684, O60216, O60566, O75122, O75832, O95229, O95997, P04350, P0CG47, P0CG48, P0DPH7, P0DPH8, P17980, P20618, P25786, P25787, P25788, P25789, P28062, P28065, P28066, P28070, P28072, P28074, P30153, P30154, P30260, P30622, P35998, P36873, P40306, P42677,…	O60566, Q13200, Q9NSP4	O14980, P49792, Q8N3U4, Q8WVM7, Q9NTI5	P25787, P50748, P51665, P61289, Q53HL2, Q7L2Z9, Q8N2Z9, Q8NI77, Q8WYP5, Q92530, Q9BQE3	FALSE	Homo sapiens	191	11	3	5	0.0575916	0.0157068	0.026178	Separation of Sister Chromatids	R-HSA-2467813	0.00191881	19.1881
						R-HSA-195721	A5LHX3, O00231, O00232, O00233, O00255, O00487, O00512, O00744, O00744, O00755, O00755, O14610, O14610, O14640, O14640, O14641, O14641, O14686, O14746, O14775, O14775, O14818, O14904, O14904, O14905, O14905, O14980, O14986, O15169, O15169, O43242, O43318, O60262, O60262, O60353, O60353, O60493, O60814, O60814, O75084, O75084, O75197, O75197, O75436, O75473, O75474, O75581, O75581, O75832, O94907,…	P0C0S5, P0C0S5, P31749, Q13200, Q99878, Q99878, Q9HCJ0	O14686, O14980, O15169, O15169, P25054, P25054, P35222, P35222, P51532, Q00610, Q09472, Q5JTC6, Q5JTC6, Q92793, Q9Y2T1	O15169, O15169, O75436, P15153, P25787, P51665, P61289, P63104, Q92530, Q92993, Q92993, Q9NQ66, Q9NSA3, Q9Y4A5, Q9Y4A5	FALSE	Homo sapiens	415	15	7	15	0.0361446	0.0168675	0.0361446	Signaling by WNT	R-HSA-195721	0.0019161	19.161
						R-HSA-2172127	A6NMB1, A8K4G0, O00241, O00459, O43561-2, O43914, O43914, O75791, O95944, P01111, P01112, P01116-1, P01116-2, P04222, P06239, P06239, P06241, P06241, P13747, P13747, P16885, P19174, P26717, P26717, P26718, P26718, P27986, P29353-2, P30504, P42336, P42338, P43405, P43631, P43632, P52735, P61769, P61769, P62993-1, P63000, Q06187, Q07889, Q08ET2, Q13094, Q13241, Q13241, Q14943, Q14953, Q14954, Q496F…	P13747, P13747	P06239, P06239, P42336		FALSE	Homo sapiens	56		2	3	0	0.0357143	0.0535714	DAP12 interactions	R-HSA-2172127	0.00191327	19.1327
						R-HSA-68886	A5LHX3, A6NHL2, A6NNZ2, A8CG34, A8K8P3, O00139, O00231, O00232, O00233, O00444, O00487, O00762, O14576, O14777, O14818, O14980, O15078, O15392, O15504, O43237, O43242, O43264, O43303, O43633, O43683, O43684, O43768, O43768, O43805, O60216, O60566, O60763, O60814, O75122, O75531, O75665, O75694, O75694, O75832, O75935, O94927, O94986, O95067, O95067, O95229, O95235, O95347, O95347, O95476, O95613,…	O60566, O94986, O95235, P0C0S5, Q13200, Q66GS9, Q8NEM0, Q99871, Q99878, Q9BQK8, Q9NSP4, Q9UQN3	O14980, P06400, P07900, P12270, P35658, P49792, Q14980, Q15154, Q7Z7A1, Q8N3U4, Q8WVM7, Q9NTI5	O75665, P25787, P50748, P51665, P61289, Q02241, Q53HL2, Q5JTW2, Q7L2Z9, Q8N2Z9, Q8NI77, Q8WYP5, Q8WYP5, Q92530, Q92539, Q9BQE3, Q9H8Y8, Q9UKX7	FALSE	Homo sapiens	436	18	12	12	0.0412844	0.0275229	0.0275229	M Phase	R-HSA-68886	0.00189378	18.9378
						R-HSA-1169410	A8CG34, A9QM74, B1NKT1, O00505, O00629, O14933, O15131, O15504, O43432, O60573, O75369, O75688, O75694, O95786, P00973, P03496, P05161, P06730, P09914, P0CG47, P0CG48, P12270, P12493, P19174, P19525, P20591, P20592, P21333, P23458, P27361, P29728, P35658, P37198, P38919, P41226, P42224, P46934, P49790, P49792, P51965, P52292, P52294, P52948-3, P52948-4, P52948-5, P55735, P57740, P60842, P61088, P…	P05161, P60842, Q15646, Q9Y4X5	P12270, P35658, P49792	Q9UKX7	FALSE	Homo sapiens	89	1	4	3	0.011236	0.0449438	0.0337079	Antiviral mechanism by IFN-stimulated genes	R-HSA-1169410	0.0018937	18.937
						R-HSA-937041	O00206, O14920, O15111, P08571, P0CG47, P0CG48, P51668, P61077, P61088, P62837, P62979, P62987, Q13404, Q13489, Q13490, Q13546, Q6SZW1-1, Q86XR7, Q8IUC6, Q9Y4K3, Q9Y572, Q9Y6K9, Q9Y6Y9	Q13489	O14920		FALSE	Homo sapiens	23		1	1	0	0.0434783	0.0434783	IKK complex recruitment mediated by RIP1	R-HSA-937041	0.00189036	18.9036
						R-HSA-5654689	O15520, O60258-1, P05230, P08620, P09038, P10767, P11362-1, P11362-19, P11487, P12034-1, P27986, P31371, P42336, P55075-1, P62993-1, Q06124, Q13480, Q8WU20, Q9GZV9, Q9HCT0, Q9NP95, Q9UEF7-1, Q9UEF7-2		P42336	Q8WU20	FALSE	Homo sapiens	23	1		1	0.0434783	0	0.0434783	PI-3K cascade:FGFR1	R-HSA-5654689	0.00189036	18.9036
						R-HSA-166208	O00418, O43504, P06730, P23443, P23588, P31946, P42345, P62753, Q04637, Q0VGL1, Q13541, Q15382, Q5VZM2, Q6IAA8, Q7L523, Q8N122, Q8NBW4, Q96B36, Q9BVC4, Q9HB90, Q9NQL2, Q9UHA4, Q9Y2Q5		P42345	Q15382	FALSE	Homo sapiens	23	1		1	0.0434783	0	0.0434783	mTORC1-mediated signalling	R-HSA-166208	0.00189036	18.9036
						R-HSA-9020702	A5LHX3, O00231, O00232, O00233, O00487, O14818, O14920, O15111, O43187, O43242, O43318, O43353, O75832, P01583, P01584, P04271, P05067, P09429, P0CG47, P0CG48, P0DJI8, P14778, P17980, P18510, P19838, P20618, P25786, P25787, P25788, P25789, P25963, P27930, P28062, P28065, P28066, P28070, P28072, P28074, P35998, P40306, P41279, P41279, P43686, P45985, P48556, P49720, P49721, P51617, P51665, P52564,…	Q02750, Q13200	O14920, P45985	P09429, P25787, P25963, P51665, P61289, Q8N5C8, Q92530, Q9H0E2	FALSE	Homo sapiens	103	8	2	2	0.0776699	0.0194175	0.0194175	Interleukin-1 signaling	R-HSA-9020702	0.00188519	18.8519
						R-HSA-1169408	A8CG34, A9QM74, O00505, O00629, O14933, O15131, O15504, O43432, O60573, O75369, O75688, O75694, O95786, P03496, P05161, P06730, P09914, P0CG47, P0CG48, P12270, P12493, P19174, P19525, P20591, P20592, P23458, P27361, P35658, P37198, P38919, P41226, P42224, P46934, P49790, P49792, P51965, P52292, P52294, P52948-3, P52948-4, P52948-5, P55735, P57740, P60842, P61088, P62979, P62987, P78344, P78406, Q…	P05161, P60842, Q9Y4X5	P12270, P35658, P49792	Q9UKX7	FALSE	Homo sapiens	80	1	3	3	0.0125	0.0375	0.0375	ISG15 antiviral mechanism	R-HSA-1169408	0.001875	18.75
						R-HSA-174824	O15118, O43462, O60494, O75908, O94973, O95477, O95782, P01023, P01130, P01130, P02647, P02649, P02649, P02652, P02654, P02654, P02655, P02655, P02656, P02768, P04114, P04114, P04180, P06727, P06727, P06858, P07237, P08519, P09496, P09958, P11150, P11597, P13497-3, P17612, P22612, P22694, P29122, P35610, P38571, P45844, P53680, P55055, P55056, P55056, P55058-1, P55058-2, P55157, P61916, P63010, P…	P61916, P98155	P02768, P09958, Q00610	P22694, Q9ULC8	FALSE	Homo sapiens	80	2	2	3	0.025	0.025	0.0375	Plasma lipoprotein assembly, remodeling, and clearance	R-HSA-174824	0.001875	18.75
						R-HSA-3301854	A8CG34, O15504, O75694, O95067, P06493, P12270, P14635, P35658, P37198, P49790, P49792, P52948-3, P52948-4, P52948-5, P55735, P57740, P78406, Q12769, Q5SRE5, Q7Z3B4, Q8N1F7, Q8NFH3, Q8NFH4, Q8NFH5, Q8TD19, Q8TDX7, Q8TEM1, Q8WUM0, Q92621, Q96EE3-1, Q96EE3-2, Q96HA1, Q99567, Q9BTX1, Q9BVL2-1, Q9BVL2-2, Q9BW27, Q9HC98, Q9NRG9, Q9UKX7		P12270, P35658, P49792	Q9UKX7	FALSE	Homo sapiens	40	1		3	0.025	0	0.075	Nuclear Pore Complex (NPC) Disassembly	R-HSA-3301854	0.001875	18.75
						R-HSA-168271	A8CG34, O15504, O75694, P03428, P03431, P03433, P03466, P12270, P35658, P37198, P49790, P49792, P52294, P52948-3, P52948-4, P52948-5, P55735, P57740, P78406, Q12769, Q14974, Q5SRE5, Q7Z3B4, Q8N1F7, Q8NFH3, Q8NFH4, Q8NFH5, Q8TEM1, Q8WUM0, Q92621, Q96EE3-1, Q96EE3-2, Q96HA1, Q99567, Q9BTX1, Q9BVL2-1, Q9BVL2-2, Q9BW27, Q9NRG9, Q9UKX7		P12270, P35658, P49792	Q9UKX7	FALSE	Homo sapiens	40	1		3	0.025	0	0.075	Transport of Ribonucleoproteins into the Host Nucleus	R-HSA-168271	0.001875	18.75
						R-HSA-159230	A8CG34, O15504, O75694, P06730, P12270, P35658, P37198, P49790, P49792, P52298, P52948-3, P52948-4, P52948-5, P55735, P57740, P78406, Q09161, Q12769, Q14493, Q5SRE5, Q7Z3B4, Q86V81, Q8N1F7, Q8NFH3, Q8NFH4, Q8NFH5, Q8TEM1, Q8WUM0, Q92621, Q96EE3-1, Q96EE3-2, Q96HA1, Q99567, Q9BTX1, Q9BVL2-1, Q9BVL2-2, Q9BW27, Q9NRG9, Q9UBU9, Q9UKX7		P12270, P35658, P49792	Q9UKX7	FALSE	Homo sapiens	40	1		3	0.025	0	0.075	Transport of the SLBP Dependant Mature mRNA	R-HSA-159230	0.001875	18.75
						R-HSA-1852241	A0AVF1, A0AVF1, A6NHL2, A6NIH7, A6NNZ2, A8K8P3, A8MTZ0, O00411, O00444, O00471, O14782, O15066, O15078, O15259, O15379, O43303, O43741, O43805, O43924, O60645, O60907, O75154, O75161, O75376, O75431, O75665, O75695, O75935, O75947, O75964, O94927, O94986, O95613, O95684, P00367, P00846, P03928, P04179, P04350, P05496, P06493, P06576, P07437, P07900, P08100, P08100, P0DP23, P0DPH7, P0DPH8, P11474,…	O15066, O94986, P49368, Q5HYA8, Q66GS9, Q99871	O75376, P07900, P19793, Q15154, Q15643, Q7Z7A1, Q8TES7, Q92793	O75665, P11474, P11474, P18859, P25705, Q15051, Q5JTW2, Q86X55, Q8NEZ3, Q8TAG9, Q9BQE3, Q9NPJ1, Q9NWB7, Q9NWB7, Q9P0N5, Q9UBK2, Q9UBK2, Q9Y547, Q9Y547	FALSE	Homo sapiens	329	19	6	8	0.0577508	0.0182371	0.0243161	Organelle biogenesis and maintenance	R-HSA-1852241	0.00184773	18.4773
						R-HSA-1592389	O60911, P00747, P01033, P03952, P03956, P07477, P07478, P08246, P08253, P08254, P08311, P09237, P09238, P09958, P14780, P16035, P17538, P20151, P22894, P23946, P24347, P39060, P43235, P45452, P50281, P51511, P51512, Q15661, Q6GPI1, Q9BQ16, Q9NPA2, Q9ULZ9, Q9Y5R2		P09958	O60911, P24347	FALSE	Homo sapiens	33	2		1	0.0606061	0	0.030303	Activation of Matrix Metalloproteinases	R-HSA-1592389	0.00183655	18.3655
						R-HSA-8953897	A5LHX3, A6NHL2, A6NHX0, A6NIX2, A6NIX2, A6NNZ2, A8CG34, O00231, O00232, O00233, O00244, O00257, O00399, O00487, O00716, O00762, O14576, O14618, O14618, O14733, O14818, O15054, O15151, O15342, O15504, O43237, O43242, O43301, O43504, O60814, O60884, O60934, O75140, O75190, O75348, O75506, O75530, O75694, O75715, O75807, O75832, O75935, O94778, O95231, O95429, O95503, O95670, O95757, O95816, O95817,…	P0C0S5, P17096, P21283, Q00613, Q04656, Q13200, Q8NEY4, Q96A05, Q96RU7, Q99878, Q9HCJ0, Q9NUX5, Q9Y2D1, Q9Y3U8	P04637, P06400, P07900, P12270, P16403, P35658, P38936, P42345, P45985, P45985, P46527, P49792, Q09472, Q13315, Q8N726, Q92793, Q92878, Q99496	P08243, P09211, P0DMV8, P0DMV9, P25787, P27694, P35638, P46734, P51665, P51812, P51812, P53567, P54198, P61289, Q15382, Q16881, Q92530, Q92993, Q9BQE3, Q9BTE1, Q9NYB0, Q9P0V3, Q9UKX7, Q9UNX3	FALSE	Homo sapiens	612	24	14	18	0.0392157	0.0228758	0.0294118	Cellular responses to external stimuli	R-HSA-8953897	0.00182622	18.2622
						R-HSA-6811558	O00329, O00459, O14511, O14944, O14986, O15520, O43320, O43815, O60258-1, O60331, O76093, O95750, O95760, P00533, P01127, P01133, P01135, P01308, P03372-3, P03372-4, P03372, P04085-1, P04085-2, P04626, P05230, P06213, P06239, P06241, P08581, P08620, P09038, P09619, P10721, P10747, P10767, P11362-1, P11362-19, P11487, P12034-1, P12931-1, P12931, P14210, P15153, P15391, P15498, P15514, P16234, P215…	P12931, P31749	P00533, P03372, P06239, P10721, P14210, P42336	P15153, Q8WU20	FALSE	Homo sapiens	115	2	2	6	0.0173913	0.0173913	0.0521739	PI5P, PP2A and IER3 Regulate PI3K/AKT Signaling	R-HSA-6811558	0.00181474	18.1474
						R-HSA-141444	O00139, O14576, O14777, O14980, O15392, O43237, O43264, O43683, O43684, O60566, O75122, O95229, P30153, P30154, P30622, P36873, P42677, P43034, P46060, P49450, P49454, P49792, P50748, P52948-5, P53350, P55735, P57740, P62714, P63167, P67775, Q02224, Q03188, Q12769, Q12834, Q13257, Q13352, Q13362, Q13409, Q14008, Q14204, Q14738, Q15172, Q15173, Q15691, Q16537, Q2NKX8, Q53HL2, Q562F6, Q5FBB7, Q6IPU…	O60566, Q9NSP4	O14980, P49792	P50748, Q53HL2, Q7L2Z9, Q8N2Z9, Q8NI77, Q8WYP5	FALSE	Homo sapiens	94	6	2	2	0.0638298	0.0212766	0.0212766	Amplification of signal from unattached kinetochores via a MAD2 inhibitory signal	R-HSA-141444	0.00181077	18.1077
						R-HSA-141424	O00139, O14576, O14777, O14980, O15392, O43237, O43264, O43683, O43684, O60566, O75122, O95229, P30153, P30154, P30622, P36873, P42677, P43034, P46060, P49450, P49454, P49792, P50748, P52948-5, P53350, P55735, P57740, P62714, P63167, P67775, Q02224, Q03188, Q12769, Q12834, Q13257, Q13352, Q13362, Q13409, Q14008, Q14204, Q14738, Q15172, Q15173, Q15691, Q16537, Q2NKX8, Q53HL2, Q562F6, Q5FBB7, Q6IPU…	O60566, Q9NSP4	O14980, P49792	P50748, Q53HL2, Q7L2Z9, Q8N2Z9, Q8NI77, Q8WYP5	FALSE	Homo sapiens	94	6	2	2	0.0638298	0.0212766	0.0212766	Amplification of signal from the kinetochores	R-HSA-141424	0.00181077	18.1077
						R-HSA-75893	O14920, O15111, O43318, O60906, O75604, O95429, P01375, P07385, P0CG47, P0CG48, P15059, P16767, P19438, P21580, P62979, P62987, P63244, P78536, P98170, Q12933, Q13077, Q13107, Q13158, Q13489, Q13490, Q13546, Q14790, Q15628, Q15750, Q6GQQ9, Q86VP1, Q8N5C8, Q8TCT7, Q8TCT8, Q8WXG6-3, Q8WXG6-5, Q92636, Q96BN8, Q96DZ5, Q96EP0, Q9BYM8, Q9H0F6, Q9NQC7, Q9NY59, Q9NYJ8, Q9UK80, Q9Y6K9	Q13489, Q8TCT7	O14920	Q8N5C8, Q96EP0	FALSE	Homo sapiens	47	2	2	1	0.0425532	0.0425532	0.0212766	TNF signaling	R-HSA-75893	0.00181077	18.1077
						R-HSA-453279	O00231, O00232, O00233, O00311, O00487, O00716, O14818, O43242, O43913, O43913, O43929, O43929, O60674, O75419, O75461, O75496, O75832, O96020, P00374, P00519, P01106, P04183, P04818, P06400, P06400, P06493, P07948, P09884, P0CG47, P0CG48, P10244, P11388, P11802, P12004, P12931-1, P14635, P15927, P17980, P20248, P20248, P20618, P24385, P24864, P24941, P25205, P25786, P25787, P25788, P25789, P2769…	P30291, P31749, P61024, Q13200	P06400, P06400, P38936, P46527	P00374, P07948, P25787, P27694, P51665, P61289, Q16254, Q16254, Q92530	FALSE	Homo sapiens	171	9	4	4	0.0526316	0.0233918	0.0233918	Mitotic G1 phase and G1/S transition	R-HSA-453279	0.00177832	17.7832
						R-HSA-162906	A5D8V6, A5LHX3, A6NLF2, A8CG34, A8CG34, O00231, O00232, O00233, O00267, O00267, O00268, O00487, O14818, O14980, O15504, O15504, O15514, O15514, O43148, O43242, O43633, O43747, O60551, O60563, O60563, O60583, O60942, O75351, O75475, O75531, O75694, O75694, O75832, O75909, O94973, O95782, P01730, P01892, P04578, P04585, P04591, P04601, P04608, P04608, P04618, P04618, P05141, P05919, P06239, P06241,…	O60551, O75909, P17096, P19388, P19388, Q13200, Q6VY07, Q8WUM4, Q9UQN3	O14980, P06239, P09958, P12270, P12270, P35658, P35658, P49792, P49792	P24928, P24928, P25787, P49917, P51665, P61289, Q92530, Q9NZZ3, Q9UKX7, Q9UKX7	FALSE	Homo sapiens	311	10	9	9	0.0321543	0.0289389	0.0289389	HIV Infection	R-HSA-162906	0.00176797	17.6797
						R-HSA-5610787	A5LHX3, A5LHX3, O00231, O00231, O00232, O00232, O00233, O00233, O00487, O00487, O14818, O14818, O43242, O43242, O43306, O60266, O60503, O75386, O75665, O75832, O75832, O95622, P04350, P08151, P08151, P0CG47, P0CG47, P0CG48, P0CG48, P0DPH7, P0DPH8, P10070, P10070, P10071, P10644, P13861, P17612, P17612, P17980, P17980, P20618, P20618, P22612, P22612, P22694, P22694, P25786, P25786, P25787, P25787,…	Q13200, Q13200	Q5JWF2, Q9UMX1, Q9UMX1	O75665, P22694, P22694, P25787, P25787, P51665, P51665, P61289, P61289, P63092, Q5JWF2, Q8NEZ3, Q92530, Q92530, Q9BQE3, Q9NWB7	FALSE	Homo sapiens	175	16	2	3	0.0914286	0.0114286	0.0171429	Hedgehog 'off' state	R-HSA-5610787	0.00176327	17.6327
						R-HSA-74160	A0AVK6, A2RRD8, A4D1E1, A5LHX3, A5LHX3, A5PL33, A5YKK6, A6H8Y1, A6H8Y1, A6NDX5, A6NHJ4, A6NK53, A6NLF2, A6NN14, A6NNF4, A6NP11, A8CG34, A8K0R7, A8K8V0, A8MTY0, A8MUV8, A8MUZ8, A8MVS1, A8MWA4, A8MXY4, A8MYZ6, A8MYZ6, B4DX44, B4DXR9, O00141, O00141, O00148, O00159-3, O00220, O00231, O00231, O00232, O00232, O00233, O00233, O00253, O00255, O00257, O00267, O00268, O00311, O00411, O00422, O00472, O0047…	A5PL33, O14757, O75909, O75909, P0C0S5, P0C0S5, P0DN86, P12931, P12931, P19388, P19388, P31749, P31749, P57723, P98182, Q03164, Q03164, Q13200, Q13200, Q6AW86, Q86V71, Q86XT9, Q8IX07, Q8N201, Q8N201, Q8N859, Q99878, Q99878, Q9BXT6, Q9GZN2, Q9H4B4, Q9HCJ0, Q9HCJ0, Q9NYV4, Q9Y2X0	O14497, O14686, O14757, O15169, O75376, O75376, O75533, P00533, P02452, P03372, P03372, P04637, P06400, P07900, P10721, P12270, P19793, P26368, P35222, P35658, P38398, P38936, P42345, P46527, P46527, P46531, P46531, P49792, P51532, Q04721, Q07812, Q09472, Q09472, Q13315, Q13469, Q13485, Q13485, Q14191, Q14676, Q14839, Q14839, Q6PD62, Q86U86, Q8IWI9, Q8N726, Q8NFD5, Q92793, Q92793, Q92833, Q92878,…	O14497, O14543, O15169, O60264, O60264, O60911, P08651, P10276, P10828, P11474, P11474, P18031, P24522, P24522, P24928, P24928, P25787, P25787, P27694, P35227, P35638, P35638, P37231, P37231, P51665, P51665, P52736, P56524, P56524, P61289, P61289, P63104, P78560, Q13330, Q13330, Q15382, Q15631, Q16254, Q16881, Q5RI15, Q6UN15, Q86X55, Q86Z02, Q8IZ26, Q8NC69, Q8NEM1, Q8NFU7, Q8TF47, Q92530, Q92530,…	FALSE	Homo sapiens	1819	71	35	55	0.0390324	0.0192413	0.0302364	Gene expression (Transcription)	R-HSA-74160	0.00176199	17.6199
						R-HSA-212165	O00159-3, O00422, O15160, O15160, O15446, O15446, O43151, O43159, O43189, O43463, O60264, O60264, O60814, O60814, O75182, O75446, O75530, O75533, O94776, O95602, O95602, O95983, P04908, P04908, P06899, P06899, P0C0S5, P0C0S5, P0C5Y9, P0C5Y9, P0DPB5, P0DPB5, P16104, P16104, P17480, P18074, P19388, P19388, P19447, P20226, P20226, P20671, P20671, P23527, P23527, P26358, P26358, P32780, P33778, P3377…	P0C0S5, P0C0S5, P19388, P19388, Q99878, Q99878	O75533, Q09472, Q14839, Q92833	O60264, O60264, Q13330, Q8NFU7, Q96ST3, Q9H9Y6, Q9H9Y6	FALSE	Homo sapiens	172	7	6	4	0.0406977	0.0348837	0.0232558	Epigenetic regulation of gene expression	R-HSA-212165	0.00175771	17.5771
						R-HSA-5617833	A0AVF1, A0AVF1, A6NHL2, A6NIH7, A6NNZ2, A8K8P3, A8MTZ0, O00444, O00471, O14782, O15066, O15078, O15259, O43303, O43805, O43924, O60645, O75154, O75161, O75665, O75695, O75935, O94927, O94986, O95613, O95684, P04350, P06493, P07437, P07900, P08100, P08100, P0DPH7, P0DPH8, P17612, P17987, P18085, P18085, P23258, P30153, P31323, P32745, P36405, P41208, P43034, P48643, P48730, P49368, P49674, P50990,…	O15066, O94986, P49368, Q5HYA8, Q66GS9, Q99871	P07900, Q15154, Q15643, Q7Z7A1, Q8TES7	O75665, Q15051, Q5JTW2, Q8NEZ3, Q8TAG9, Q9BQE3, Q9NPJ1, Q9NWB7, Q9NWB7, Q9P0N5, Q9Y547, Q9Y547	FALSE	Homo sapiens	227	12	6	5	0.0528634	0.0264317	0.0220264	Cilium Assembly	R-HSA-5617833	0.00174659	17.4659
						R-HSA-73893	O14933, O60673, O94782, P05161, P0CG47, P0CG48, P12004, P15927, P27694, P28340, P35244, P35249, P35250, P35251, P40937, P40938, P41226, P49005, P55072, P56282, P62877, P62979, P62987, P63146, Q07864, Q13619, Q13620, Q14258, Q14694, Q15004, Q15054, Q16531, Q70EL4, Q8TAF3, Q8TAT6, Q92890, Q96PM5, Q9H040, Q9HCU8, Q9NR33, Q9NRF9, Q9NS91, Q9NZJ0, Q9UBT6, Q9UBZ9, Q9UI95, Q9UNA4, Q9Y253	P05161, Q9NZJ0	P28340	P27694, Q9UBT6	FALSE	Homo sapiens	48	2	2	1	0.0416667	0.0416667	0.0208333	DNA Damage Bypass	R-HSA-73893	0.00173611	17.3611
						R-HSA-175474	A5D8V6, O60551, P04578, P04585, P04591, P04601, P04618, P05919, P09958, P0CG47, P0CG48, P62937, P62979, P62987, P69723, P69726, Q86XT2, Q8NEZ2, Q96EY5, Q99816, Q9H7P6, Q9H9H4, Q9NZ09, Q9UK41	O60551	P09958		FALSE	Homo sapiens	24		1	1	0	0.0416667	0.0416667	Assembly Of The HIV Virion	R-HSA-175474	0.00173611	17.3611
						R-HSA-1606322	O14920, O15111, O15455, P19838, P25963, Q00653, Q04206, Q08211, Q13546, Q14653, Q14653, Q15653, Q8IUC6, Q96MN2, Q99836, Q9H171, Q9H171, Q9NYR9, Q9NYS0, Q9UHD2, Q9UHD2, Q9Y2E6, Q9Y572, Q9Y6K9		O14920	P25963	FALSE	Homo sapiens	24	1		1	0.0416667	0	0.0416667	ZBP1(DAI) mediated induction of type I IFNs	R-HSA-1606322	0.00173611	17.3611
						R-HSA-5696398	O15514, O60306, O75925, O96019, P05114, P07992, P09874, P0C1Z6, P0CG47, P0CG48, P12004, P15927, P18074, P18858, P18887, P19387, P19388, P19447, P23025, P23193, P24928, P25490, P27694, P28340, P28715, P30876, P32780, P35244, P35249, P35250, P35251, P36954, P40937, P40938, P41208, P49005, P49916, P50613, P51946, P51948, P52434, P52435, P53803, P54725, P54727, P55199, P55854, P56282, P60709, P61088,…	P19388, Q13098	P28340, Q09472, Q92889	P24928, P27694, Q53TQ3, Q96NB3, Q9UBT6	FALSE	Homo sapiens	110	5	2	3	0.0454545	0.0181818	0.0272727	Nucleotide Excision Repair	R-HSA-5696398	0.00173554	17.3554
						R-HSA-421270	O00501, O14493, O15551, O60716, O75508, O95471, O95484, O95500, O95832, P03950, P12830, P14923, P15151, P19022, P22223, P33151, P35221, P35222, P41743, P55196-2, P55196-2, P55283, P55285, P55286, P55287, P55289, P55290, P55291, P56746, P56747, P56748, P56749, P56750, P56856, P56880, P57739, P60709, P60709, P63261, P63261, P78369, Q12864, Q13634, Q15223, Q58EX2, Q7Z5N4, Q86UP0, Q8N126, Q8N3J6, Q8N…	O14493, Q15223	P35221, P35222	P41743, P56749	FALSE	Homo sapiens	68	2	2	2	0.0294118	0.0294118	0.0294118	Cell-cell junction organization	R-HSA-421270	0.0017301	17.301
						R-HSA-420092	O14610, O14775, O60262, O95838, P01275, P01282, P01286, P09681, P09683, P16520, P18509, P32241, P41586, P41587, P43220, P47872, P48546, P50150, P50151, P59768, P61952, P62873, P62879, P63092, P63211, P63215, P63218, Q02643, Q5JWF2, Q9HAV0, Q9NS75, Q9P2W3, Q9UBI6, Q9UK08		Q5JWF2	P63092, Q5JWF2	FALSE	Homo sapiens	34	2		1	0.0588235	0	0.0294118	Glucagon-type ligand receptors	R-HSA-420092	0.0017301	17.301
						R-HSA-187687	O15264, P01111, P01111, P01112, P01112, P01116-1, P01116-1, P01116-2, P01116-2, P01138, P01138, P04629-1, P04629-1, P04629, P04629, P11233, P11234, P12931-1, P15056, P15056, P27361, P28482, P29353, P29353, P31946, P31946, P36507, P46108, P46108, P46109, P46109, P49137, P53778, P62834, P62834, P62993-1, P62993-1, P98077, P98077, Q02750, Q07889, Q07889, Q12967, Q12967, Q13905, Q13905, Q15759, Q1575…	Q02750	P04629, P04629	Q8WU20, Q8WU20	FALSE	Homo sapiens	59	2	1	2	0.0338983	0.0169492	0.0338983	Signalling to ERKs	R-HSA-187687	0.00172364	17.2364
						R-HSA-8856828	O00291, O00401, O00443, O00499, O14526, O14641, O14656, O14657, O14944, O14964, O14976, O15056, O15144, O15145, O15511, O43426, O43493, O60331, O60641, O75061, O75146, O75379, O75886, O94973, O95208, O95782, P00533, P01130, P01133, P01135, P01185, P01730, P02786, P02787, P04114, P04234, P07550, P08172, P09496, P09497, P09693, P0CG47, P0CG48, P11142, P11717, P13569, P15514, P16871, P20339, P20645,…	P59998, Q13098, Q8NBV8, Q9NY64	P00533, P22681, P53675, Q00610	O43493, P51809, Q14108, Q96D71, Q9Y5X1	FALSE	Homo sapiens	145	5	4	4	0.0344828	0.0275862	0.0275862	Clathrin-mediated endocytosis	R-HSA-8856828	0.00171225	17.1225
						R-HSA-180746	A8CG34, O15504, O75694, P04618, P04618, P06748, P06748, P12270, P18754, P35658, P37198, P49790, P49792, P52948-3, P52948-4, P52948-5, P55735, P57740, P62826, P78406, Q12769, Q14974, Q14974, Q5SRE5, Q7Z3B4, Q8N1F7, Q8NFH3, Q8NFH4, Q8NFH5, Q8TEM1, Q8WUM0, Q92621, Q96EE3-1, Q96EE3-2, Q96HA1, Q99567, Q9BTX1, Q9BVL2-1, Q9BVL2-2, Q9BW27, Q9NRG9, Q9UKX7		P12270, P35658, P49792	Q9UKX7	FALSE	Homo sapiens	42	1		3	0.0238095	0	0.0714286	Nuclear import of Rev protein	R-HSA-180746	0.00170068	17.0068
						R-HSA-168898	O00206, O14733, O14920, O15111, O15455, O15524, O43187, O43318, O43353, O60602, O60603, O60911, O75582, O95711, P01100, P02671, P02675, P02679, P04114, P04271, P04949, P05067, P05107, P05109, P05412, P06702, P07711, P07858, P08571, P09429, P0CG47, P0CG48, P0DJI8, P11215, P14625, P15336, P16220, P16671, P16885, P17213, P18428, P18846, P19419, P19838, P23297, P25774, P25963, P26623, P27361, P27361,…	Q02750, Q13233, Q13489, Q92844, Q9BQ95	O14920, P45985, P45985, Q13233	O60911, P09429, P25963, P46734, P51812, Q8N5C8	FALSE	Homo sapiens	161	6	5	4	0.0372671	0.0310559	0.0248447	Toll-like Receptor Cascades	R-HSA-168898	0.00169747	16.9747
						R-HSA-162587	A5D8V6, A6NLF2, A8CG34, O00267, O00267, O00268, O14980, O15504, O15514, O15514, O43148, O43633, O60551, O60563, O60563, O60583, O60942, O75351, O75475, O75531, O75694, O75909, P01730, P04578, P04585, P04591, P04601, P04608, P04608, P04618, P05919, P09958, P0CG47, P0CG48, P12270, P12956, P13010, P13984, P13984, P17096, P18074, P18615, P18615, P18754, P18858, P19387, P19387, P19388, P19388, P19447,…	O60551, O75909, P17096, P19388, P19388, Q8WUM4, Q9UQN3	O14980, P09958, P12270, P35658, P49792	P24928, P24928, P49917, Q9NZZ3, Q9UKX7	FALSE	Homo sapiens	189	5	7	5	0.026455	0.037037	0.026455	HIV Life Cycle	R-HSA-162587	0.00167968	16.7968
						R-HSA-5610785	A5LHX3, O00231, O00232, O00233, O00487, O14818, O43242, O75832, P0CG47, P0CG48, P10071, P17612, P17980, P20618, P22612, P22694, P25786, P25787, P25788, P25789, P28062, P28065, P28066, P28070, P28072, P28074, P35998, P40306, P43686, P48556, P48729, P49720, P49721, P49841, P51665, P55036, P60896, P60900, P61289, P62191, P62195, P62333, P62877, P62979, P62987, P63208, Q06323, Q13200, Q13616, Q14997,…	Q13200	Q9UMX1	P22694, P25787, P51665, P61289, Q92530	FALSE	Homo sapiens	60	5	1	1	0.0833333	0.0166667	0.0166667	GLI3 is processed to GLI3R by the proteasome	R-HSA-5610785	0.00166667	16.6667
						R-HSA-5610783	A5LHX3, O00231, O00232, O00233, O00487, O14818, O43242, O75832, P0CG47, P0CG48, P10070, P17612, P17980, P20618, P22612, P22694, P25786, P25787, P25788, P25789, P28062, P28065, P28066, P28070, P28072, P28074, P35998, P40306, P43686, P48556, P48729, P49720, P49721, P49841, P51665, P55036, P60896, P60900, P61289, P62191, P62195, P62333, P62877, P62979, P62987, P63208, Q06323, Q13200, Q13616, Q14997,…	Q13200	Q9UMX1	P22694, P25787, P51665, P61289, Q92530	FALSE	Homo sapiens	60	5	1	1	0.0833333	0.0166667	0.0166667	Degradation of GLI2 by the proteasome	R-HSA-5610783	0.00166667	16.6667
						R-HSA-2426168	O00763, O00767, O60907, O75845, O76062, O95749, P04035-1, P08047, P14324, P19793, P23511, P23511, P25208, P25208, P36956-1, P36956-1, P36956-3, P36956-3, P37268, P48449, P49327, P53602, Q01581, Q03426, Q07869, Q12772, Q12772, Q13085, Q13907, Q13952, Q13952, Q14534, Q14686, Q14872, Q15126, Q15596, Q15648, Q15788, Q16850, Q3L8U1, Q6STE5, Q86X55, Q92793, Q96RS0, Q9BYK8, Q9BZK7, Q9H5J4, Q9HCL2, Q9UBM7		P19793, Q92793	Q13907, Q86X55	FALSE	Homo sapiens	49	2		2	0.0408163	0	0.0408163	Activation of gene expression by SREBF (SREBP)	R-HSA-2426168	0.00166597	16.6597
						R-HSA-9009391	A8MTJ3, O00459, O14610, O14775, O14944, O14980, O15530, O15530, O43524, O43815, O60262, P00533, P01100, P01111, P01112, P01116-1, P01116-2, P01133, P01135, P03372-3, P03372-4, P03372, P04792, P04899, P07900, P08069, P08253, P08254, P08754, P09237, P0DP23, P10415, P11831, P12931, P14780, P15514, P16220, P16220, P16520, P19419, P19419, P24385, P27361, P27986, P28482, P28482, P29353-1, P29353-2, P29…	P12931, P31749	O14980, P00533, P03372, P07900, P42336, P46527		FALSE	Homo sapiens	85		2	6	0	0.0235294	0.0705882	Extra-nuclear estrogen signaling	R-HSA-9009391	0.0016609	16.609
						R-HSA-168255	A8CG34, A9QM74, O00410, O00505, O00629, O14980, O15131, O15504, O15514, O75694, O95639, P01137, P03428, P03431, P03433, P03452, P03466, P03468, P03485, P03496, P03508, P05161, P05386, P05387, P05388, P06821, P07900, P08708, P08865, P09496, P09874, P0C0U1, P0DMV8, P12236, P12270, P13984, P15880, P18077, P18124, P18621, P19387, P19388, P19525, P22090, P23396, P24928, P25398, P26373, P27635, P27797,…	P05161, P19388, Q9Y3U8	O14980, P07900, P12270, P27797, P35658, P49792, Q00610	P0DMV8, P24928, Q9UKX7, Q9UNX3	FALSE	Homo sapiens	172	4	3	7	0.0232558	0.0174419	0.0406977	Influenza Infection	R-HSA-168255	0.0016563	16.563
						R-HSA-9639288	A6NHX0, O15342, O43504, O75140, O75348, O95670, P15313, P21281, P21283, P27449, P36543, P38606, P42345, P55735, P58004, P61421, Q0VGL1, Q12980, Q13488, Q15382, Q16864, Q1RMZ1, Q5T011, Q5VZM2, Q6IAA8, Q6PJI9, Q7L523, Q8N122, Q8N8Y2, Q8NBW4, Q8NEY4, Q8NFG4, Q8NHE4, Q8TF40, Q8WTW4, Q8WTX7, Q969R8, Q96A05, Q96EE3, Q96LB4, Q96MD2, Q96S15, Q99437, Q9BVC4, Q9HB90, Q9NQL2, Q9NXC5, Q9P0V3, Q9P278, Q9UHA4,…	P21283, Q8NEY4, Q96A05	P42345	Q15382, Q9P0V3	FALSE	Homo sapiens	55	2	3	1	0.0363636	0.0545455	0.0181818	Amino acids regulate mTORC1	R-HSA-9639288	0.00165289	16.5289
						R-HSA-73857	A0AVK6, A2RRD8, A4D1E1, A5LHX3, A5LHX3, A5PL33, A5YKK6, A6NDX5, A6NHJ4, A6NK53, A6NLF2, A6NN14, A6NNF4, A6NP11, A8K0R7, A8K8V0, A8MTY0, A8MUV8, A8MUZ8, A8MVS1, A8MWA4, A8MXY4, A8MYZ6, A8MYZ6, B4DX44, B4DXR9, O00141, O00141, O00148, O00220, O00231, O00231, O00232, O00232, O00233, O00233, O00253, O00255, O00257, O00267, O00268, O00311, O00472, O00472, O00482-1, O00482-2, O00482-3, O00483, O00487, O…	A5PL33, O14757, O75909, O75909, P0C0S5, P0C0S5, P0DN86, P12931, P12931, P19388, P19388, P31749, P31749, P57723, P98182, Q03164, Q03164, Q13200, Q13200, Q6AW86, Q86V71, Q86XT9, Q8IX07, Q8N201, Q8N201, Q8N859, Q99878, Q99878, Q9GZN2, Q9H4B4, Q9HCJ0, Q9HCJ0, Q9NYV4, Q9Y2X0	O14497, O14686, O14757, O15169, O75376, O75376, P00533, P02452, P03372, P03372, P04637, P06400, P10721, P19793, P26368, P35222, P38398, P38936, P42345, P46527, P46527, P46531, P46531, P51532, Q04721, Q07812, Q09472, Q09472, Q13315, Q13469, Q13485, Q13485, Q14191, Q14676, Q14839, Q6PD62, Q86U86, Q8IWI9, Q8N726, Q8NFD5, Q92793, Q92793, Q92878, Q99496, Q9UM47, Q9Y618, Q9Y618	O14497, O14543, O15169, O60911, P10276, P10828, P11474, P11474, P18031, P24522, P24522, P24928, P24928, P25787, P25787, P27694, P35227, P35638, P35638, P37231, P37231, P51665, P51665, P52736, P56524, P56524, P61289, P61289, P63104, P78560, Q15382, Q16254, Q16881, Q5RI15, Q6UN15, Q86X55, Q86Z02, Q8IZ26, Q8NC69, Q8NEM1, Q8TF47, Q92530, Q92530, Q92993, Q96AH0, Q96AH0, Q96FV9, Q96G25, Q96PK6, Q96PQ6,…	FALSE	Homo sapiens	1612	57	34	47	0.0353598	0.0210918	0.0291563	RNA Polymerase II Transcription	R-HSA-73857	0.00164592	16.4592
						R-HSA-5654738	O15514, O15520, O43251, O43320, O43559, O43597, O60258-1, O76093, P01111, P01112, P01116-1, P01116-2, P05230, P08620, P09038, P09651, P0CG47, P0CG48, P10767, P11487, P12034-1, P12931-1, P13984, P15056, P19174, P19387, P19388, P21781, P21802-1, P21802-18, P21802-3, P21802-5, P22681, P24928, P26599, P27361, P27986, P28482, P29353-2, P29353-3, P30153, P30876, P31371, P31483, P31943, P35269, P36954, …	P19388, P26599	P22681, P42336	P09651, P24928, Q8WU20	FALSE	Homo sapiens	78	3	2	2	0.0384615	0.025641	0.025641	Signaling by FGFR2	R-HSA-5654738	0.00164366	16.4366
						R-HSA-447115	O00170, O14979, O60674, O60674, O75462, P00441, P00915, P01579, P04179, P05120, P05388, P07237, P07355, P09210, P09661, P11233, P13796, P14174, P17987, P20700, P22301, P22626, P23458, P23458, P23528, P26038, P27824, P29459, P29459, P29460, P29460, P29597, P29597, P37837, P38646, P40189, P40189, P40763, P40763, P42224, P42701, P42701, P51809, P52597, P52907, P60953, P61224, P62937, P78417, P84077,…		P40189, P40189	O14979, P09661, P51809, Q53EL6	FALSE	Homo sapiens	70	4		2	0.0571429	0	0.0285714	Interleukin-12 family signaling	R-HSA-447115	0.00163265	16.3265
						R-HSA-9615017	A8MYZ6, O00253, O43524, O43524, P01189, P01303, P01308, P01308, P04040, P04150, P04179, P08833, P35557, P35558, P35575, P36956, P54252, P84022, P98177, P98177, Q12778, Q12778, Q13485, Q13547, Q15796, Q8N139, Q92769, Q969P5, Q969Q1, Q96ST3, Q9HCM2, Q9HD89, Q9NTG7, Q9NTG7, Q9UBK2		Q13485	Q96ST3, Q9UBK2	FALSE	Homo sapiens	35	2		1	0.0571429	0	0.0285714	FOXO-mediated transcription of oxidative stress, metabolic and neuronal genes	R-HSA-9615017	0.00163265	16.3265
						R-HSA-445355	O14950, O60504, O75343, O75923, O75923, P04083, P06753, P07355, P07951, P08133, P09493, P0DP23, P0DP23, P14649, P18084, P18206, P19105, P24844, P29536, P33402, P35749, P49023, P56199, P56539, P56539, P60660, P62736, P63267, P67936, Q01449, Q02045, Q02108, Q02153, Q05682, Q13153, Q13177, Q15746, Q6ZMU5, Q6ZMU5, Q96A32, Q9BUA6, Q9BX66, Q9Y490	P56539, P56539	P35749	P04083	FALSE	Homo sapiens	43	1	2	1	0.0232558	0.0465116	0.0232558	Smooth Muscle Contraction	R-HSA-445355	0.0016225	16.225
						R-HSA-3232142	A8CG34, O15504, O75694, O75925, O75928-1, P12270, P14373, P29590, P35658, P37198, P40337, P49790, P49792, P52948-3, P52948-4, P52948-5, P55735, P57740, P63165, P63279, P78406, Q00987, Q12769, Q5SRE5, Q7Z3B4, Q8N1F7, Q8N2W9, Q8NFH3, Q8NFH4, Q8NFH5, Q8TEM1, Q8WUM0, Q92621, Q96EE3-1, Q96EE3-2, Q96HA1, Q99567, Q9BTX1, Q9BVL2-1, Q9BVL2-2, Q9BW27, Q9NRG9, Q9UKX7		P12270, P35658, P49792	Q9UKX7	FALSE	Homo sapiens	43	1		3	0.0232558	0	0.0697674	SUMOylation of ubiquitinylation proteins	R-HSA-3232142	0.0016225	16.225
						R-HSA-162599	A5D8V6, A6NLF2, A8CG34, O00267, O00267, O00268, O14980, O15504, O15514, O15514, O43148, O43633, O60551, O60563, O60563, O60583, O60942, O75351, O75694, O75909, P04578, P04585, P04591, P04601, P04608, P04608, P04618, P05919, P09958, P0CG47, P0CG48, P12270, P13984, P13984, P18074, P18615, P18615, P18754, P19387, P19387, P19388, P19388, P19447, P20226, P21675, P23193, P24928, P24928, P29083, P29084,…	O60551, O75909, P19388, P19388, Q8WUM4, Q9UQN3	O14980, P09958, P12270, P35658, P49792	P24928, P24928, Q9NZZ3, Q9UKX7	FALSE	Homo sapiens	176	4	6	5	0.0227273	0.0340909	0.0284091	Late Phase of HIV Life Cycle	R-HSA-162599	0.00161415	16.1415
						R-HSA-8939902	A5LHX3, O00231, O00231, O00232, O00232, O00233, O00233, O00487, O00487, O14818, O14818, O43242, O43242, O75832, O75832, P03372, P03372, P04150, P0CG47, P0CG47, P0CG48, P0CG48, P11474, P11474, P12643, P17980, P17980, P20618, P20618, P25786, P25786, P25787, P25787, P25788, P25788, P25789, P25789, P28062, P28062, P28065, P28065, P28066, P28066, P28070, P28070, P28072, P28072, P28074, P28074, P35548,…	Q13200, Q13200	P03372, P03372	P11474, P11474, P25787, P25787, P51665, P51665, P61289, P61289, Q92530, Q92530, Q9UBK2, Q9UBK2	FALSE	Homo sapiens	132	12	2	2	0.0909091	0.0151515	0.0151515	Regulation of RUNX2 expression and activity	R-HSA-8939902	0.00160698	16.0698
						R-HSA-392451	O14610, O14775, O15530, O60262, P16520, P31749, P31751, P48736, P50150, P50151, P59768, P61586, P61952, P62873, P62879, P63211, P63215, P63218, Q5UE93, Q8WYR1, Q9HAV0, Q9P2W3, Q9UBI6, Q9UK08, Q9Y243	P31749	P48736		FALSE	Homo sapiens	25		1	1	0	0.04	0.04	G beta:gamma signalling through PI3Kgamma	R-HSA-392451	0.0016	16
						R-HSA-8853338	O43320, O60258-1, O76093, P01111, P01112, P01116-1, P01116-2, P05230, P08620, P09038, P12034-1, P19174, P22607-1, P22607-2, P22607, P27986, P31371, P42336, P55075-1, P62993-1, Q07889, Q13480, Q8WU20, Q9GZV9, Q9NP95		P42336	Q8WU20	FALSE	Homo sapiens	25	1		1	0.04	0	0.04	Signaling by FGFR3 point mutants in cancer	R-HSA-8853338	0.0016	16
						R-HSA-400508	A8MTJ3, O14842, P01275, P01275, P07492, P09681, P09681, P16520, P26367, P27487, P29120, P35222, P41159, P43694, P61009, P61371, P67812, Q15005, Q5NUL3, Q8TDV5, Q99626, Q9BY50, Q9NQB0, Q9P2W3, Q9Y6A9		P35222	P67812	FALSE	Homo sapiens	25	1		1	0.04	0	0.04	Incretin synthesis, secretion, and inactivation	R-HSA-400508	0.0016	16
						R-HSA-5655332	O43320, O60258-1, O76093, P01111, P01112, P01116-1, P01116-2, P05230, P08620, P09038, P12034-1, P19174, P22607-1, P22607-2, P22607, P27986, P31371, P42336, P55075-1, P62993-1, Q07889, Q13480, Q8WU20, Q9GZV9, Q9NP95		P42336	Q8WU20	FALSE	Homo sapiens	25	1		1	0.04	0	0.04	Signaling by FGFR3 in disease	R-HSA-5655332	0.0016	16
						R-HSA-110373	P06746, P09874, P12004, P15927, P18858, P27694, P27695, P28340, P35244, P35249, P35250, P35251, P39748, P40937, P40938, P49005, P56282, Q07864, Q15054, Q86W56, Q9HCU8, Q9NR33, Q9NRF9, Q9NX46, Q9UGN5		P28340	P27694	FALSE	Homo sapiens	25	1		1	0.04	0	0.04	Resolution of AP sites via the multiple-nucleotide patch replacement pathway	R-HSA-110373	0.0016	16
						R-HSA-72202	A8CG34, O00148, O15234, O15504, O60508, O75152, O75694, O95391, O95639, P06730, P12270, P26368, P35658, P37198, P38919, P49790, P49792, P52298, P52948-3, P52948-4, P52948-5, P55735, P57740, P61326, P78406, P82979, P84103, Q01081, Q01130, Q05519, Q07955, Q08170, Q09161, Q10570, Q12769, Q13242, Q13243, Q13247, Q13769, Q13838, Q14493, Q15287, Q16629, Q53GS7, Q5SRE5, Q6I9Y2, Q6UN15, Q7Z3B4, Q86V81, Q…		P12270, P26368, P35658, P49792	Q6UN15, Q96FV9, Q9UKX7	FALSE	Homo sapiens	87	3		4	0.0344828	0	0.045977	Transport of Mature Transcript to Cytoplasm	R-HSA-72202	0.00158541	15.8541
						R-HSA-6784531	A8CG34, O15504, O43592, O75694, O75817, O75818, O95059, O95639, O95707, P12270, P33240, P35658, P37198, P49790, P49792, P52948-3, P52948-4, P52948-5, P55735, P57740, P62826, P78345, P78346, P78406, Q10570, Q12769, Q52LJ0, Q5SRE5, Q7Z3B4, Q7Z6J9, Q8IWT0, Q8N1F7, Q8NCE0, Q8NFH3, Q8NFH4, Q8NFH5, Q8TEM1, Q8WUM0, Q8WW01, Q92499, Q92621, Q92989, Q969H6, Q96EE3-1, Q96EE3-2, Q96HA1, Q96Q11, Q99567, Q9957…	Q99575	P12270, P35658, P49792	Q9UKX7	FALSE	Homo sapiens	62	1	1	3	0.016129	0.016129	0.0483871	tRNA processing in the nucleus	R-HSA-6784531	0.00156087	15.6087
						R-HSA-1474228	A6NHC0, A6NMZ7, A8MX76, A8TX70, O14672, O14672, O14815, O15230, O15484, O43897, O60882, O60882, O60911, O75173, O75173, O75808, P00747, P00747, P01023, P01033, P02452, P02452, P02458, P02458, P02461, P02461, P02462, P02462, P02751, P02751, P03952, P03956, P03956, P04632, P04632, P05997, P07339, P07384, P07384, P07477, P07478, P07585, P07711, P07858, P07942, P08123, P08123, P08246, P08246, P08253,…		P02452, P02452, P09958, P09958, Q92542	O60911, P02461, P02461, P04632, P04632, P14543, P14543, P24347, P42574, P49768, Q14055	FALSE	Homo sapiens	188	11		5	0.0585106	0	0.0265957	Degradation of the extracellular matrix	R-HSA-1474228	0.00155613	15.5613
						R-HSA-446728	O00501, O14493, O15551, O60716, O75508, O95471, O95484, O95500, O95832, P02533, P03950, P05556, P12814, P12830, P13647, P14923, P15151, P16144, P19022, P21333, P22223, P23229, P33151, P35221, P35222, P41743, P48059, P48509, P49023, P50552, P55196-2, P55196-2, P55283, P55285, P55286, P55287, P55289, P55290, P55291, P56746, P56747, P56748, P56749, P56750, P56856, P56880, P57739, P60709, P60709, P63…	O14493, Q15223	P35221, P35222	P41743, P48509, P50552, P56749, Q15569	FALSE	Homo sapiens	95	5	2	2	0.0526316	0.0210526	0.0210526	Cell junction organization	R-HSA-446728	0.00155125	15.5125
						R-HSA-5628897	O00483, O14548, O43504, O43741, O43819, O75880, O94925, P00390-2, P00395, P00403, P00414, P04637, P06744, P09669, P10176, P10599, P10606, P11413, P12074, P13073, P14854, P15954, P18283, P20674, P24311, P27348, P30044-2, P31749, P31751, P31946, P31947, P32119, P42345, P42704, P49815, P54619, P54646, P58004, P58005, P60484, P61981, P62258, P63104, P99999, Q04917, Q06830, Q0VGL1, Q13131, Q15382, Q15…	P31749, Q9HCJ0	P04637, P42345	P63104, Q15382, Q16881, Q5RI15	FALSE	Homo sapiens	88	4	2	2	0.0454545	0.0227273	0.0227273	TP53 Regulates Metabolic Genes	R-HSA-5628897	0.00154959	15.4959
						R-HSA-6811438	O00461, O14653, O14662, O15498, O43739, O43752, O60476, O95249, O95721, O95755, P05187, P33908, P46459, P49641, P54920, P83436, P84077, Q13190, Q13948, Q14746, Q14964, Q15438, Q15643, Q15771, Q16706, Q4ADV7, Q5JT25, Q8TBA6, Q8WTW3, Q92546, Q96AJ9, Q96JB2, Q96MW5, Q99418, Q99747, Q9H082, Q9H115, Q9H9E3, Q9NR34, Q9NRW7, Q9NYM9, Q9UIA0, Q9UP83, Q9Y2V7		Q15643	O43739, P49641, Q15771	FALSE	Homo sapiens	44	3		1	0.0681818	0	0.0227273	Intra-Golgi traffic	R-HSA-6811438	0.00154959	15.4959
						R-HSA-8948216	A6NMZ7, A8TX70, P02452, P02458, P02461, P02462, P05997, P08123, P08572, P12107, P12109, P12110, P12111, P13942, P20849, P20908, P25067, P25940, P27658, P29400, P39059, P39060, P53420, Q01955, Q02388, Q03692, Q05707, Q07092, Q14031, Q14050, Q14055, Q14993, Q17RW2, Q2UY09, Q5TAT6, Q86Y22, Q8IZC6, Q8NFW1, Q96A83, Q96P44, Q99715, Q9BXS0, Q9P218, Q9UMD9		P02452	P02461, Q14055, Q8IZC6	FALSE	Homo sapiens	44	3		1	0.0681818	0	0.0227273	Collagen chain trimerization	R-HSA-8948216	0.00154959	15.4959
						R-HSA-418990	O60716, P03950, P12830, P14923, P15151, P19022, P22223, P33151, P35221, P35222, P55196-2, P55196-2, P55283, P55285, P55286, P55287, P55289, P55290, P55291, P60709, P60709, P63261, P63261, Q12864, Q13634, Q15223, Q86UP0, Q8N126, Q8N3J6, Q92692, Q96NY8, Q9BY67, Q9NQS3, Q9ULB4, Q9ULB5, Q9Y6N8	Q15223	P35221, P35222		FALSE	Homo sapiens	36		1	2	0	0.0277778	0.0555556	Adherens junctions interactions	R-HSA-418990	0.00154321	15.4321
						R-HSA-525793	O00634, O60271, O60271, P00519, P00519, P13349, P13349, P15172, P15172, P15173, P15173, P15884, P15884, P15923, P15923, P19022, P19022, P23409, P23409, P26232, P26232, P35221, P35221, P35222, P35222, P52564, P53778, P53778, P55283, P55283, P55291, P55291, P60953, P60953, Q02078, Q02080, Q06413, Q12982, Q12982, Q14814, Q15759, Q15759, Q16539, Q16539, Q4KMG0, Q4KMG0, Q92859, Q99081, Q99081, Q9BWV1-…	Q02080	P35221, P35221, P35222, P35222		FALSE	Homo sapiens	51		1	4	0	0.0196078	0.0784314	Myogenesis	R-HSA-525793	0.00153787	15.3787
						R-HSA-70326	A6NDG6, A8CG34, O00757, O14556, O15504, O43826, O60825, O75694, O75746, P00505, P00558, P04075, P04406, P05062, P06733, P06744, P07205, P07738, P08237, P09104, P09467, P09972, P11498, P12270, P13929, P14618-1, P14618-2, P15259, P16118, P16118, P17174, P17612, P17858, P18669, P19367, P22612, P22694, P30153, P30154, P30613-1, P30613-2, P35557, P35558, P35575, P35658, P37198, P40925, P40926, P46926,…	P53007, Q9BRR6	P12270, P35658, P49792	P22694, P40925, Q9UKX7	FALSE	Homo sapiens	99	3	2	3	0.030303	0.020202	0.030303	Glucose metabolism	R-HSA-70326	0.00153046	15.3046
						R-HSA-15869	O00142, O00746, O15067, O43598, O60361, O75354, O75355, O75356, O95045, P00390-2, P00491, P00492, P00568, P00813, P04183, P04818, P07203, P07741, P10599, P11172, P12268, P15531, P17812, P19971, P20839, P21589, P22102, P22234, P22392, P23109, P23919, P23921, P27144, P27707, P27708, P30085, P30520, P30566, P31350, P31939, P32320, P32321, P33316-2, P35754, P36639-1, P36639-2, P36639-3, P36639-4, P36…	P22102, P22392, P27708, Q13232, Q9BY32	P49915, Q9Y3Z3	P21589, Q16881, Q5TCS8	FALSE	Homo sapiens	103	3	5	2	0.0291262	0.0485437	0.0194175	Metabolism of nucleotides	R-HSA-15869	0.00150815	15.0815
						R-HSA-72203	A8CG34, O00148, O15042, O15234, O15504, O15514, O43143, O43172, O43290, O43390, O43395, O43447, O43660, O43809, O60231, O60306, O60508, O60828, O75152, O75400, O75494, O75533, O75554, O75643, O75694, O75934, O75937, O75940, O94906, O94913, O95391, O95400, O95639, O95777, O95926, P06730, P07910, P08579, P08621, P09012, P09234, P09651, P09661, P11142, P12270, P13984, P14678, P14866, P16383, P17844,…	P19388, P26599, Q15029	O75533, P12270, P26368, P35658, P49792, Q15365	P09651, P09661, P14866, P24928, P52756, P67809, Q15007, Q6UN15, Q86U44, Q8NAV1, Q96FV9, Q9UKX7	FALSE	Homo sapiens	245	12	3	6	0.0489796	0.0122449	0.0244898	Processing of Capped Intron-Containing Pre-mRNA	R-HSA-72203	0.00149938	14.9938
						R-HSA-2299718	O60814, O95347, P04908, P06400, P06493, P06899, P0C0S5, P0C5Y9, P14635, P16104, P20671, P23527, P33778, P42695, P53350, P57053, P58876, P62805, P62807, P68431, P84243, Q01105, Q16695, Q16777, Q16778, Q6FI13, Q6IBW4, Q71DI3, Q71UI9, Q86XI2, Q8N257, Q8NEM0, Q93077, Q93079, Q96A08, Q99877, Q99878, Q99879, Q99880, Q9BTM1, Q9NQR1, Q9NTJ3, Q9UPP1-1, Q9UPP1-2, Q9UPP1-3	P0C0S5, Q8NEM0, Q99878	P06400		FALSE	Homo sapiens	45		3	1	0	0.0666667	0.0222222	Condensation of Prophase Chromosomes	R-HSA-2299718	0.00148148	14.8148
						R-HSA-3000178	A6NMZ7, A6NMZ7, A8TX70, A8TX70, O00468, O00468, O14594, O15146, O15230, O15232, O75096, O95460, P01137, P02452, P02452, P02458, P02458, P02461, P02461, P02462, P02751, P04004, P04004, P05067, P05106, P05121, P05556, P05997, P06756, P07585, P07585, P07942, P08123, P08123, P08514, P08572, P09486, P10600, P10915, P11047, P12109, P12109, P12110, P12110, P12111, P12111, P13591, P13611, P16112, P17301,…	Q14118, Q14118	P02452, P02452	P02461, P02461, P06756, Q14055	FALSE	Homo sapiens	90	4	2	2	0.0444444	0.0222222	0.0222222	ECM proteoglycans	R-HSA-3000178	0.00148148	14.8148
						R-HSA-427389	O60814, O94776, O95983, P04908, P06899, P0C0S5, P0C5Y9, P16104, P20671, P23527, P33778, P57053, P58876, P62805, P62807, P68431, P84243, Q03468, Q09028, Q12873, Q13185, Q13330, Q13547, Q14839, Q15361, Q16576, Q16777, Q16778, Q6FI13, Q71DI3, Q71UI9, Q86YP4, Q8N257, Q8WXI9, Q92769, Q93077, Q93079, Q96A08, Q96KQ7, Q99877, Q99878, Q99879, Q99880, Q9BTC8, Q9BTM1	P0C0S5, Q99878	Q14839	Q13330	FALSE	Homo sapiens	45	1	2	1	0.0222222	0.0444444	0.0222222	ERCC6 (CSB) and EHMT2 (G9a) positively regulate rRNA expression	R-HSA-427389	0.00148148	14.8148
						R-HSA-163841	O60507, O60704, O60725, P00451, P00734, P00740, P00742, P02818, P04070, P07225, P08709, P08842, P09958, P13639, P13639, P15289, P15848, P22891, P38435, P38435, P49366, P51689, P51690, P54793, P63241, Q14393, Q14393, Q5FYA8, Q5FYB0, Q5FYB1, Q6P3W2, Q6UWY0, Q7L8W6, Q8NBJ7, Q8NBK3, Q96EG1, Q96FX2, Q9BQC3, Q9BTV6, Q9BU89, Q9BZG8, Q9GZV4, Q9H2P9, Q9H479, Q9HA64	P00742, Q9BZG8	P09958	Q9BQC3	FALSE	Homo sapiens	45	1	2	1	0.0222222	0.0444444	0.0222222	Gamma carboxylation, hypusine formation and arylsulfatase activation	R-HSA-163841	0.00148148	14.8148
						R-HSA-2682334	O00401, O00401, O00560, O14672, O14950, O15143, O15144, O15145, O15197, O15197, O15511, O43639, O43921, O43921, O60229, O75116, O75116, O75914, O94973, O95782, P01112, P06241, P06241, P07947, P07947, P07948, P07948, P08253, P09496, P09497, P12931-1, P12931-1, P14780, P19105, P20827, P20827, P20936, P20936, P21709, P21709, P23528, P24844, P29317, P29317, P29320, P29320, P29322, P29322, P29323, P29…	P59998, Q8WW43	O75914, P35749, P53675, Q00610, Q92542	P07948, P07948, P49768	FALSE	Homo sapiens	130	3	2	5	0.0230769	0.0153846	0.0384615	EPH-Ephrin signaling	R-HSA-2682334	0.00147929	14.7929
						R-HSA-72165	O15514, O75533, O75643, O94906, P13984, P14678, P19387, P19388, P24928, P30876, P35269, P36954, P52298, P52434, P52435, P53803, P55769, P61218, P62304, P62306, P62308, P62314, P62316, P62318, P62487, P62875, P67809, P83876, Q01130, Q07955, Q09161, Q13247, Q13435, Q15029, Q15393, Q15427, Q15696, Q16560, Q16629, Q6IEG0, Q6P2Q9, Q86XP3, Q8N8D1, Q8TBF4, Q96DI7, Q96LT9, Q9BUQ8, Q9BV90, Q9BWJ5, Q9UDW3,…	P19388, Q15029	O75533	P24928, P67809	FALSE	Homo sapiens	52	2	2	1	0.0384615	0.0384615	0.0192308	mRNA Splicing - Minor Pathway	R-HSA-72165	0.00147929	14.7929
						R-HSA-5654695	O15520, O43320, O60258-1, O76093, P05230, P08620, P09038, P10767, P11487, P12034-1, P21781, P21802-1, P21802-18, P21802-3, P21802-5, P27986, P31371, P42336, P55075-1, P62993-1, Q06124, Q13480, Q8WU20, Q9GZV9, Q9HCT0, Q9NP95		P42336	Q8WU20	FALSE	Homo sapiens	26	1		1	0.0384615	0	0.0384615	PI-3K cascade:FGFR2	R-HSA-5654695	0.00147929	14.7929
						R-HSA-3214842	O14607, O15054, O15550, O60341, O75151, O75164, O94953, P29375, P41229, P62805, P68431, Q14865, Q6B0I6, Q6NYC1, Q6ZMT4, Q71DI3, Q7LBC6, Q8IUF8, Q8NB78, Q8NHM5, Q9BY66, Q9H3R0, Q9UGL1, Q9UPP1, Q9Y2K7, Q9Y4C1		Q14865	Q6ZMT4	FALSE	Homo sapiens	26	1		1	0.0384615	0	0.0384615	HDMs demethylate histones	R-HSA-3214842	0.00147929	14.7929
						R-HSA-176187	O00311, O14757, O43913, O43929, O60671, O60921, O75419, O75943, P15927, P24941, P25205, P27694, P30304, P30307, P33991, P33992, P33993, P35244, P35249, P35250, P40937, P40938, P49736, Q13415, Q13416, Q13535, Q14566, Q6WBX8, Q7L590, Q8WXE1, Q99638, Q99741, Q9HAW4, Q9UBD5, Q9UBU7, Q9UJA3, Q9Y5N6	O14757	O14757	P27694	FALSE	Homo sapiens	37	1	1	1	0.027027	0.027027	0.027027	Activation of ATR in response to replication stress	R-HSA-176187	0.00146092	14.6092
						R-HSA-199992	O00115, O00161, O00189, O00203, O00443, O14964, O14976, O43493, O43633, O43747, O60749, O75061, O75146, O75843, O75976, O95295, P02786, P02792, P02794, P05067, P09496-1, P09496, P09497, P11142, P11717, P15586, P20645, P49407, P50570, P51148, P51809, P54920, P55327, P56377, P61966, P63027, P78537, P84077, Q00610-1, Q00610, Q01968, Q0IIM8, Q10567, Q12846, Q13492, Q14671, Q14677, Q14789, Q16890, Q5H…		Q00610	O43493, O60749, O95295, P51809, Q6QNY0, Q92572, Q9Y5X1, Q9Y6B7	FALSE	Homo sapiens	74	8		1	0.108108	0	0.0135135	trans-Golgi Network Vesicle Budding	R-HSA-199992	0.00146092	14.6092
						R-HSA-432720	O00115, O00189, O14964, O43633, O43747, O75061, O75843, P05067, P09496-1, P09496, P09497, P11142, P15586, P20645, P49407, P50570, P51809, P56377, P61966, P63027, P78537, P84077, Q00610-1, Q00610, Q10567, Q5SYC1, Q8IUQ0, Q8NBS9, Q96PC3, Q99962, Q9BV40, Q9BXS5, Q9UBR2, Q9UPM8, Q9Y587, Q9Y6B7, Q9Y6Q5		Q00610	P51809, Q9Y6B7	FALSE	Homo sapiens	37	2		1	0.0540541	0	0.027027	Lysosome Vesicle Biogenesis	R-HSA-432720	0.00146092	14.6092
						R-HSA-70171	A6NDG6, A8CG34, O14556, O15504, O60825, O75694, P00558, P04075, P04406, P05062, P06733, P06744, P07205, P07738, P08237, P09104, P09972, P12270, P13929, P14618-1, P14618-2, P15259, P16118, P16118, P17612, P17858, P18669, P19367, P22612, P22694, P30153, P30154, P30613-1, P30613-2, P35557, P35658, P37198, P46926, P49790, P49792, P52789, P52790, P52948-3, P52948-4, P52948-5, P55735, P57740, P60174, P…	Q9BRR6	P12270, P35658, P49792	P22694, Q9UKX7	FALSE	Homo sapiens	79	2	1	3	0.0253165	0.0126582	0.0379747	Glycolysis	R-HSA-70171	0.00144208	14.4208
						R-HSA-1566948	O95393, O95967, O95967, P01137, P02751, P04004, P05106, P05556, P06756, P08648, P09958, P10600, P12643, P12644, P15502, P15502, P18075, P18084, P18564, P23142, P23142, P26012, P28300, P35555, P35555, P35556, P35556, P43026, P53708, P55001, P55001, P55081, P55082, P55083, P58215, P61812, P98095, P98095, Q08397, Q12805, Q12805, Q13361, Q13361, Q14766, Q14767, Q75N90, Q75N90, Q8N2S1, Q96JB6, Q9BXX0,…	P55082	P09958	P06756, P12644, P26012, Q14767	FALSE	Homo sapiens	59	4	1	1	0.0677966	0.0169492	0.0169492	Elastic fibre formation	R-HSA-1566948	0.00143637	14.3637
						R-HSA-195258	A6NGB9, A6NGB9, A6NHL2, A6NNZ2, O00139, O00212, O00255, O00401, O00401, O14576, O14578-3, O14578-3, O14578, O14578, O14640, O14641, O14777, O14907, O14950, O14950, O14974, O14974, O14980, O15143, O15143, O15144, O15144, O15145, O15145, O15392, O15511, O15511, O15530, O43237, O43264, O43516, O43516, O43663, O43683, O43684, O60237, O60237, O60341, O60566, O60610, O60814, O60879-2, O60879-3, O75044,…	O60566, P0C0S5, P59998, P59998, Q99878, Q9NSP4	O14980, O75914, O75914, P35221, P35222, P35749, P35749, P46527, P49792, Q86UP2	P15153, P50748, P63104, Q05655, Q53HL2, Q7L2Z9, Q8N2Z9, Q8NI77, Q8WYP5, Q9BQE3, Q9HD26, Q9NSK0	FALSE	Homo sapiens	355	12	6	10	0.0338028	0.0169014	0.028169	RHO GTPase Effectors	R-HSA-195258	0.00142829	14.2829
						R-HSA-6781823	O15514, O60306, P05114, P0CG47, P0CG48, P18074, P19387, P19388, P19447, P23025, P23193, P24928, P30876, P32780, P36954, P50613, P51946, P51948, P52434, P52435, P53803, P61201, P61218, P62487, P62875, P62877, P62979, P62987, Q03468, Q09472, Q13098, Q13216, Q13619, Q13620, Q13888, Q13889, Q16531, Q2YD98, Q6ZYL4, Q7L5N1, Q92759, Q92905, Q93009, Q96NB3, Q99627, Q9BT78, Q9H9Q2, Q9HCS7, Q9UBW8, Q9ULR0,…	P19388, Q13098	Q09472	P24928, Q96NB3	FALSE	Homo sapiens	53	2	2	1	0.0377358	0.0377358	0.0188679	Formation of TC-NER Pre-Incision Complex	R-HSA-6781823	0.00142399	14.2399
						R-HSA-445717	O14520, O14610, O14775, O43306, O43315, O60262, O60266, O60503, O94778, O95622, P01185, P10644, P13861, P16520, P17612, P22612, P22694, P29972, P30301, P30518, P31321, P31323, P40145, P41181, P50150, P50151, P51828, P55064, P55087, P59768, P61952, P62491, P62873, P62879, P63092, P63211, P63215, P63218, Q08462, Q08828, Q13520, Q5JWF2, Q7L804, Q8IXF9, Q8NBQ7, Q8NFM4, Q92482, Q96PS8, Q9HAV0, Q9P2W3,…		Q5JWF2	P22694, P63092, Q5JWF2, Q9ULV0	FALSE	Homo sapiens	53	4		1	0.0754717	0	0.0188679	Aquaporin-mediated transport	R-HSA-445717	0.00142399	14.2399
						R-HSA-5620924	A0AVF1, A0AVF1, O14782, O15066, P04350, P0DPH7, P0DPH8, P63167, P68363, P68366, P68371, Q13099, Q13099, Q13509, Q13885, Q15643, Q71U36, Q7Z4L5, Q86WT1, Q86WT1, Q8IY31, Q8IY31, Q8IZS6, Q8N4P2, Q8N4P2, Q8N7M0, Q8NCM8, Q8NEZ3, Q8TCX1, Q8TDR0, Q8TDR0, Q8TF09, Q8WVS4, Q8WW35, Q8WYA0, Q8WYA0, Q92845, Q92973, Q96AJ1, Q96AJ1, Q96EX3, Q96FJ2, Q96FT9, Q96LB3, Q96LB3, Q96RY7, Q9BQE3, Q9BUF5, Q9BVA1, Q9BW83,…	O15066	Q15643	Q8NEZ3, Q9BQE3, Q9NWB7, Q9NWB7, Q9Y547, Q9Y547	FALSE	Homo sapiens	71	6	1	1	0.084507	0.0140845	0.0140845	Intraflagellar transport	R-HSA-5620924	0.00138861	13.8861
						R-HSA-8964043	O15118, O60494, O75908, O94973, O95782, P01130, P01130, P02647, P02649, P02649, P02654, P02654, P04114, P04114, P09496, P11150, P35610, P38571, P53680, P55055, P55056, P55056, P61916, P63010, P98155, Q00341, Q00610, Q0VD83, Q13133, Q5SW96, Q6PIU2, Q6UWW8, Q86X29, Q8NBP7, Q8WTV0-2, Q8WY64, Q96CW1, Q9BXJ7	P61916, P98155	Q00610		FALSE	Homo sapiens	38		2	1	0	0.0526316	0.0263158	Plasma lipoprotein clearance	R-HSA-8964043	0.00138504	13.8504
						R-HSA-6802952	O00203, O15164, O43252, O43521, O60674, O95352, P01111, P01112, P01116-1, P01116-2, P02545, P02671, P02675, P02679, P02751, P04049, P04275, P05106, P08514, P0DP23, P10398, P12931, P15056, P18206, P27361, P27448, P28482, P30086, P31946, P32121, P36507, P41240, P46940, P49407, P51114, P51797, P60709, P61224, P62834, P63261, Q02750, Q13554, Q13555, Q13557, Q53H12, Q5XG87, Q6NXG1, Q6RW13, Q6VAB6, Q6W…	P12931, P51797, Q02750, Q7Z2W4, Q969H4	Q7KZF4	Q6ZMT4	FALSE	Homo sapiens	66	1	5	1	0.0151515	0.0757576	0.0151515	Signaling by BRAF and RAF fusions	R-HSA-6802952	0.00137741	13.7741
						R-HSA-5654736	O15520, O43155, O43559, O43597, O60258-1, O76093, P01111, P01112, P01116-1, P01116-2, P05230, P08620, P09038, P0CG47, P0CG48, P10767, P11362-1, P11362-19, P11487, P12034-1, P12931-1, P15056, P19174, P22681, P23352, P27361, P27986, P28482, P29353-2, P29353-3, P30153, P31371, P42336, P55075-1, P62714, P62979, P62987, P62993-1, P67775, Q06124, Q07889, Q13480, Q7Z698, Q7Z699, Q8N441, Q8WU20, Q9BUB5, …		P22681, P42336	Q7Z699, Q8WU20	FALSE	Homo sapiens	54	2		2	0.037037	0	0.037037	Signaling by FGFR1	R-HSA-5654736	0.00137174	13.7174
						R-HSA-5602358	O00206, O14920, O15111, O15455, O60602, O60603, P04949, P08571, P16671, P19838, P25963, P26623, P30690, P58753, Q00653, Q04206, Q06187, Q13114, Q15399, Q8IUC6, Q99836, Q9BXR5, Q9H1C4, Q9NWZ3, Q9Y2C9, Q9Y6K9, Q9Y6Y9		O14920	P25963	FALSE	Homo sapiens	27	1		1	0.037037	0	0.037037	Diseases associated with the TLR signaling cascade	R-HSA-5602358	0.00137174	13.7174
						R-HSA-5260271	O00206, O14920, O15111, O15455, O60602, O60603, P04949, P08571, P16671, P19838, P25963, P26623, P30690, P58753, Q00653, Q04206, Q06187, Q13114, Q15399, Q8IUC6, Q99836, Q9BXR5, Q9H1C4, Q9NWZ3, Q9Y2C9, Q9Y6K9, Q9Y6Y9		O14920	P25963	FALSE	Homo sapiens	27	1		1	0.037037	0	0.037037	Diseases of Immune System	R-HSA-5260271	0.00137174	13.7174
						R-HSA-2871837	A0A075B6P5, A0A075B6S6, A0A0C4DH25, A0A0C4DH73, A0M8Q6, A2KUC3, A2NJV5, A2NXD2, A5LHX3, O00231, O00232, O00233, O00487, O14818, O14920, O15111, O15530, O43242, O43318, O75832, O95267, O95999, O95999, P01593, P01594, P01597, P01599, P01601, P01602, P01611, P01614, P01615, P01619, P01624, P01699, P01700, P01701, P01703, P01704, P01705, P01706, P01709, P01714, P01715, P01717, P01718, P01721, P01742,…	Q13200	O14920, Q9BXL7, Q9BXL7, Q9UDY8, Q9UDY8	P07948, P25787, P25963, P51665, P61289, Q8N5C8, Q92530	FALSE	Homo sapiens	171	7	1	5	0.0409357	0.00584795	0.0292398	FCERI mediated NF-kB activation	R-HSA-2871837	0.00136794	13.6794
						R-HSA-2022090	A6NMZ7, A8TX70, O43897, O60882, O60911, P02452, P02458, P02461, P02462, P05997, P07711, P07858, P08123, P08254, P08572, P09237, P12107, P12109, P12110, P12111, P13497, P13942, P14780, P16144, P20849, P20908, P23229, P25067, P25774, P25940, P27658, P28300, P29400, P39059, P39060, P45452, P48509, P53420, P58215, Q01955, Q02388, Q03001-3, Q03692, Q05707, Q08397, Q13751, Q13753, Q14031, Q14050, Q1405…		P02452	O60911, P02461, P48509, Q14055, Q8IZC6	FALSE	Homo sapiens	61	5		1	0.0819672	0	0.0163934	Assembly of collagen fibrils and other multimeric structures	R-HSA-2022090	0.00134372	13.4372
						R-HSA-597592	A0AVI4, A0AVT1, A0AVT1, A2VDF0, A2VEC9, A4D1S5, A5LHX3, A6NCW0, A6NCW7, A6ND01, A6NHL2, A6NHL2, A6NK59, A6NNM8, A6NNZ2, A6NNZ2, A6PVC2, A8CG34, A8CG34, A8MUK1, C9J2P7, C9JJH3, C9JLJ4, C9JPN9, C9JR72, C9JVI0, D6R901, D6R9N7, D6RA61, D6RBQ6, D6RCP7, D6RJB6, O00194, O00231, O00232, O00233, O00237, O00255, O00257, O00257, O00391, O00399, O00482-2, O00487, O00622, O00623, O00743, O00762, O14508, O1454…	O43617, P00742, Q12907, Q13098, Q13200, Q13489, Q14118, Q14166, Q17RY6, Q5XUX1, Q6ZTW0, Q7Z434, Q86TJ2, Q86V97, Q8N307, Q8TBF5, Q8WZA1, Q99878, Q9BYX4, Q9BZG8, Q9H3S5, Q9H9J4, Q9NWX5, Q9NZJ0	O15169, O15265, P02768, P03372, P04637, P09958, P12270, P12270, P19793, P25054, P27797, P35658, P35658, P38398, P49792, P49792, P78527, Q09472, Q12888, Q13485, Q14145, Q14191, Q14676, Q6PD62, Q86UP2, Q8N3U4, Q8N726, Q8WVM7, Q92560, Q92793, Q99496, Q99496, Q9Y2T1, Q9Y618	O14543, O15169, O43493, O60870, P10276, P10828, P12644, P16278, P25787, P25963, P27694, P30101, P35227, P35227, P37231, P41002, P45974, P49641, P49755, P51149, P51665, P53621, P56524, P61289, P78382, Q13330, Q15025, Q15771, Q2TAA5, Q53HL2, Q53TQ3, Q5SRI9, Q6IQ22, Q6YHK3, Q8IUZ0, Q8NC69, Q8NCW6, Q92530, Q969T4, Q96BM1, Q96GG9, Q96Q05, Q96RL1, Q96SB8, Q96ST3, Q99519, Q9BQC3, Q9BQE3, Q9BQE3, Q9BR09,…	FALSE	Homo sapiens	1507	65	24	34	0.0431321	0.0159257	0.0225614	Post-translational protein modification	R-HSA-597592	0.00133242	13.3242
						R-HSA-190236	O15514, O15520, O43155, O43251, O43320, O43559, O43597, O60258-1, O76093, O95750, P01111, P01112, P01116-1, P01116-2, P05230, P08620, P09038, P09651, P0CG47, P0CG48, P10767, P11362-1, P11362-19, P11487, P12034-1, P12931-1, P13984, P15056, P19174, P19387, P19388, P21781, P21802-1, P21802-18, P21802-3, P21802-5, P22455, P22607-1, P22607-2, P22681, P23352, P24928, P26599, P27361, P27986, P28482, P29…	P19388, P26599	P22681, P42336	P09651, P24928, Q7Z699, Q8WU20	FALSE	Homo sapiens	95	4	2	2	0.0421053	0.0210526	0.0210526	Signaling by FGFR	R-HSA-190236	0.00132964	13.2964
						R-HSA-936837	O00168, O00631, O14983, O43520, O43861, O60312, O60423, O75110, O75185, O94823, P05023, P05026, P0DP23, P13637, P14415, P16615, P20020, P20648, P23634, P26678, P30626, P35670, P50993, P51164, P54707, P54709, P54710, P58549, P59646, P98194, P98196, P98198, Q01814, Q04656, Q13554, Q13555, Q13557, Q13733, Q14802, Q16720, Q4VNC0, Q4VNC1, Q5EBL8, Q8NB49, Q8TF62, Q93084, Q9H0Q3, Q9HD20, Q9NQ11, Q9NTI2,…	Q04656	P05023	O75110, P23634, P54709	FALSE	Homo sapiens	55	3	1	1	0.0545455	0.0181818	0.0181818	Ion transport by P-type ATPases	R-HSA-936837	0.00132231	13.2231
						R-HSA-71406	O00330, O14521, O15427, O43708, O43837, O75390, O95563, O95907, P00338, P07195, P07864, P07954, P08559, P09622, P10515, P11177, P19793, P21796, P21912, P23368, P29803, P31040, P35613, P36957, P40926, P48163, P48735, P50213, P51553, P53597, P53985, Q02218, Q03181, Q04760, Q13423, Q15118, Q15119, Q15120, Q16654, Q16775-2, Q16798, Q6P587, Q6ZMR3, Q8IWW8, Q8N465, Q8NCN5, Q96I99, Q99643, Q99798, Q9BYZ…	Q8N465	P19793	P09622, Q9H9P8, Q9Y5U8	FALSE	Homo sapiens	55	3	1	1	0.0545455	0.0181818	0.0181818	Pyruvate metabolism and Citric Acid (TCA) cycle	R-HSA-71406	0.00132231	13.2231
						R-HSA-202433	A0A0A6YYK7, O15117, O15117, O43561, O75791, O75914, P01730, P01733, P01737, P01848, P01850, P01903, P01906, P01909, P01911, P01912, P01920, P04229, P04234, P04435, P04437, P04440, P05538, P06239, P07766, P09693, P13760, P13761, P13762, P16333, P16885, P19174, P20036, P20039, P20963-1, P42768, P43403, P50552, P79483, Q08881, Q13094, Q13094, Q13153, Q13177, Q29974, Q30134, Q30154, Q30167, Q5Y7A7, Q…		O75914, P06239	P50552, Q30154	FALSE	Homo sapiens	55	2		2	0.0363636	0	0.0363636	Generation of second messenger molecules	R-HSA-202433	0.00132231	13.2231
						R-HSA-1234174	A5LHX3, A6NIX2, A6NIX2, O00231, O00232, O00233, O00487, O14818, O43242, O75832, P01588, P0CG47, P0CG48, P15692, P17980, P20618, P25786, P25787, P25788, P25789, P27540, P28062, P28065, P28066, P28070, P28072, P28074, P35998, P40306, P40337, P40337, P43686, P48556, P49720, P49721, P51665, P51668, P55036, P60896, P60900, P61077, P61289, P62191, P62195, P62333, P62837, P62877, P62877, P62979, P62987,…	Q13200	Q09472, Q92793	P25787, P51665, P61289, Q92530	FALSE	Homo sapiens	87	4	1	2	0.045977	0.0114943	0.0229885	Cellular response to hypoxia	R-HSA-1234174	0.00132118	13.2118
						R-HSA-9648025	A6NHL2, A6NNZ2, O00139, O14576, O14777, O14980, O15392, O43237, O43264, O43683, O43684, O60566, O75122, O95229, P04350, P0DPH7, P0DPH8, P30153, P30154, P30622, P36873, P42677, P43034, P46060, P49450, P49454, P49792, P50748, P52948-5, P53350, P55735, P57740, P62714, P63167, P67775, P68363, P68366, P68371, Q02224, Q03188, Q12769, Q12834, Q13257, Q13352, Q13362, Q13409, Q13509, Q13885, Q14008, Q1420…	O60566, Q9NSP4	O14980, P49792	P50748, Q53HL2, Q7L2Z9, Q8N2Z9, Q8NI77, Q8WYP5, Q9BQE3	FALSE	Homo sapiens	117	7	2	2	0.0598291	0.017094	0.017094	EML4 and NUDC in mitotic spindle formation	R-HSA-9648025	0.00131492	13.1492
						R-HSA-8956319	O43598, O75354, O75355, O75356, O95045, P00491, P07203, P19971, P21589, P36639-1, P36639-2, P36639-3, P36639-4, P47989, P49902, P49961, Q12882, Q14117, Q16831, Q3LIE5, Q5MY95, Q6ZVK8-1, Q8TCD5, Q96DE0, Q96P26, Q9BW91-1, Q9BXI3, Q9BY32, Q9BYV1, Q9H0P0-4, Q9NPB1, Q9NQZ7, Q9NV35, Q9UBR1, Q9UKK9, Q9Y227, Q9Y2T3, Q9Y3Z3, Q9Y5L3	Q9BY32	Q9Y3Z3	P21589	FALSE	Homo sapiens	39	1	1	1	0.025641	0.025641	0.025641	Nucleobase catabolism	R-HSA-8956319	0.00131492	13.1492
						R-HSA-8853884	O00762, O95231, P04637, P05231, P07333, P17676, P19838, P24385, P30260, P35222, P42771, P51668, P51965, P60006, Q04206, Q13042, Q16763, Q8NDV7, Q8NHZ8, Q96DE5, Q96KQ7, Q9H1A4, Q9H9B1, Q9H9G7, Q9HCE1, Q9HCJ0, Q9HCK5, Q9NQB0, Q9NYG5, Q9UJU2, Q9UJX2, Q9UJX3, Q9UJX4, Q9UJX5, Q9UJX6, Q9UL18, Q9UM11, Q9UM13, Q9UPQ9	Q9HCJ0	P04637, P35222		FALSE	Homo sapiens	39		1	2	0	0.025641	0.0512821	Transcriptional Regulation by VENTX	R-HSA-8853884	0.00131492	13.1492
						R-HSA-73933	O15527, O95243, P06746, P09874, P12004, P13051-1, P15927, P18858, P18887, P27694, P27695, P28340, P29372, P35244, P35249, P35250, P35251, P39748, P40937, P40938, P49005, P49916, P56282, P78549, Q07864, Q13569, Q15054, Q53HV7, Q86W56, Q969S2, Q96FI4, Q96T60, Q9HCU8, Q9NR33, Q9NRF9, Q9NX46, Q9UGN5, Q9UIF7-3, Q9UIF7-6		P28340	O95243, P27694	FALSE	Homo sapiens	39	2		1	0.0512821	0	0.025641	Resolution of Abasic Sites (AP sites)	R-HSA-73933	0.00131492	13.1492
						R-HSA-159236	A8CG34, O00148, O15234, O15504, O60508, O75152, O75694, O95391, P12270, P26368, P35658, P37198, P38919, P49790, P49792, P52298, P52948-3, P52948-4, P52948-5, P55735, P57740, P61326, P78406, P82979, P84103, Q01081, Q01130, Q05519, Q07955, Q08170, Q09161, Q12769, Q13242, Q13243, Q13247, Q13769, Q13838, Q15287, Q16629, Q53GS7, Q5SRE5, Q6I9Y2, Q7Z3B4, Q86V81, Q86W42, Q8IYB3, Q8N1F7, Q8NFH3, Q8NFH4, Q…		P12270, P26368, P35658, P49792	Q96FV9, Q9UKX7	FALSE	Homo sapiens	78	2		4	0.025641	0	0.0512821	Transport of Mature mRNA derived from an Intron-Containing Transcript	R-HSA-159236	0.00131492	13.1492
						R-HSA-186712	O00482-1, O15520, O43316, O60422, O95096, O95096, P01308, P10997, P11168, P20823, P26367, P30613-2, P31749, P31751, P35557, P35680, P41235-5, P41235-6, P41235-7, P46531, P52945, P55318, P78426, Q01101, Q06330, Q09472, Q12778, Q12778, Q13495, Q13562, Q13562, Q13573, Q14469, Q14541, Q7RTS3, Q8HWS3, Q8IZL2, Q8NHW3, Q92585, Q92793, Q92830, Q92831, Q96JK9, Q9UBC0, Q9Y243, Q9Y261, Q9Y4Z2, Q9Y4Z2	P31749	P46531, Q09472, Q92793		FALSE	Homo sapiens	48		1	3	0	0.0208333	0.0625	Regulation of beta-cell development	R-HSA-186712	0.00130208	13.0208
						R-HSA-69618	O00139, O00762, O14576, O14777, O14980, O15392, O43237, O43264, O43683, O43684, O60566, O75122, O95229, P30153, P30154, P30260, P30622, P36873, P42677, P43034, P46060, P49450, P49454, P49792, P50748, P51668, P51965, P52948-5, P53350, P55735, P57740, P60006, P62714, P63167, P67775, Q02224, Q03188, Q12769, Q12834, Q13042, Q13257, Q13352, Q13362, Q13409, Q14008, Q14204, Q14738, Q15172, Q15173, Q1569…	O60566, Q9NSP4	O14980, P49792	P50748, Q53HL2, Q7L2Z9, Q8N2Z9, Q8NI77, Q8WYP5	FALSE	Homo sapiens	111	6	2	2	0.0540541	0.018018	0.018018	Mitotic Spindle Checkpoint	R-HSA-69618	0.0012986	12.986
						R-HSA-162582	A1A4S6, A1IGU5, A3KFT3, A4D2G3, A5LHX3, A5LHX3, A5PLK6, A5PLK6, A5YM69, A6NCV1, A6ND48, A6NDH6, A6NDL8, A6NET4, A6NF89, A6NFC9, A6NGB9, A6NGB9, A6NGY5, A6NH00, A6NHA9, A6NHG9, A6NHL2, A6NI28, A6NIJ9, A6NJZ3, A6NKK0, A6NL08, A6NL26, A6NM03, A6NM76, A6NMS3, A6NMU1, A6NMZ5, A6NMZ7, A6NND4, A6NNZ2, A7KAX9, A7MBM2, A7MBM2, A8K855, A8MQ27, A8MTJ3, A8MTJ3, A8MVX0, A8MYZ6, A8TX70, B2RTY4, O00139, O00141,…	O14559, O14757, O43194, O43603, O60551, O60566, O75689, O75909, P08949, P0C0S5, P0C0S5, P12931, P12931, P13501, P16619, P18827, P19388, P21283, P21917, P26599, P31749, P31749, P32019, P51161, P59998, P59998, P78545, Q02750, Q03431, Q13200, Q13200, Q13202, Q13489, Q13685, Q13873, Q8IX03, Q8N307, Q8N729, Q8NES3, Q8NEY4, Q8TCT7, Q8WW43, Q8WW43, Q969H4, Q96A05, Q96DX8, Q96RP3, Q96RT1, Q96RU7, Q99878,…	O14654, O14686, O14757, O14920, O14980, O14980, O15169, O15169, O75376, O75376, O75914, O75914, P00533, P00533, P02452, P03372, P04629, P04629, P04637, P04637, P06239, P06239, P07900, P07900, P09958, P10721, P10721, P14210, P19793, P22681, P23276, P25054, P25054, P35221, P35222, P35222, P35749, P35749, P38936, P42336, P42336, P42345, P46527, P46527, P46531, P46531, P48736, P48736, P49792, P51532,…	O14543, O14543, O14807, O15169, O15169, O75362, O75436, O75665, P02461, P04083, P06756, P07948, P07948, P09622, P09651, P10276, P15153, P16591, P16949, P18031, P18146, P18146, P22694, P22694, P24928, P25787, P25787, P25963, P31150, P34947, P34947, P37231, P37231, P41743, P42574, P49768, P49768, P50748, P51665, P51665, P51812, P52757, P56524, P56945, P56945, P61289, P61289, P63092, P63092, P63104,…	FALSE	Homo sapiens	3443	109	59	91	0.0316584	0.0171362	0.0264304	Signal Transduction	R-HSA-162582	0.00128966	12.8966
						R-HSA-6802957	O00203, O14807, O15164, O43252, O43521, O60674, O95352, P01111, P01112, P01116-1, P01116-2, P01116, P02545, P02671, P02675, P02679, P02751, P04049, P04275, P05106, P08514, P0DP23, P10398, P12931, P15056, P18206, P21359, P27361, P27448, P28482, P30086, P31946, P32121, P35232, P36507, P36873, P41240, P46940, P49407, P51114, P51797, P60709, P61224, P62140, P62834, P63261, Q02750, Q13202, Q13554, Q13…	P12931, P51797, Q02750, Q13202, Q7Z2W4, Q969H4	Q7KZF4	O14807, Q6ZMT4, Q7Z699	FALSE	Homo sapiens	84	3	6	1	0.0357143	0.0714286	0.0119048	Oncogenic MAPK signaling	R-HSA-6802957	0.00127551	12.7551
						R-HSA-5654708	O43320, O43559, O60258-1, O76093, P01111, P01112, P01116-1, P01116-2, P05230, P08620, P09038, P12034-1, P19174, P22607-1, P22607-2, P27986, P29353-2, P29353-3, P31371, P42336, P55075-1, P62993-1, Q06124, Q07889, Q13480, Q8WU20, Q9GZV9, Q9NP95		P42336	Q8WU20	FALSE	Homo sapiens	28	1		1	0.0357143	0	0.0357143	Downstream signaling of activated FGFR3	R-HSA-5654708	0.00127551	12.7551
						R-HSA-3781865	A2VEC9, O00468, O14594, O15072, O15305, O43505, O60762, O60938, O75056, O75173, O75352, O75487, O94766, O94777, O95196, O95340, O95450, O95461, P06865, P07585, P07686, P07902, P07996, P10619, P13611, P15291, P15941, P16112, P16278, P18827, P20774, P21810, P27918, P31431, P34741, P34949, P35052, P35442, P36871, P46531, P50443, P51570, P51654, P51884, P51888, P58397, P59510, P78333, P82987, P98088,…	P18827, Q14118, Q8N307, Q8NES3, Q8WZA1	P46531, Q04721, Q9UM47	P16278, Q2TAA5, Q99519, Q9UKM7	FALSE	Homo sapiens	146	4	5	3	0.0273973	0.0342466	0.0205479	Diseases of glycosylation	R-HSA-3781865	0.00126665	12.6665
						R-HSA-977225	A1E959, O14672, O14933, O43255, O60260, O60814, O95858, P01034, P01160, P01236, P01258, P01308, P02647, P02671, P02743, P02766, P02788, P04279, P04908, P05067, P05937, P06396, P06727, P06899, P09958, P0C0S5, P0C5Y9, P0CG47, P0CG48, P0DJI8, P10997, P16104, P20671, P23527, P33778, P37840, P56817, P57053, P58876, P61626, P61769, P62079, P62805, P62807, P62979, P62987, P68431, P84243, P98160, Q08431,…	P0C0S5, Q8WW43, Q99878	P09958, Q92542	P56817	FALSE	Homo sapiens	80	1	3	2	0.0125	0.0375	0.025	Amyloid fiber formation	R-HSA-977225	0.00125	12.5
						R-HSA-165159	O00418, O43504, O43741, P06730, P23443, P23588, P31749, P31751, P31946, P35813, P42345, P49815, P54619, P54646, P62753, Q04637, Q0VGL1, Q13131, Q13541, Q15382, Q15831, Q5VZM2, Q6IAA8, Q7L523, Q7RTN6, Q8N122, Q8NBW4, Q92574, Q96B36, Q9BVC4, Q9C0K7, Q9H9S4, Q9HB90, Q9NQL2, Q9UGI9, Q9UGJ0, Q9UHA4, Q9Y2Q5, Q9Y376, Q9Y478	P31749	P42345	Q15382	FALSE	Homo sapiens	40	1	1	1	0.025	0.025	0.025	MTOR signalling	R-HSA-165159	0.00125	12.5
						R-HSA-983705	A0A075B6P5, A0A075B6P5, A0A075B6S6, A0A075B6S6, A0A0C4DH25, A0A0C4DH25, A0A0C4DH73, A0A0C4DH73, A0M8Q6, A0M8Q6, A2KUC3, A2KUC3, A2NJV5, A2NJV5, A2NXD2, A2NXD2, A5LHX3, O00221, O00231, O00232, O00233, O00329, O00329, O00487, O14818, O14920, O14920, O15111, O15111, O43242, O43318, O43865, O75832, O95267, O95267, O95644, O95644, O95999, O95999, P01111, P01112, P01116-1, P01116-2, P01593, P01593, P01…	Q13200	O14920, O14920, Q13469, Q13469, Q9BXL7, Q9BXL7, Q9UDY8, Q9UDY8	P07948, P07948, P25787, P25963, P51665, P61289, Q12968, Q12968, Q13586, Q13586, Q92530	FALSE	Homo sapiens	278	11	1	8	0.0395683	0.00359712	0.028777	Signaling by the B Cell Receptor (BCR)	R-HSA-983705	0.00124217	12.4217
						R-HSA-3371497	A6NHL2, A6NNZ2, O00399, O14576, O43237, O60884, O75935, P04150, P04350, P06401, P07900, P08235, P08238, P0DMV8, P0DMV9, P0DPH7, P0DPH8, P10275, P11142, P25685, P31689, P31948, P34931, P47755, P47756, P52907, P54652, P61163, P63167, P68363, P68366, P68371, Q02790, Q13409, Q13451, Q13509, Q13561, Q13885, Q14203, Q14204, Q15185, Q3ZCM7, Q6PEY2, Q71U36, Q8WW22, Q96FJ2, Q96KX2, Q9BQE3, Q9BTE1, Q9BUF5,…		P07900	P0DMV8, P0DMV9, Q9BQE3, Q9BTE1	FALSE	Homo sapiens	57	4		1	0.0701754	0	0.0175439	HSP90 chaperone cycle for steroid hormone receptors (SHR)	R-HSA-3371497	0.00123115	12.3115
						R-HSA-68882	A5LHX3, A6NHL2, A6NNZ2, O00139, O00231, O00232, O00233, O00487, O00762, O14576, O14777, O14818, O14980, O15392, O43237, O43242, O43264, O43633, O43683, O43684, O60216, O60566, O75122, O75531, O75694, O75694, O75832, O95067, O95229, O95997, P02545-1, P02545-2, P04350, P06493, P0CG47, P0CG48, P0DPH7, P0DPH8, P14635, P17980, P18754, P20618, P20700, P25786, P25787, P25788, P25789, P28062, P28065, P28…	O60566, Q13200, Q9NSP4, Q9UQN3	O14980, P49792, Q8N3U4, Q8WVM7, Q9NTI5	P25787, P50748, P51665, P61289, Q53HL2, Q7L2Z9, Q8N2Z9, Q8NI77, Q8WYP5, Q8WYP5, Q92530, Q9BQE3	FALSE	Homo sapiens	256	12	4	5	0.046875	0.015625	0.0195312	Mitotic Anaphase	R-HSA-68882	0.0012207	12.207
						R-HSA-2555396	A5LHX3, A6NHL2, A6NNZ2, O00139, O00231, O00232, O00233, O00487, O00762, O14576, O14777, O14818, O14980, O15392, O43237, O43242, O43264, O43633, O43683, O43684, O60216, O60566, O75122, O75531, O75694, O75694, O75832, O95067, O95229, O95997, P02545-1, P02545-2, P04350, P06493, P0CG47, P0CG48, P0DPH7, P0DPH8, P14635, P17980, P18754, P20618, P20700, P25786, P25787, P25788, P25789, P28062, P28065, P28…	O60566, Q13200, Q9NSP4, Q9UQN3	O14980, P49792, Q8N3U4, Q8WVM7, Q9NTI5	P25787, P50748, P51665, P61289, Q53HL2, Q7L2Z9, Q8N2Z9, Q8NI77, Q8WYP5, Q8WYP5, Q92530, Q9BQE3	FALSE	Homo sapiens	257	12	4	5	0.0466926	0.0155642	0.0194553	Mitotic Metaphase and Anaphase	R-HSA-2555396	0.00121122	12.1122
						R-HSA-8853659	O00329, O00451, O00459, O60496, O60542, O60609, P07949, P12931-1, P17252, P17612, P19174, P22612, P22694, P27986, P29353, P39905, P42336, P42338, P47736, P56159, P62993-1, Q06124, Q07889, Q13164, Q13322, Q13480, Q14451, Q5T4W7, Q6PKX4, Q8TEW6, Q8WU20, Q92529, Q92569, Q99704, Q99748, Q9BYB0, Q9GZZ7, Q9NR12, Q9P104, Q9UQC2, Q9Y4H2		P42336	P22694, Q8WU20	FALSE	Homo sapiens	41	2		1	0.0487805	0	0.0243902	RET signaling	R-HSA-8853659	0.00118977	11.8977
						R-HSA-202427	A0A0A6YYK7, P01730, P01733, P01737, P01848, P01850, P01903, P01906, P01909, P01911, P01912, P01920, P04229, P04234, P04435, P04437, P04440, P05538, P06239, P07766, P08575, P09693, P13760, P13761, P13762, P20036, P20039, P20963-1, P41240, P79483, Q12913, Q29974, Q30134, Q30154, Q30167, Q5Y7A7, Q95IE3, Q9GIY3, Q9NWQ8, Q9TQE0, Q9Y2R2		P06239	Q12913, Q30154	FALSE	Homo sapiens	41	2		1	0.0487805	0	0.0243902	Phosphorylation of CD3 and TCR zeta chains	R-HSA-202427	0.00118977	11.8977
						R-HSA-5655302	O15164, O60258-1, O94905, O95429, O95684, P01111, P01112, P01116-1, P01116-2, P05230, P08620, P09038, P10767, P11274, P11362-1, P11362-19, P11362, P12034-1, P19174, P27986, P31371, P39880, P40763, P42224, P42229, P42336, P51692, P55075-1, P62993-1, Q07889, Q13480, Q16630, Q32MZ4, Q7Z7A1-3, Q8WU20, Q92614, Q9GZV9, Q9NP95, Q9NVK5, Q9UBW7, Q9UQC2		P42336, Q92614	Q8WU20	FALSE	Homo sapiens	41	1		2	0.0243902	0	0.0487805	Signaling by FGFR1 in disease	R-HSA-5655302	0.00118977	11.8977
						R-HSA-164952	O43747, O94973, O95782, P01730, P01892, P04601, P06239, P06241, P08631, P10747, P10966, P20963-1, P53680, P56377, P61769, P61966, P63000, P63010, P84077, Q10567, Q13177, Q6VY07, Q92556, Q92608, Q96CW1, Q96PC3, Q9BXS5, Q9UI12, Q9Y6Q5	Q6VY07	P06239		FALSE	Homo sapiens	29		1	1	0	0.0344828	0.0344828	The role of Nef in HIV-1 replication and disease pathogenesis	R-HSA-164952	0.00118906	11.8906
						R-HSA-5654716	O43320, O43559, O60258-1, O76093, O95750, P01111, P01112, P01116-1, P01116-2, P05230, P08620, P09038, P10767, P19174, P22455, P27986, P29353-2, P29353-3, P31371, P42336, P55075-1, P62993-1, Q06124, Q07889, Q13480, Q86Z14, Q8WU20, Q9GZV9, Q9NP95		P42336	Q8WU20	FALSE	Homo sapiens	29	1		1	0.0344828	0	0.0344828	Downstream signaling of activated FGFR4	R-HSA-5654716	0.00118906	11.8906
						R-HSA-380972	O43504, O43741, P35813, P42345, P49815, P54619, P54646, Q0VGL1, Q13131, Q15382, Q15831, Q5VZM2, Q6IAA8, Q7L523, Q7RTN6, Q8N122, Q8NBW4, Q92574, Q9BVC4, Q9C0K7, Q9H9S4, Q9HB90, Q9NQL2, Q9UGI9, Q9UGJ0, Q9UHA4, Q9Y2Q5, Q9Y376, Q9Y478		P42345	Q15382	FALSE	Homo sapiens	29	1		1	0.0344828	0	0.0344828	Energy dependent regulation of mTOR by LKB1-AMPK	R-HSA-380972	0.00118906	11.8906
						R-HSA-1266738	A0A183, A0JLT2, A0JLT2, A0MZ66, A1A580, A5LHX3, A6NHL2, A6NHL2, A6NMZ7, A6NNZ2, A6NNZ2, A7E2V4, A8MTY7, A8MUX0, A8MVA2, A8MX34, A8MXZ3, A8TX70, O00231, O00232, O00233, O00292, O00305, O00329, O00401, O00401, O00451, O00451, O00459, O00468, O00470, O00482-1, O00487, O00533, O00560, O00634, O00744, O14531, O14594, O14633, O14639, O14672, O14686, O14786, O14786, O14818, O14950, O15020, O15020, O1504…	P0C0S5, P12931, P12931, P19388, P31749, P46939, P49715, P49715, P59998, P98155, Q02080, Q02750, Q03164, Q04695, Q13200, Q14118, Q14118, Q15528, Q15528, Q8WW43, Q99878, Q9Y2X0, Q9Y2X0, Q9Y3U8	O14686, O75376, O75376, O75914, O75914, P00533, P07900, P09958, P09958, P19793, P19793, P35221, P35221, P35222, P35222, P35749, P38936, P42336, P46531, P49711, P51532, P51532, P53675, P78509, Q00610, Q00610, Q09472, Q09472, Q13485, Q92542, Q92793, Q92793, Q9NQU5, Q9P286, Q9Y618, Q9Y618	O96013, P02461, P04632, P06756, P07948, P07948, P10276, P10276, P22694, P22694, P24928, P25787, P35227, P37231, P37231, P49768, P50552, P50552, P51665, P51812, P61289, Q13503, Q13503, Q13705, Q14055, Q15742, Q86X55, Q8WU20, Q92530, Q96G25, Q96G25, Q9BQE3, Q9BQE3, Q9UBK2, Q9UBK2, Q9UNX3	FALSE	Homo sapiens	1350	36	24	36	0.0266667	0.0177778	0.0266667	Developmental Biology	R-HSA-1266738	0.00118519	11.8519
						R-HSA-73762	O15160, O15160, O15446, O15446, O94776, O95602, O95602, O95983, P0DPB5, P0DPB5, P17480, P18074, P19388, P19388, P19447, P20226, P20226, P32780, P50613, P51946, P51948, P52434, P52434, P53803, P53803, P61218, P61218, P62875, P62875, Q03468, Q09028, Q12873, Q13330, Q13547, Q13888, Q13889, Q14839, Q15361, Q15572, Q15572, Q15573, Q15573, Q16576, Q3B726, Q3B726, Q53T94, Q53T94, Q6ZYL4, Q86YP4, Q8WXI9,…	P19388, P19388	Q14839	Q13330, Q9H9Y6, Q9H9Y6	FALSE	Homo sapiens	65	3	2	1	0.0461538	0.0307692	0.0153846	RNA Polymerase I Transcription Initiation	R-HSA-73762	0.00118343	11.8343
						R-HSA-1280215	A5LHX3, A8CG34, A9QM74, B1NKT1, O00170, O00182, O00231, O00232, O00233, O00300, O00329, O00329, O00451, O00459, O00459, O00487, O00505, O00626, O00629, O00635, O14508, O14508, O14511, O14543, O14543, O14733, O14788, O14807, O14818, O14827, O14836, O14879, O14896, O14920, O14933, O14944, O14979, O15020, O15111, O15131, O15211, O15230, O15344, O15357, O15392, O15399, O15504, O15520, O15524, O15524,…	O14879, O75888, P05161, P09912, P09919, P12931, P13501, P13747, P16619, P18827, P31749, P40305, P60842, Q02750, Q02750, Q13200, Q13202, Q13489, Q15646, Q15678, Q6GPH4, Q6ZMJ4, Q8NFR9, Q969H4, Q96AZ6, Q96RU7, Q9HC73, Q9HC73, Q9Y4X5	O14920, P00533, P04637, P06239, P07900, P10721, P12270, P14210, P14210, P22681, P22681, P35658, P38936, P40189, P40189, P42336, P42336, P45985, P45985, P49792, P51532, Q9Y3Z3	O14543, O14543, O14807, O14979, P04083, P07948, P07948, P09429, P09661, P18031, P18031, P18146, P25787, P25963, P42574, P46734, P51665, P51809, P51812, P61289, P63104, Q05655, Q15121, Q30154, Q53EL6, Q7Z699, Q8N5C8, Q8WU20, Q92530, Q9H0E2, Q9UBD9, Q9UKX7, Q9Y6Q6	FALSE	Homo sapiens	1076	33	29	22	0.0306691	0.0269517	0.0204461	Cytokine Signaling in Immune system	R-HSA-1280215	0.00117812	11.7812
						R-HSA-5578775	O00168, O00631, O14958, O14983, O15247, O43865, O43865, O60706, P05023, P05026, P0DP23, P13637, P14415, P16615, P17612, P19429, P20020, P21817, P23634, P26678, P29475, P30626, P31415, P32418, P48995, P50993, P54709, P54710, P57103, P58549, P59646, P68106, Q01814, Q09013, Q12797, Q13061, Q13554, Q13555, Q13557, Q13586, Q13586, Q13733, Q14571, Q14571, Q14573, Q14573, Q14643, Q14643, Q14654, Q14802,…		P05023	P23634, P54709, Q13586, Q13586	FALSE	Homo sapiens	59	4		1	0.0677966	0	0.0169492	Ion homeostasis	R-HSA-5578775	0.0011491	11.491
						R-HSA-194315	A1A4S6, A1IGU5, A5YM69, A6NGB9, A6NGB9, A6NHL2, A6NI28, A6NNZ2, A7KAX9, A8MVX0, B2RTY4, O00139, O00212, O00255, O00401, O00401, O00459, O14559, O14576, O14578-3, O14578-3, O14578, O14578, O14640, O14641, O14777, O14827, O14907, O14950, O14950, O14974, O14974, O14980, O15013, O15068, O15085, O15143, O15143, O15144, O15144, O15145, O15145, O15392, O15511, O15511, O15530, O43182, O43237, O43264, O43…	O14559, O60566, P0C0S5, P32019, P59998, P59998, Q99878, Q9H7P9, Q9NSP4	O14980, O75914, O75914, P35221, P35222, P35749, P35749, P46527, P49792, Q86UP2	P15153, P31150, P50748, P52757, P63104, Q05655, Q52LW3, Q53HL2, Q6ZW31, Q7L2Z9, Q8N2Z9, Q8NI77, Q8WYP5, Q96QD5, Q9BQE3, Q9HD26, Q9NSK0, Q9Y3M8	FALSE	Homo sapiens	486	18	9	10	0.037037	0.0185185	0.0205761	Signaling by Rho GTPases	R-HSA-194315	0.00114312	11.4312
						R-HSA-212300	O43189, O60814, O75530, P04908, P06899, P0C0S5, P0C5Y9, P16104, P20671, P23527, P26358, P33778, P57053, P58876, P62805, P62807, P68431, P84243, Q09028, Q15022, Q15910, Q16576, Q16777, Q16778, Q5T6S3, Q6FI13, Q6ZN18, Q71DI3, Q71UI9, Q8N257, Q92833, Q93077, Q93079, Q96A08, Q99877, Q99878, Q99879, Q99880, Q9BTM1, Q9UBC3, Q9Y483, Q9Y6K1	P0C0S5, Q99878	Q92833		FALSE	Homo sapiens	42		2	1	0	0.047619	0.0238095	PRC2 methylates histones and DNA	R-HSA-212300	0.00113379	11.3379
						R-HSA-5696399	O75925, O96019, P07992, P09874, P0C1Z6, P0CG47, P0CG48, P12004, P15927, P18074, P18858, P18887, P19447, P23025, P25490, P27694, P28340, P28715, P32780, P35244, P35249, P35250, P35251, P40937, P40938, P41208, P49005, P49916, P50613, P51946, P51948, P54725, P54727, P55854, P56282, P60709, P61088, P61201, P61956, P62877, P62979, P62987, P63165, P63279, Q01831, Q07864, Q13098, Q13619, Q13620, Q13888,…	Q13098	P28340, Q92889	P27694, Q53TQ3, Q9UBT6	FALSE	Homo sapiens	84	3	1	2	0.0357143	0.0119048	0.0238095	Global Genome Nucleotide Excision Repair (GG-NER)	R-HSA-5696399	0.00113379	11.3379
						R-HSA-5358351	A5LHX3, A5LHX3, A7MBM2, A7MBM2, A8K855, O00231, O00231, O00232, O00232, O00233, O00233, O00487, O00487, O14818, O14818, O43242, O43242, O43306, O43323, O43323, O43791, O60266, O60503, O75386, O75665, O75832, O75832, O95622, O95995, P04350, P07237, P08151, P08151, P0CG47, P0CG47, P0CG48, P0CG48, P0DPH7, P0DPH8, P10070, P10070, P10071, P10644, P13861, P17612, P17612, P17980, P17980, P20618, P20618,…	Q13200, Q13200	Q5JWF2, Q9UMX1, Q9UMX1	O75665, P22694, P22694, P25787, P25787, P51665, P51665, P61289, P61289, P63092, Q5JWF2, Q8NEZ3, Q92530, Q92530, Q9BQE3, Q9NWB7, Q9UBV2	FALSE	Homo sapiens	226	17	2	3	0.0752212	0.00884956	0.0132743	Signaling by Hedgehog	R-HSA-5358351	0.00111598	11.1598
						R-HSA-72306	A2RUC4, A8CG34, O14717, O15091, O15504, O43592, O60294, O60294, O75648, O75694, O75817, O75818, O95059, O95639, O95707, P07814, P12270, P33240, P35658, P37198, P49790, P49792, P52948-3, P52948-4, P52948-5, P55735, P57081, P57740, P62826, P78345, P78346, P78406, Q08J23, Q08J23, Q10570, Q12769, Q14657, Q2VPK5, Q32P41, Q52LJ0, Q53H54, Q5SRE5, Q5VV42, Q6IPR3, Q6YHU6, Q7L0Y3, Q7Z3B4, Q7Z4G4, Q7Z6J9, Q…	Q7Z7A3, Q99575	P12270, P35658, P49792	Q96S44, Q9NX74, Q9UKX7	FALSE	Homo sapiens	116	3	2	3	0.0258621	0.0172414	0.0258621	tRNA processing	R-HSA-72306	0.00111474	11.1474
						R-HSA-422356	O00445, O00555, O14610, O14610, O14775, O14775, O14842, O43306, O43865, O60262, O60262, O60488, O95398, O95573, O95622, O95837, O95837, P01275, P01275, P01308, P04899, P04899, P08913, P10644, P11166, P11168, P13861, P16520, P16520, P16671, P17252, P17612, P17612, P18825, P20309, P22612, P22612, P22694, P22694, P24588, P29966, P29992, P29992, P30679, P30679, P31321, P31323, P40145, P43220, P43220,…		Q5JWF2, Q5JWF2	P22694, P22694, P63092, P63092, Q5JWF2, Q5JWF2, Q9NQ66, Q9NQ66	FALSE	Homo sapiens	120	8		2	0.0666667	0	0.0166667	Regulation of insulin secretion	R-HSA-422356	0.00111111	11.1111
						R-HSA-5654732	O43320, O43597, O60258-1, O76093, P05230, P08620, P09038, P0CG47, P0CG48, P12034-1, P12931-1, P15056, P22607-1, P22607-2, P22681, P27361, P28482, P30153, P31371, P55075-1, P62714, P62979, P62987, P62993-1, P67775, Q06124, Q8WU20, Q9BUB5, Q9GZV9, Q9NP95		P22681	Q8WU20	FALSE	Homo sapiens	30	1		1	0.0333333	0	0.0333333	Negative regulation of FGFR3 signaling	R-HSA-5654732	0.00111111	11.1111
						R-HSA-2559582	O00762, O60814, O95231, P01100, P01583, P04908, P05231, P05412, P06899, P0C0S5, P0C5Y9, P0CG47, P0CG48, P10145, P11802, P16104, P17676, P17676, P19838, P20248, P20671, P23527, P24941, P27361, P28482, P30260, P33778, P38936, P40763, P42771, P42772, P42773, P46527, P51668, P51812, P51812, P51965, P55273, P57053, P58876, P60006, P62805, P62807, P62979, P62987, P68431, P78396, P84243, Q00534, Q04206,…	P0C0S5, Q99878	P38936, P46527	P51812, P51812	FALSE	Homo sapiens	85	2	2	2	0.0235294	0.0235294	0.0235294	Senescence-Associated Secretory Phenotype (SASP)	R-HSA-2559582	0.00110727	11.0727
						R-HSA-3214847	O14929, O15265, O15294, O15516, O60814, O60814, O75478, O75486, O75528, O75529, O94864, O95163, O95251, O95619, O95696, O96019, P04908, P04908, P06899, P06899, P0C0S8, P0C0S8, P15336, P20671, P20671, P23527, P23527, P23760, P33778, P33778, P51610, P55201, P58876, P58876, P60709, P61964, P61964, P62805, P62805, P62807, P62807, P68431, P68431, Q01658, Q09472, Q0PNE2, Q12962, Q14CW9, Q15014, Q15596,…	Q86TJ2, Q99878, Q99878	O15265, Q09472, Q92793	O95163, Q92993, Q9H8E8, Q9Y4A5	FALSE	Homo sapiens	138	4	3	3	0.0289855	0.0217391	0.0217391	HATs acetylate histones	R-HSA-3214847	0.00110271	11.0271
						R-HSA-446652	A5LHX3, O00231, O00232, O00233, O00487, O14818, O14920, O15111, O43187, O43242, O43318, O43353, O75832, O95256, O95760, O95998, P01583, P01584, P04271, P05067, P05112, P08311, P09429, P09917, P0CG47, P0CG48, P0DJI8, P14778, P17706, P17980, P18510, P19838, P20618, P25786, P25787, P25788, P25789, P25963, P27930, P28062, P28065, P28066, P28070, P28072, P28074, P29074, P29350, P29466, P35225, P35236,…	Q02750, Q13200, Q15678	O14920, P45985	P09429, P25787, P25963, P51665, P61289, Q8N5C8, Q92530, Q9H0E2	FALSE	Homo sapiens	142	8	3	2	0.056338	0.0211268	0.0140845	Interleukin-1 family signaling	R-HSA-446652	0.00109105	10.9105
						R-HSA-1500931	O00241, O00401, O00459, O00501, O14493, O14936, O15117, O15551, O43639, O43707, O43914, O60500, O60500, O60716, O75508, O75563, O95471, O95484, O95500, O95832, P02533, P03950, P05556, P06241, P06241, P12814, P12814, P12830, P12931-1, P13647, P14923, P15151, P16144, P16333, P19022, P21333, P22223, P23229, P27986, P29350, P33151, P35221, P35222, P35247, P35609, P41743, P42336, P42338, P46940, P4805…	O14493, Q15223	P35221, P35222, P42336	P41743, P48509, P50552, P56749, Q15569	FALSE	Homo sapiens	139	5	2	3	0.0359712	0.0143885	0.0215827	Cell-Cell communication	R-HSA-1500931	0.0010869	10.869
						R-HSA-194068	O14734, O14975, O15438, O75881, O95342, O95992, P02768, P17516, P19793, P22059, P22307-1, P22680, P42330, P46721, P51161, P51659, P51857, P52895, Q02318, Q04828, Q12908, Q14032, Q14973, Q15596, Q15788, Q16647, Q96RI1, Q96SU4, Q99424, Q9BXW6, Q9BZF2, Q9BZF3, Q9H1P3, Q9H2F3, Q9H4L5, Q9NPD5, Q9NSY2, Q9NYL5, Q9UHK6, Q9UNU6, Q9Y2P5, Q9Y6A2, Q9Y6L6	P51161	P02768, P19793		FALSE	Homo sapiens	43		1	2	0	0.0232558	0.0465116	Bile acid and bile salt metabolism	R-HSA-194068	0.00108167	10.8167
						R-HSA-5362517	O00330, O43174, O75452, O75911, O94788, P00326, P00352, P07327, P08319, P08559, P09622, P10276, P10515, P10826, P11177, P13631, P19793, P28702, P29373, P29762, P29803, P42330, P47895, P48443, P50416, Q01469, Q03181, Q15118, Q15119, Q15120, Q16654, Q6V0L0, Q8IZV5, Q8N3Y7, Q8NBN7, Q8TC12, Q92523, Q92781, Q9BPW9, Q9BTZ2, Q9H2A2, Q9HBH5, Q9NR63		P19793	P09622, P10276	FALSE	Homo sapiens	43	2		1	0.0465116	0	0.0232558	Signaling by Retinoic Acid	R-HSA-5362517	0.00108167	10.8167
						R-HSA-5654743	O43320, O43559, O43597, O60258-1, O76093, O95750, P01111, P01112, P01116-1, P01116-2, P05230, P08620, P09038, P0CG47, P0CG48, P10767, P12931-1, P15056, P19174, P22455, P22681, P27361, P27986, P28482, P29353-2, P29353-3, P30153, P31371, P42336, P55075-1, P62714, P62979, P62987, P62993-1, P67775, Q06124, Q07889, Q13480, Q86Z14, Q8WU20, Q9BUB5, Q9GZV9, Q9NP95		P22681, P42336	Q8WU20	FALSE	Homo sapiens	43	1		2	0.0232558	0	0.0465116	Signaling by FGFR4	R-HSA-5654743	0.00108167	10.8167
						R-HSA-5654741	O43320, O43559, O43597, O60258-1, O76093, P01111, P01112, P01116-1, P01116-2, P05230, P08620, P09038, P0CG47, P0CG48, P12034-1, P12931-1, P15056, P19174, P22607-1, P22607-2, P22681, P27361, P27986, P28482, P29353-2, P29353-3, P30153, P31371, P42336, P55075-1, P62714, P62979, P62987, P62993-1, P67775, Q06124, Q07889, Q13480, Q14435, Q8WU20, Q9BUB5, Q9GZV9, Q9NP95		P22681, P42336	Q8WU20	FALSE	Homo sapiens	43	1		2	0.0232558	0	0.0465116	Signaling by FGFR3	R-HSA-5654741	0.00108167	10.8167
						R-HSA-2454202	A0A075B6P5, A0A075B6P5, A0A075B6S6, A0A075B6S6, A0A0C4DH25, A0A0C4DH25, A0A0C4DH73, A0A0C4DH73, A0M8Q6, A0M8Q6, A2KUC3, A2KUC3, A2NJV5, A2NJV5, A2NXD2, A2NXD2, A5LHX3, O00231, O00232, O00233, O00459, O00487, O14733, O14818, O14920, O15111, O15530, O43242, O43318, O43561-2, O43561-2, O43865, O75791, O75791, O75832, O95267, O95644, O95999, O95999, P01100, P01111, P01112, P01116-1, P01116-2, P01593,…	Q13200, Q13233, Q13233	O14920, P42336, P45985, Q13233, Q13233, Q13469, Q9BXL7, Q9BXL7, Q9UDY8, Q9UDY8	P07948, P07948, P25787, P25963, P51665, P61289, Q12968, Q8N5C8, Q92530	FALSE	Homo sapiens	334	9	3	10	0.0269461	0.00898204	0.0299401	Fc epsilon receptor (FCERI) signaling	R-HSA-2454202	0.00107569	10.7569
						R-HSA-193704	A1IGU5, A5YM69, A8MVX0, O14827, O14920, O15013, O15068, O15085, O15379, O43307, O43353, O43521, O60229, O60906, O75962, O94827, O94989, P01138, P01138, P08138, P08138, P0CG47, P0CG48, P10911, P15498, P19838, P20916, P23515, P25963, P41743, P42574, P42575, P45983, P45983, P49768, P49810, P51617-1, P51617, P51617, P52565, P52735, P61586, P62258, P62979, P62987, P63000, P78536, P98174, Q00994, Q0420…	Q8WW43, Q9H7P9	O14920, Q92542	P25963, P41743, P42574, P49768	FALSE	Homo sapiens	106	4	2	2	0.0377358	0.0188679	0.0188679	p75 NTR receptor-mediated signalling	R-HSA-193704	0.001068	10.68
						R-HSA-5654733	O43320, O43597, O60258-1, O76093, O95750, P05230, P08620, P09038, P0CG47, P0CG48, P10767, P12931-1, P15056, P22455, P22681, P27361, P28482, P30153, P31371, P55075-1, P62714, P62979, P62987, P62993-1, P67775, Q06124, Q86Z14, Q8WU20, Q9BUB5, Q9GZV9, Q9NP95		P22681	Q8WU20	FALSE	Homo sapiens	31	1		1	0.0322581	0	0.0322581	Negative regulation of FGFR4 signaling	R-HSA-5654733	0.00104058	10.4058
						R-HSA-5655253	O15514, O15520, O43320, O60258-1, O76093, P01111, P01112, P01116-1, P01116-2, P05230, P05230, P08620, P09038, P09038, P10767, P11487, P12034-1, P13984, P19174, P19387, P19388, P21781, P21802-1, P21802-1, P21802-17, P21802-18, P21802-3, P21802-3, P21802-5, P21802, P21802, P24928, P27986, P30876, P31371, P35269, P36954, P42336, P52298, P52434, P52435, P53803, P55075-1, P61218, P62487, P62875, P6299…	P19388	P42336	P24928, Q8WU20	FALSE	Homo sapiens	54	2	1	1	0.037037	0.0185185	0.0185185	Signaling by FGFR2 in disease	R-HSA-5655253	0.00102881	10.2881
						R-HSA-72163	O15042, O15234, O15514, O43143, O43172, O43290, O43390, O43395, O43447, O43660, O43809, O60231, O60306, O60508, O60828, O75400, O75494, O75533, O75554, O75643, O75934, O75937, O75940, O94906, O94913, O95391, O95400, O95639, O95777, O95926, P07910, P08579, P08621, P09012, P09234, P09651, P09661, P11142, P13984, P14678, P14866, P16383, P17844, P19387, P19388, P22626, P24928, P26368, P26599, P30876,…	P19388, P26599, Q15029	O75533, P26368, Q15365	P09651, P09661, P14866, P24928, P52756, P67809, Q6UN15, Q8NAV1	FALSE	Homo sapiens	180	8	3	3	0.0444444	0.0166667	0.0166667	mRNA Splicing - Major Pathway	R-HSA-72163	0.00101852	10.1852
						R-HSA-392499	A0AVI4, A0AVT1, A0AVT1, A1E959, A2VDF0, A2VEC9, A4D1S5, A5LHX3, A6NCW0, A6NCW7, A6ND01, A6NHL2, A6NHL2, A6NK59, A6NNM8, A6NNZ2, A6NNZ2, A6PVC2, A8CG34, A8CG34, A8MTJ3, A8MUK1, C9J2P7, C9JJH3, C9JLJ4, C9JPN9, C9JR72, C9JVI0, D6R901, D6R9N7, D6RA61, D6RBQ6, D6RCP7, D6RJB6, O00194, O00231, O00232, O00233, O00237, O00255, O00257, O00257, O00303, O00391, O00399, O00471, O00482-2, O00487, O00567, O0062…	O43617, P00742, P0C0S5, P0DN86, P35611, P43308, P49368, P49368, P49590, P60842, Q12907, Q13098, Q13200, Q13489, Q13868, Q14118, Q14166, Q17RY6, Q5JPH6, Q5XUX1, Q5XUX1, Q6ZTW0, Q7Z434, Q7Z7F7, Q7Z7F7, Q86TJ2, Q86V97, Q8N307, Q8NEW0, Q8TBF5, Q8WW43, Q8WZA1, Q99878, Q9BYX4, Q9BZG8, Q9H3S5, Q9H9J4, Q9NWX5, Q9NZJ0, Q9P0M9, Q9P0M9, Q9UI10, Q9Y3D3, Q9Y3D3, Q9Y3U8, Q9Y3U8	O15169, O15265, P02768, P03372, P04637, P04637, P09958, P12270, P12270, P19793, P25054, P27797, P35222, P35658, P35658, P38398, P49792, P49792, P60228, P78527, Q09472, Q12888, Q13485, Q14145, Q14191, Q14676, Q6PD62, Q86UP2, Q8N3U4, Q8N726, Q8WVM7, Q92542, Q92560, Q92793, Q99496, Q99496, Q9Y2T1, Q9Y618	O14543, O15169, O43493, O43909, O60870, O75347, P04062, P08243, P09132, P09132, P10276, P10828, P12644, P16278, P25787, P25963, P27694, P30101, P35227, P35227, P35638, P37231, P40227, P40227, P41002, P45974, P49458, P49458, P49589, P49641, P49755, P51149, P51665, P53567, P53621, P56524, P56817, P61011, P61011, P61289, P61758, P67812, P67812, P78382, Q13330, Q15025, Q15056, Q15771, Q2TAA5, Q53HL2,…	FALSE	Homo sapiens	2336	100	46	38	0.0428082	0.0196918	0.0162671	Metabolism of proteins	R-HSA-392499	0.0010167	10.167
						R-HSA-1655829	O00763, O00767, O15503, O43462, O60907, O75845, O76062, O94855, O95486, O95487, O95749, P04035-1, P08047, P14324, P19793, P23511, P23511, P25208, P25208, P36956-1, P36956-1, P36956-3, P36956-3, P37268, P48449, P49327, P53602, P53992, P62826, Q01581, Q03426, Q07869, Q12770, Q12770, Q12772, Q12772, Q13085, Q13907, Q13952, Q13952, Q14534, Q14686, Q14703, Q14872, Q14974, Q15126, Q15436, Q15596, Q1564…		P19793, Q92793	Q13907, Q86X55	FALSE	Homo sapiens	63	2		2	0.031746	0	0.031746	Regulation of cholesterol biosynthesis by SREBP (SREBF)	R-HSA-1655829	0.00100781	10.0781
						R-HSA-390466	A6NHL2, A8MTJ3, O00567, O14556, O14610, O14775, O15212, O15379, O60262, O60925, O75916, O94810, O95302, O96020, P04062, P04350, P04637, P04899, P08754, P09471, P0DPH7, P0DPH8, P11488, P16520, P17987, P17987, P19086, P19087, P19784, P24864, P40227, P40227, P40763, P48643, P48643, P49368, P49368, P49758, P49802, P50150, P50151, P50990, P50990, P50991, P50991, P51784, P57775, P59768, P60709, P61758,…	P49368, P49368, Q5XUX1	P04637	P04062, P40227, P40227, P61758, Q92526, Q92526, Q9BQE3, Q9NRD1	FALSE	Homo sapiens	105	8	3	1	0.0761905	0.0285714	0.00952381	Chaperonin-mediated protein folding	R-HSA-390466	0.000997732	9.97732
						R-HSA-418346	O00408, O14610, O14610, O14775, O14775, O14983, O15547, O60262, O60262, O75343, O76074, O76083, P04114, P09769, P0DP23, P16284, P16520, P16520, P16615, P20020, P23634, P29350, P29474, P29475, P30153, P30154, P30626, P32418, P33402, P35228, P43119, P43119, P47712, P50150, P50150, P50151, P50151, P51575, P54750, P56373, P57103, P59768, P59768, P61952, P61952, P62714, P62873, P62873, P62879, P62879,…		Q5JWF2, Q5JWF2	P23634, P63092, P63092, Q13586, Q5JWF2, Q5JWF2	FALSE	Homo sapiens	110	6		2	0.0545455	0	0.0181818	Platelet homeostasis	R-HSA-418346	0.000991736	9.91736
						R-HSA-1250196	O14511, O14511, O14944, O14944, P00533, P00533, P01111, P01112, P01116-1, P01116-2, P01133, P01133, P04626, P04626, P17252, P21860-1, P21860-1, P29353-1, P29353-2, P29353, P29353, P35070, P35070, P56975, P56975, P62993-1, Q02156, Q02297-10, Q02297-10, Q02297, Q02297, Q05209, Q05209, Q05655, Q07889, Q15303-1, Q15303-1, Q15303-2, Q15303-2, Q15303-3, Q15303-3, Q8WWG1, Q8WWG1, Q99075, Q99075		P00533, P00533	Q05655	FALSE	Homo sapiens	45	1		2	0.0222222	0	0.0444444	SHC1 events in ERBB2 signaling	R-HSA-1250196	0.000987654	9.87654
						R-HSA-1226099	O15164, O15514, O15520, O43320, O60258-1, O76093, O94905, O95429, O95684, P01111, P01112, P01116-1, P01116-2, P05230, P05230, P08620, P09038, P09038, P10767, P11274, P11362-1, P11362-19, P11362, P11487, P12034-1, P13984, P19174, P19387, P19388, P21781, P21802-1, P21802-1, P21802-17, P21802-18, P21802-3, P21802-3, P21802-5, P21802, P21802, P22455, P22607-1, P22607-2, P22607, P24928, P27986, P30876…	P19388	P42336, Q92614	P24928, Q8WU20	FALSE	Homo sapiens	78	2	1	2	0.025641	0.0128205	0.025641	Signaling by FGFR in disease	R-HSA-1226099	0.000986193	9.86193
						R-HSA-391251	A6NHL2, A8MTJ3, O00567, O14556, O14610, O14775, O15212, O15379, O60262, O60925, O75347, O75916, O94810, O95302, O96020, P04062, P04350, P04637, P04899, P08754, P09471, P0DPH7, P0DPH8, P11488, P16520, P17987, P17987, P19086, P19087, P19784, P24864, P36404, P40227, P40227, P40763, P48643, P48643, P49368, P49368, P49758, P49802, P50150, P50151, P50990, P50990, P50991, P50991, P51784, P57775, P59768,…	P49368, P49368, Q5XUX1	P04637	O75347, P04062, P40227, P40227, P61758, Q92526, Q92526, Q9BQE3, Q9NRD1	FALSE	Homo sapiens	111	9	3	1	0.0810811	0.027027	0.00900901	Protein folding	R-HSA-391251	0.000973947	9.73947
						R-HSA-6785807	O00626, O14543, O15230, O15392, O15524, O43524, O60674, O75159, P00488, P01033, P01100, P01106, P01137, P01189, P01375, P01583, P01584, P01854, P01857, P01861, P02751, P03956, P04083, P04637, P05107, P05112, P05231, P05362, P05556, P06734, P07900, P08123, P08253, P08254, P08670, P08887, P09038, P09601, P09917, P0DJI8, P10145, P10415, P11142, P11215, P11309, P13500, P13725, P14210, P14625, P14780,…	P31749	P04637, P07900, P14210, P38936	O14543, P04083	FALSE	Homo sapiens	111	2	1	4	0.018018	0.00900901	0.036036	Interleukin-4 and Interleukin-13 signaling	R-HSA-6785807	0.000973947	9.73947
						R-HSA-1445148	A6NHL2, A6NNZ2, O00159, O00161, O00186, O00471, O15066, O43741, O60343, O60645, P04350, P0DP23, P0DPH7, P0DPH8, P11233, P14672, P17081, P20338, P27348, P31749, P31751, P31946, P31947, P35579, P51153, P54619, P54646, P60709, P61006, P61026, P61106, P61981, P62258, P62491, P63000, P63027, P63104, P63261, P68363, P68366, P68371, Q04917, Q12846, Q13509, Q13885, Q2PPJ7, Q3ZCM7, Q6PEY2, Q71U36, Q86TI0,…	O15066, P31749	Q9BZE9	P63104, Q8TAG9, Q9BQE3	FALSE	Homo sapiens	72	3	2	1	0.0416667	0.0277778	0.0138889	Translocation of SLC2A4 (GLUT4) to the plasma membrane	R-HSA-1445148	0.000964506	9.64506
						R-HSA-2428928	O00459, O14654, O15520, O15530, O43320, O60258-1, O76093, O95750, P01111, P01112, P01116-1, P01116-2, P01344, P05019, P05230, P08069, P08620, P09038, P10767, P11362-1, P11362-19, P11487, P12034-1, P21781, P21802-1, P21802-18, P21802-3, P21802-5, P22455, P22607-1, P22607-2, P27986, P31371, P31751, P31751, P35568, P35568, P36888, P42336, P42338, P49771, P55075-1, P62993-1, P62993-1, Q06124, Q07889,…	Q96RU7	O14654, P42336	Q8WU20	FALSE	Homo sapiens	65	1	1	2	0.0153846	0.0153846	0.0307692	IRS-related events triggered by IGF1R	R-HSA-2428928	0.000946746	9.46746
						R-HSA-72172	O15042, O15234, O15514, O43143, O43172, O43290, O43390, O43395, O43447, O43660, O43809, O60231, O60306, O60508, O60828, O75400, O75494, O75533, O75554, O75643, O75934, O75937, O75940, O94906, O94913, O95391, O95400, O95639, O95777, O95926, P07910, P08579, P08621, P09012, P09234, P09651, P09661, P11142, P13984, P14678, P14866, P16383, P17844, P19387, P19388, P22626, P24928, P26368, P26599, P30876,…	P19388, P26599, Q15029	O75533, P26368, Q15365	P09651, P09661, P14866, P24928, P52756, P67809, Q6UN15, Q8NAV1	FALSE	Homo sapiens	188	8	3	3	0.0425532	0.0159574	0.0159574	mRNA Splicing	R-HSA-72172	0.00093368	9.3368
						R-HSA-191859	A8CG34, O14744, O14893, O15504, O75694, O95149, P12270, P14678, P35658, P37198, P49790, P49792, P52298, P52948-3, P52948-4, P52948-5, P54105, P55735, P57678, P57740, P62304, P62306, P62308, P62314, P62316, P62318, P78406, Q09161, Q12769, Q16637, Q5SRE5, Q7Z3B4, Q8N1F7, Q8NFH3, Q8NFH4, Q8NFH5, Q8TEM1, Q8TEQ6, Q8WUM0, Q8WXD5, Q92621, Q96EE3-1, Q96EE3-2, Q96HA1, Q96RS0, Q99567, Q9BQA1, Q9BTX1, Q9BVL…		P12270, P35658, P49792	Q9UKX7	FALSE	Homo sapiens	57	1		3	0.0175439	0	0.0526316	snRNP Assembly	R-HSA-191859	0.000923361	9.23361
						R-HSA-194441	A8CG34, O14744, O14893, O15504, O75694, O95149, P12270, P14678, P35658, P37198, P49790, P49792, P52298, P52948-3, P52948-4, P52948-5, P54105, P55735, P57678, P57740, P62304, P62306, P62308, P62314, P62316, P62318, P78406, Q09161, Q12769, Q16637, Q5SRE5, Q7Z3B4, Q8N1F7, Q8NFH3, Q8NFH4, Q8NFH5, Q8TEM1, Q8TEQ6, Q8WUM0, Q8WXD5, Q92621, Q96EE3-1, Q96EE3-2, Q96HA1, Q96RS0, Q99567, Q9BQA1, Q9BTX1, Q9BVL…		P12270, P35658, P49792	Q9UKX7	FALSE	Homo sapiens	57	1		3	0.0175439	0	0.0526316	Metabolism of non-coding RNA	R-HSA-194441	0.000923361	9.23361
						R-HSA-174178	A5LHX3, O00231, O00232, O00233, O00487, O00762, O14818, O14965, O43242, O75832, O95997, P06400, P0CG47, P0CG48, P17980, P20618, P25786, P25787, P25788, P25789, P28062, P28065, P28066, P28070, P28072, P28074, P30260, P35998, P40306, P43686, P48556, P49720, P49721, P51665, P51668, P51965, P53350, P55036, P60006, P60896, P60900, P61289, P62191, P62195, P62333, P62979, P62987, Q06323, Q12834, Q13042,…	Q13200	P06400	P25787, P51665, P61289, Q92530	FALSE	Homo sapiens	74	4	1	1	0.0540541	0.0135135	0.0135135	APC/C:Cdh1 mediated degradation of Cdc20 and other APC/C:Cdh1 targeted proteins in late mitosis/early G1	R-HSA-174178	0.000913075	9.13075
						R-HSA-453276	A5LHX3, O00231, O00232, O00233, O00487, O00762, O14818, O14965, O43242, O43684, O60566, O75832, O95997, P06400, P06493, P0CG47, P0CG48, P14635, P17980, P20248, P20618, P24941, P25786, P25787, P25788, P25789, P28062, P28065, P28066, P28070, P28072, P28074, P30260, P35998, P40306, P43686, P48556, P49720, P49721, P51665, P51668, P51955, P51965, P53350, P55036, P60006, P60896, P60900, P61289, P62191,…	O60566, Q13200	P06400	P25787, P51665, P61289, Q92530, Q9UNH5	FALSE	Homo sapiens	88	5	2	1	0.0568182	0.0227273	0.0113636	Regulation of mitotic cell cycle	R-HSA-453276	0.000903926	9.03926
						R-HSA-174143	A5LHX3, O00231, O00232, O00233, O00487, O00762, O14818, O14965, O43242, O43684, O60566, O75832, O95997, P06400, P06493, P0CG47, P0CG48, P14635, P17980, P20248, P20618, P24941, P25786, P25787, P25788, P25789, P28062, P28065, P28066, P28070, P28072, P28074, P30260, P35998, P40306, P43686, P48556, P49720, P49721, P51665, P51668, P51955, P51965, P53350, P55036, P60006, P60896, P60900, P61289, P62191,…	O60566, Q13200	P06400	P25787, P51665, P61289, Q92530, Q9UNH5	FALSE	Homo sapiens	88	5	2	1	0.0568182	0.0227273	0.0113636	APC/C-mediated degradation of cell cycle proteins	R-HSA-174143	0.000903926	9.03926
						R-HSA-5683057	A5LHX3, O00231, O00232, O00233, O00451, O00459, O00487, O14511, O14613, O14807, O14818, O14827, O14944, O14980, O15020, O15211, O15399, O15520, O43242, O43320, O43374, O43524, O43559, O43561-2, O43924, O60229, O60258-1, O60542, O60609, O60674, O60725, O60729, O75608, O75832, O75914, O76093, O95267, O95294, O95750, P00533, P01106, P01111, P01112, P01116-1, P01116-2, P01116, P01127, P01133, P01135,…	P12931, Q02750, Q13200, Q13202, Q969H4, Q9HCJ0	O14980, O75914, P00533, P10721, P14210, P42336	O14807, P22694, P25787, P51665, P61289, Q15121, Q16181, Q7Z699, Q8WU20, Q92530, Q9UNH5	FALSE	Homo sapiens	338	11	6	6	0.0325444	0.0177515	0.0177515	MAPK family signaling cascades	R-HSA-5683057	0.000892826	8.92826
						R-HSA-9675108	A0MZ66, A5LHX3, A6NHL2, A6NHL2, A6NMZ7, A6NNZ2, A6NNZ2, A7E2V4, A8TX70, O00231, O00232, O00233, O00305, O00329, O00401, O00401, O00451, O00451, O00459, O00468, O00487, O00533, O00560, O14531, O14594, O14639, O14672, O14786, O14786, O14818, O14950, O15020, O15020, O15041, O15085, O15143, O15144, O15145, O15197, O15197, O15234, O15264, O15511, O43157, O43242, O43255, O43295, O43347, O43364, O43497,…	P12931, P12931, P46939, P59998, P98155, Q02750, Q13200, Q14118, Q14118, Q8WW43, Q9Y3U8	O75914, O75914, P00533, P07900, P35749, P42336, P51532, P51532, P53675, P78509, Q00610, Q00610, Q92542, Q9NQU5, Q9P286	O96013, P02461, P06756, P07948, P07948, P22694, P22694, P25787, P49768, P50552, P50552, P51665, P51812, P61289, Q14055, Q15742, Q8WU20, Q92530, Q9BQE3, Q9BQE3, Q9UNX3	FALSE	Homo sapiens	739	21	11	15	0.0284168	0.014885	0.0202977	Nervous system development	R-HSA-9675108	0.000878926	8.78926
						R-HSA-1643685	A0A075B6P5, A0A075B6P5, A0A075B6S6, A0A075B6S6, A0A0C4DH25, A0A0C4DH25, A0A0C4DH73, A0A0C4DH73, A0M8Q6, A0M8Q6, A2KUC3, A2KUC3, A2NJV5, A2NJV5, A2NXD2, A2NXD2, A2VEC9, A5D8V6, A5LHX3, A6NGB9, A6NGB9, A6NHL2, A6NLF2, A6NNZ2, A8CG34, A8CG34, A8MQ27, A8MTJ3, A8MYZ6, A9QM74, F5H8Q3, F5H8R0, F5H8R6, F5H8S6, F5H991, F5H9F9, F5H9I4, F5H9N4, F5H9N9, F5H9T4, F5HA06, F5HA10, F5HA93, F5HAC7, F5HAE6, F5HAM0,…	O43194, O60551, O75909, P00742, P05161, P10253, P12931, P17096, P18827, P19388, P19388, P31749, P50747, P51797, P59998, P59998, Q02750, Q03431, Q13200, Q13202, Q14118, Q6VY07, Q7Z2W4, Q8N307, Q8NES3, Q8WUM4, Q8WW43, Q8WZA1, Q969H4, Q96RT1, Q99878, Q9UBK8, Q9UQN3, Q9Y219, Q9Y3U8	O14920, O14980, O15169, O75376, O75376, P00533, P03372, P05023, P06239, P06400, P07900, P09958, P10721, P12270, P12270, P14210, P22681, P22681, P25054, P27797, P35222, P35658, P35658, P38936, P42336, P42345, P45985, P46527, P46531, P49792, P49792, P52701, Q00610, Q04721, Q09472, Q13485, Q5JTC6, Q5JWF2, Q5JWF2, Q7KZF4, Q8N726, Q92542, Q92614, Q92793, Q9UM47, Q9Y618, Q9Y618	O14807, O15169, O76082, P04632, P04632, P07948, P0DMV8, P15153, P16278, P21589, P22694, P22694, P24928, P24928, P25787, P25963, P49768, P49917, P50053, P51149, P51665, P56524, P61289, P63092, P63092, P78382, Q16881, Q2TAA5, Q5JWF2, Q5JWF2, Q6UN15, Q6ZMT4, Q7Z4H4, Q7Z699, Q8WU20, Q92530, Q96NR8, Q96ST3, Q99519, Q9BQE3, Q9NZZ3, Q9UBV2, Q9UKK3, Q9UKM7, Q9UKX7, Q9UKX7, Q9UNX3	FALSE	Homo sapiens	2109	47	35	47	0.0222854	0.0165955	0.0222854	Disease	R-HSA-1643685	0.00086648	8.6648
						R-HSA-168273	A8CG34, O00410, O15504, O15514, O75694, P03428, P03431, P03433, P03452, P03466, P03468, P03485, P03496, P03508, P05386, P05387, P05388, P06821, P07900, P08708, P08865, P09874, P0C0U1, P12270, P13984, P15880, P18077, P18124, P18621, P19387, P19388, P22090, P23396, P24928, P25398, P26373, P27635, P30050, P30876, P32969, P35268, P35269, P35658, P36578, P36954, P37198, P39019, P39023, P40429, P42677,…	P19388, Q9Y3U8	P07900, P12270, P35658, P49792	P24928, Q9UKX7, Q9UNX3	FALSE	Homo sapiens	152	3	2	4	0.0197368	0.0131579	0.0263158	Influenza Viral RNA Transcription and Replication	R-HSA-168273	0.000865651	8.65651
						R-HSA-5653656	A0A075B6P5, A0A075B6S6, A0A0C4DH25, A0A0C4DH73, A0M8Q6, A1L4H1, A2KUC3, A2NJV5, A2NXD2, A2RRP1, A2RUS2, A5D8V6, A5PLN9, A6NHL2, A6NHL2, A6NNZ2, A6NNZ2, B7ZC32, O00115, O00139, O00159, O00161, O00161, O00186, O00189, O00194, O00203, O00291, O00399, O00401, O00443, O00461, O00471, O00499, O00743, O14526, O14576, O14579, O14641, O14653, O14656, O14657, O14662, O14782, O14791, O14944, O14964, O14976,…	A1L4H1, O15066, O15066, O43617, O95235, P31749, P31749, P59998, Q12907, Q13098, Q15042, Q8NBV8, Q9NY64, Q9UQN3	P00533, P02452, P02768, P07900, P07900, P22681, P27797, P27797, P53675, Q00610, Q15643, Q9BZE9	O43493, O43739, O60749, O95295, P02461, P31150, P49641, P49755, P51149, P51809, P53365, P53621, P63104, Q02241, Q12981, Q14108, Q15102, Q15771, Q6IQ22, Q6QNY0, Q8NI77, Q8TAG9, Q92572, Q96D71, Q96Q05, Q9BQE3, Q9BQE3, Q9BTE1, Q9NQG7, Q9NSK0, Q9NZZ3, Q9UIL1, Q9Y5X1, Q9Y6B7	FALSE	Homo sapiens	818	34	14	12	0.0415648	0.0171149	0.0146699	Vesicle-mediated transport	R-HSA-5653656	0.000860827	8.60827
						R-HSA-73884	O15527-4, O15527, O60814, O60814, O95243, P04908, P04908, P06746, P06899, P06899, P09874, P0C0S5, P0C0S5, P0C5Y9, P0C5Y9, P12004, P13051-1, P15927, P16104, P16104, P18858, P18887, P20671, P20671, P23527, P23527, P27694, P27695, P28340, P29372, P33778, P33778, P35244, P35249, P35250, P35251, P39748, P40937, P40938, P49005, P49916, P54274, P54274, P56282, P57053, P57053, P58876, P58876, P62805, P62…	P0C0S5, P0C0S5, Q99878, Q99878, Q9NUX5, Q9NUX5	P28340	O95243, P27694, Q9NYB0, Q9NYB0	FALSE	Homo sapiens	108	4	6	1	0.037037	0.0555556	0.00925926	Base Excision Repair	R-HSA-73884	0.000857339	8.57339
						R-HSA-437239	A0MZ66, A6NHL2, A6NHL2, A6NNZ2, A6NNZ2, O75582, O75676, O94973, O94973, O95239, O95239, O95782, O95782, P04350, P04350, P09496, P09496, P0DPH7, P0DPH7, P0DPH8, P0DPH8, P12931-1, P15311, P15311, P26038, P26038, P28482, P32004, P32004, P35241, P35241, P49757, P50570, P51812, P53680, P53680, P60709, P60709, P63010, P63010, P63261, P63261, P68363, P68363, P68366, P68366, P68371, P68371, Q00610, Q0061…		Q00610, Q00610	P51812, Q9BQE3, Q9BQE3	FALSE	Homo sapiens	84	3		2	0.0357143	0	0.0238095	Recycling pathway of L1	R-HSA-437239	0.00085034	8.5034
						R-HSA-5619102	A8CG34, O00400, O15504, O43511, O60721, O75694, O76082, O95436, O95528, P00450, P01185, P02730, P08195, P11166, P11168, P12270, P13866, P19367, P23975, P30518, P31639, P35557, P35613, P35658, P37198, P37288, P40879, P43003, P43005, P47901, P49281, P49790, P49792, P50443, P52948-3, P52948-4, P52948-5, P53985, P55017, P55735, P57740, P78381, P78382, P78406, P82251, Q01959, Q02094, Q06495, Q07837, Q…		P12270, P35658, P49792	O76082, P78382, Q9UKX7	FALSE	Homo sapiens	103	3		3	0.0291262	0	0.0291262	SLC transporter disorders	R-HSA-5619102	0.000848336	8.48336
						R-HSA-216083	A6NMZ7, A8TX70, O00468, O75578, O75578, P02452, P02452, P02458, P02458, P02461, P02462, P02462, P02671, P02675, P02679, P02751, P04004, P04275, P05106, P05106, P05107, P05362, P05556, P05556, P05997, P06756, P06756, P07996, P08123, P08123, P08514, P08572, P08572, P08648, P08648, P10451, P10451, P11215, P12109, P12110, P12111, P12830, P13598, P13612, P13612, P16070, P16284, P17301, P17301, P18084,…		P02452, P02452	P02461, P06756, P06756, P26012, Q14055	FALSE	Homo sapiens	109	5		2	0.0458716	0	0.0183486	Integrin cell surface interactions	R-HSA-216083	0.00084168	8.4168
						R-HSA-5619115	A5LHX3, A8CG34, O00231, O00232, O00233, O00400, O00487, O14678, O14818, O15504, O43242, O43511, O60706, O60721, O75477, O75694, O75832, O76082, O94905, O95255, O95342, O95436, O95477, O95528, P00450, P01185, P02647, P02730, P08195, P0CG47, P0CG48, P11166, P11168, P12270, P13569, P13866, P17980, P19367, P20618, P21439, P23975, P25786, P25787, P25788, P25789, P28062, P28065, P28066, P28070, P28072,…	Q13200	P12270, P35658, P49792	O76082, P25787, P51665, P61289, P78382, Q92530, Q9UBV2, Q9UKX7	FALSE	Homo sapiens	180	8	1	3	0.0444444	0.00555556	0.0166667	Disorders of transmembrane transporters	R-HSA-5619115	0.000833333	8.33333
						R-HSA-3928663	O14950, O43921, O43921, O75116, P06241, P06241, P07947, P07947, P07948, P07948, P12931-1, P12931-1, P20827, P20827, P21709, P21709, P24844, P29317, P29317, P29320, P29320, P29322, P29322, P35579, P35580, P35749, P52797, P52797, P52798, P52798, P52803, P52803, P54756, P54756, P54764, P54764, P60660, P61586, P61586, Q13464, Q15375, Q15375, Q5JZY3, Q5JZY3, Q7Z406, Q8N5V2, Q8N5V2, Q9UF33, Q9UF33		P35749	P07948, P07948	FALSE	Homo sapiens	49	2		1	0.0408163	0	0.0204082	EPHA-mediated growth cone collapse	R-HSA-3928663	0.000832986	8.32986
						R-HSA-73887	A1IGU5, A5YM69, A8MVX0, O00220, O14763, O14827, O14920, O15013, O15068, O15085, O15111, O15379, O15519, O43307, O43318, O43353, O43521, O60229, O60906, O60906, O75604, O75962, O94827, O94989, O95429, P01138, P01138, P01375, P07385, P08138, P08138, P0CG47, P0CG48, P10911, P15059, P15498, P16767, P19438, P19838, P20916, P21580, P23515, P25445, P25963, P41743, P42574, P42575, P45983, P45983, P48023,…	Q13489, Q8TCT7, Q8WW43, Q9H7P9	O14920, Q92542	P25963, P41743, P42574, P49768, Q8N5C8, Q96EP0	FALSE	Homo sapiens	155	6	4	2	0.0387097	0.0258065	0.0129032	Death Receptor Signalling	R-HSA-73887	0.000832466	8.32466
						R-HSA-5663220	A6NHL2, A6NNZ2, O00139, O00212, O14576, O14640, O14641, O14777, O14980, O15392, O43237, O43264, O43683, O43684, O60566, O60610, O60879-2, O60879-3, O75044, O75122, O95229, O95466, O95466, P04350, P05556, P07737, P07737, P08134, P0DPH7, P0DPH8, P11831, P12931-1, P30153, P30154, P30622, P35080, P35080, P36873, P42677, P43034, P46060, P49450, P49454, P49792, P50748, P52948-5, P53350, P55735, P57740,…	O60566, Q9NSP4	O14980, P49792	P50748, Q53HL2, Q7L2Z9, Q8N2Z9, Q8NI77, Q8WYP5, Q9BQE3	FALSE	Homo sapiens	148	7	2	2	0.0472973	0.0135135	0.0135135	RHO GTPases Activate Formins	R-HSA-5663220	0.000821768	8.21768
						R-HSA-5654726	O15520, O43597, O60258-1, P05230, P08620, P09038, P0CG47, P0CG48, P10767, P11362-1, P11362-19, P11487, P12034-1, P12931-1, P15056, P22681, P23352, P27361, P28482, P30153, P31371, P55075-1, P62714, P62979, P62987, P62993-1, P67775, Q06124, Q8WU20, Q9BUB5, Q9GZV9, Q9HCT0, Q9NP95, Q9UEF7-1, Q9UEF7-2		P22681	Q8WU20	FALSE	Homo sapiens	35	1		1	0.0285714	0	0.0285714	Negative regulation of FGFR1 signaling	R-HSA-5654726	0.000816327	8.16327
						R-HSA-5654696	O15520, O43320, O43559, O60258-1, O76093, P01111, P01112, P01116-1, P01116-2, P05230, P08620, P09038, P10767, P11487, P12034-1, P19174, P21781, P21802-1, P21802-18, P21802-3, P21802-5, P27986, P29353-2, P29353-3, P31371, P42336, P55075-1, P62993-1, Q06124, Q07889, Q13480, Q8WU20, Q9GZV9, Q9HCT0, Q9NP95		P42336	Q8WU20	FALSE	Homo sapiens	35	1		1	0.0285714	0	0.0285714	Downstream signaling of activated FGFR2	R-HSA-5654696	0.000816327	8.16327
						R-HSA-5654687	O15520, O43155, O43559, O60258-1, P01111, P01112, P01116-1, P01116-2, P05230, P08620, P09038, P10767, P11362-1, P11362-19, P11487, P12034-1, P19174, P27986, P29353-2, P29353-3, P31371, P42336, P55075-1, P62993-1, Q06124, Q07889, Q13480, Q8WU20, Q9GZV9, Q9HCT0, Q9NP95, Q9NZU0, Q9NZU1, Q9UEF7-1, Q9UEF7-2		P42336	Q8WU20	FALSE	Homo sapiens	35	1		1	0.0285714	0	0.0285714	Downstream signaling of activated FGFR1	R-HSA-5654687	0.000816327	8.16327
						R-HSA-112382	A6NLF2, O00267, O15514, O60563, O60583, O75909, P13984, P18074, P18615, P19387, P19388, P19447, P23193, P24928, P30876, P32780, P35269, P36954, P42568, P50613, P50750, P51946, P51948, P52298, P52434, P52435, P53803, P55199, P61218, P62487, P62875, P63272, Q03111, Q08945, Q09161, Q13888, Q13889, Q14241, Q15369, Q15370, Q3SY89, Q6P1J9, Q6PD62, Q6ZYL4, Q7KZ85, Q8IXH7, Q8IYF1, Q8N7H5, Q8NG57, Q8WVC0,…	O75909, P19388	Q6PD62	P24928	FALSE	Homo sapiens	61	1	2	1	0.0163934	0.0327869	0.0163934	Formation of RNA Pol II elongation complex	R-HSA-112382	0.000806235	8.06235
						R-HSA-75955	A6NLF2, O00267, O15514, O60563, O60583, O75909, P13984, P18074, P18615, P19387, P19388, P19447, P23193, P24928, P30876, P32780, P35269, P36954, P42568, P50613, P50750, P51946, P51948, P52298, P52434, P52435, P53803, P55199, P61218, P62487, P62875, P63272, Q03111, Q08945, Q09161, Q13888, Q13889, Q14241, Q15369, Q15370, Q3SY89, Q6P1J9, Q6PD62, Q6ZYL4, Q7KZ85, Q8IXH7, Q8IYF1, Q8N7H5, Q8NG57, Q8WVC0,…	O75909, P19388	Q6PD62	P24928	FALSE	Homo sapiens	61	1	2	1	0.0163934	0.0327869	0.0163934	RNA Polymerase II Transcription Elongation	R-HSA-75955	0.000806235	8.06235
						R-HSA-418597	A5PLK6, A8MTJ3, O14610, O14775, O15492, O43306, O43306, O60262, O60266, O60266, O60503, O60503, O76081, O76081, O95622, O95622, P04899, P05129, P05771, P08754, P08913, P16520, P17252, P18089, P18825, P19086, P19086, P24723, P40145, P40145, P49795, P49798, P50150, P50151, P51828, P51828, P59768, P61952, P62873, P62879, P63092, P63096, P63211, P63215, P63218, Q02156, Q04759, Q05655, Q08462, Q08462,…		Q5JWF2	P63092, Q05655, Q5JWF2	FALSE	Homo sapiens	61	3		1	0.0491803	0	0.0163934	G alpha (z) signalling events	R-HSA-418597	0.000806235	8.06235
						R-HSA-2428924	O00459, O14654, O15520, O15530, O43320, O60258-1, O76093, O95750, P01111, P01112, P01116-1, P01116-2, P01344, P05019, P05230, P08069, P08620, P09038, P10767, P11362-1, P11362-19, P11487, P12034-1, P21781, P21802-1, P21802-18, P21802-3, P21802-5, P22455, P22607-1, P22607-2, P27986, P29353-1, P29353-1, P29353-2, P29353-2, P29353-3, P29353-3, P31371, P31751, P31751, P35568, P35568, P36888, P42336, P…	Q96RU7	O14654, P42336	Q8WU20	FALSE	Homo sapiens	71	1	1	2	0.0140845	0.0140845	0.028169	IGF1R signaling cascade	R-HSA-2428924	0.000793493	7.93493
						R-HSA-190828	A6NHL2, A6NHL2, A6NNZ2, A6NNZ2, O75712, O95377, O95452, P04350, P04350, P08034, P08034, P09496, P09497, P0DPH7, P0DPH7, P0DPH8, P0DPH8, P17302, P17302, P29033, P29033, P35212, P36382, P36383, P48165, P50570, P53675, P57773, P60709, P63261, P68363, P68363, P68366, P68366, P68371, P68371, P98082, Q00610, Q05193, Q13509, Q13509, Q13885, Q13885, Q3ZCM7, Q3ZCM7, Q5T442, Q6PEY0, Q6PEY2, Q6PEY2, Q71U36,…		P53675, Q00610	Q9BQE3, Q9BQE3	FALSE	Homo sapiens	71	2		2	0.028169	0	0.028169	Gap junction trafficking	R-HSA-190828	0.000793493	7.93493
						R-HSA-9660821	A8MTJ3, O00155, O14610, O14775, O14804, O43194, O43306, O43306, O60262, O60266, O60266, O60503, O60503, O60894, O60895, O60896, O75388, O95622, O95622, O95838, P01185, P01189, P01215, P01222, P01225, P01229, P01258, P01270, P01275, P01282, P01286, P04090, P04899, P05231, P06850, P06881, P07550, P08588, P08754, P09681, P09683, P0C0P6, P10092, P10644, P10997, P12272, P13861, P13945, P16220, P16220,…	O43194, Q03431	Q5JWF2, Q5JWF2	P22694, P22694, P63092, P63092, Q5JWF2, Q5JWF2, Q7Z4H4	FALSE	Homo sapiens	151	7	2	2	0.0463576	0.013245	0.013245	ADORA2B mediated anti-inflammatory cytokines production	R-HSA-9660821	0.000789439	7.89439
						R-HSA-168256	A0A075B6P5, A0A075B6P5, A0A075B6S6, A0A075B6S6, A0A0A6YYK7, A0A0C4DH25, A0A0C4DH25, A0A0C4DH73, A0A0C4DH73, A0AVT1, A0M8Q6, A0M8Q6, A2KUC3, A2KUC3, A2NJV5, A2NJV5, A2NXD2, A2NXD2, A5LHX3, A5LHX3, A6NGB9, A6NGB9, A6NHL2, A6NI73, A6NK59, A6NMB1, A6NNZ2, A8CG34, A8K4G0, A8MXU0, A9QM74, B1NKT1, B6A8C7, C9JR72, O00139, O00159, O00161, O00170, O00182, O00187-1, O00206, O00221, O00231, O00231, O00232, O…	O14879, O15066, O75888, O95235, P05161, P09912, P09919, P10253, P12931, P13501, P13747, P13747, P16619, P18827, P19388, P21283, P22392, P31749, P40305, P59998, P59998, P60842, P61916, Q02750, Q02750, Q04656, Q05086, Q13200, Q13200, Q13202, Q13233, Q13233, Q13489, Q13685, Q15646, Q15678, Q5XUX1, Q6GPH4, Q6ZMJ4, Q7Z434, Q7Z434, Q7Z6J8, Q86V97, Q8N307, Q8NEY4, Q8NFR9, Q92844, Q969H4, Q96A05, Q96AZ6,…	O14920, O14920, O75914, P00533, P02452, P04637, P06239, P06239, P07900, P10721, P12270, P14210, P14210, P22681, P22681, P27797, P29508, P35222, P35658, P38936, P40189, P40189, P42336, P42336, P42345, P45985, P45985, P49792, P51532, P78527, Q00610, Q09472, Q13233, Q13233, Q13469, Q13469, Q14145, Q92542, Q92793, Q9BXL7, Q9BXL7, Q9UDY8, Q9UDY8, Q9Y3Z3	O14543, O14543, O14807, O14979, O15120, O60911, O60911, O94874, P02461, P04083, P06756, P07948, P07948, P08603, P09211, P09429, P09429, P09661, P0DMV8, P0DMV9, P14209, P15153, P15529, P16278, P18031, P18031, P18146, P22694, P25787, P25787, P25963, P30101, P30101, P34810, P35237, P41002, P42574, P46734, P48060, P49768, P50552, P51149, P51665, P51665, P51809, P51812, P61289, P61289, P63104, Q02241,…	FALSE	Homo sapiens	2860	87	59	44	0.0304196	0.0206294	0.0153846	Immune System	R-HSA-168256	0.000785368	7.85368
						R-HSA-109582		O15066, O15066, O95235, P00742, P12931, P18827, P30291, P31749, Q13685, Q8IX07, Q9Y6I9	P02452, P02452, P02768, P04637, P06239, P14210, P42336, P48736, Q5JWF2, Q5JWF2	P06756, P07948, P11464, P14209, P15153, P18031, P22694, P23634, P35237, P54709, P56945, P63092, P63092, P63104, P69892, Q02241, Q05655, Q13586, Q5JWF2, Q5JWF2, Q6YHK3, Q8NI77, Q8NI77, Q92536, Q96BD5, Q96ST3, Q9BQE3, Q9NRF2, Q9NSK0, Q9UQQ2	FALSE	Homo sapiens	726	30	11	10	0.0413223	0.0151515	0.0137741	Hemostasis	R-HSA-109582	0.000777876	7.77876
						R-HSA-2404192	O00459, O14654, O15520, O15530, O43320, O60258-1, O75339, O76093, O95750, P01111, P01112, P01116-1, P01116-2, P01344, P05019, P05230, P08069, P08620, P09038, P10767, P11362-1, P11362-19, P11487, P12034-1, P21781, P21802-1, P21802-18, P21802-3, P21802-5, P22455, P22607-1, P22607-2, P27986, P29353-1, P29353-1, P29353-2, P29353-2, P29353-3, P29353-3, P31371, P31751, P31751, P35568, P35568, P36888, P…	Q96RU7	O14654, P42336	Q8WU20	FALSE	Homo sapiens	72	1	1	2	0.0138889	0.0138889	0.0277778	Signaling by Type 1 Insulin-like Growth Factor 1 Receptor (IGF1R)	R-HSA-2404192	0.000771605	7.71605
						R-HSA-69190	O75419, P09884, P12004, P15927, P18858, P25205, P27694, P28340, P33991, P33992, P33993, P35244, P35249, P35250, P35251, P39748, P40937, P40938, P49005, P49642, P49643, P49736, P51530, Q14181, Q14566, Q14691, Q14691, Q15054, Q9BRT9, Q9BRT9, Q9BRX5, Q9BRX5, Q9HCU8, Q9UJA3, Q9Y248, Q9Y248		P28340	P27694	FALSE	Homo sapiens	36	1		1	0.0277778	0	0.0277778	DNA strand elongation	R-HSA-69190	0.000771605	7.71605
						R-HSA-422475	A0MZ66, A5LHX3, A6NHL2, A6NHL2, A6NMZ7, A6NNZ2, A6NNZ2, A7E2V4, A8TX70, O00231, O00232, O00233, O00305, O00329, O00401, O00401, O00451, O00451, O00459, O00468, O00487, O00533, O00560, O14531, O14594, O14639, O14672, O14786, O14786, O14818, O14950, O15020, O15020, O15041, O15085, O15143, O15144, O15145, O15197, O15197, O15234, O15264, O15511, O43157, O43242, O43255, O43295, O43347, O43364, O43497,…	P12931, P12931, P59998, P98155, Q02750, Q13200, Q14118, Q8WW43, Q9Y3U8	O75914, O75914, P00533, P07900, P35749, P42336, P53675, P78509, Q00610, Q00610, Q92542, Q9NQU5, Q9P286	O96013, P02461, P06756, P07948, P07948, P22694, P22694, P25787, P49768, P50552, P50552, P51665, P51812, P61289, Q14055, Q8WU20, Q92530, Q9BQE3, Q9BQE3, Q9UNX3	FALSE	Homo sapiens	708	20	9	13	0.0282486	0.0127119	0.0183616	Axon guidance	R-HSA-422475	0.000752099	7.52099
						R-HSA-1474244	A6NHC0, A6NMZ7, A6NMZ7, A8MX76, A8TX70, A8TX70, O00468, O00468, O00469, O14594, O14672, O14672, O14815, O14936, O15072, O15146, O15230, O15230, O15232, O15460, O15484, O43184, O43897, O60568, O60882, O60882, O60911, O75056, O75056, O75096, O75173, O75173, O75578, O75578, O75718, O75808, O95393, O95450, O95460, O95967, O95967, P00747, P00747, P01023, P01033, P01127, P01137, P01137, P02452, P02452,…	P18827, P18827, P55082, Q14118, Q14118, Q16832	P02452, P02452, P09958, P09958, Q92542	O60911, P02461, P02461, P04632, P04632, P06756, P06756, P11532, P12644, P14543, P14543, P24347, P26012, P42574, P48509, P49768, Q14055, Q14055, Q14767, Q8IZC6	FALSE	Homo sapiens	418	20	6	5	0.0478469	0.0143541	0.0119617	Extracellular matrix organization	R-HSA-1474244	0.000744031	7.44031
						R-HSA-73854	O15160, O15160, O15446, O15446, O60814, O94776, O95602, O95602, O95983, P04908, P06899, P0C0S5, P0C5Y9, P0DPB5, P0DPB5, P16104, P17480, P18074, P19388, P19388, P19447, P20226, P20226, P20671, P23527, P27361, P32780, P33778, P50613, P51946, P51948, P52434, P52434, P53803, P53803, P57053, P58876, P61218, P61218, P62805, P62807, P62875, P62875, P68431, P84243, Q03468, Q09028, Q12873, Q13185, Q13330,…	P0C0S5, P19388, P19388, Q99878	Q14839	Q13330, Q9H9Y6, Q9H9Y6	FALSE	Homo sapiens	97	3	4	1	0.0309278	0.0412371	0.0103093	RNA Polymerase I Promoter Clearance	R-HSA-73854	0.000743969	7.43969
						R-HSA-556833	A0FGR8, A0FGR9, A0JLT2, A1L3X0, A5D6W6, A6NFH5, A8MXV4, A9YTQ3, B0YJ81, C9JRZ8, O00116, O00154, O00327, O00329, O00443, O00459, O00519, O00562, O00750, O00763, O00767, O14494, O14495, O14561, O14684, O14734, O14735, O14832, O14939, O14939, O14975, O14986, O15056, O15120, O15121, O15228, O15254, O15269, O15270, O15296, O15327, O15357, O15379, O15438, O15496, O15503, O15516, O15528, O15540, O43426,…	A5D6W6, P51161, P53007, Q15528, Q96PD7, Q96RU7, Q99743, Q99743, Q9BQK8, Q9UL19, Q9Y2X0	O75342, O75376, P02768, P19793, P19793, P42336, P48736, Q09472, Q92793, Q92793, Q9Y618	O14832, O15120, O15228, O76082, O95864, O95864, P04062, P07108, P11474, P16278, P22694, P37231, P48060, P48651, P55084, Q13503, Q13907, Q16881, Q86X55, Q86X55, Q8TBF2, Q92539, Q96G25, Q96ST3, Q99519, Q9BUT1, Q9HAU0, Q9HBZ2, Q9NPJ3, Q9UBK2, Q9Y5L2	FALSE	Homo sapiens	790	31	11	11	0.0392405	0.0139241	0.0139241	Metabolism of lipids	R-HSA-556833	0.000740266	7.40266
						R-HSA-381119	O14595, O14653, O14773, O43462, O43462, O43731, O43889, O43889, O43909, O75460, O75460, O76024, O94979, O95070, O95453, P02545, P05198, P05198, P08240, P08243, P08833, P0C869, P0DMM9, P10145, P11021, P13500, P14625, P17676, P17861-2, P18847, P18848, P18848, P18850, P18850, P20042, P20042, P23511, P23511, P25208, P25208, P27797, P29353, P35611, P35638, P41091, P41091, P43307, P49748, P49840, P5185…	P35611, Q13868	P27797	O43909, P08243, P35638, P53567, Q93075, Q9BQ90	FALSE	Homo sapiens	104	6	2	1	0.0576923	0.0192308	0.00961538	Unfolded Protein Response (UPR)	R-HSA-381119	0.000739645	7.39645
						R-HSA-109704	O00459, O15520, O15530, O43320, O60258-1, O76093, O95750, P05230, P08620, P09038, P10767, P11362-1, P11362-19, P11487, P12034-1, P21781, P21802-1, P21802-18, P21802-3, P21802-5, P22455, P22607-1, P22607-2, P27986, P31371, P31751, P31751, P35568, P36888, P42336, P42338, P49771, P55075-1, P62993-1, Q06124, Q13370, Q13370, Q13480, Q5T1C6, Q86Z14, Q8NEB9, Q8WU20, Q96RU7, Q99570, Q9GZV9, Q9HCT0, Q9NP9…	Q96RU7	P42336	Q8WU20	FALSE	Homo sapiens	52	1	1	1	0.0192308	0.0192308	0.0192308	PI3K Cascade	R-HSA-109704	0.000739645	7.39645
						R-HSA-76002	A8MTJ3, O00186, O00194, O00254, O00254, O00292, O00391, O00459, O14498, O14610, O14610, O14775, O14775, O15439, O15530, O15530, O43561, O43707, O43852, O43915, O60245, O60262, O60262, O75083, O75167, O75912, O94919, O95267, O95267, O95398, O95837, O95837, O95866, P00441, P00451, P00488, P00734, P00746, P00747, P01009, P01011, P01023, P01033, P01042, P01127, P01133, P01137, P01344, P02452, P02647,…	P12931, P31749, Q13685, Q9Y6I9	P02452, P02768, P06239, P14210, P42336, P48736	P07948, P15153, P18031, P56945, P63104, Q05655, Q6YHK3	FALSE	Homo sapiens	299	7	4	6	0.0234114	0.0133779	0.0200669	Platelet activation, signaling and aggregation	R-HSA-76002	0.000738247	7.38247
						R-HSA-157858	A6NHL2, A6NHL2, A6NNZ2, A6NNZ2, O75712, O95377, O95452, P04350, P04350, P08034, P08034, P09496, P09497, P0DPH7, P0DPH7, P0DPH8, P0DPH8, P12931-2, P17302, P17302, P29033, P29033, P35212, P36382, P36383, P48165, P50570, P53675, P57773, P60709, P63261, P68363, P68363, P68366, P68366, P68371, P68371, P98082, Q00610, Q05193, Q07157, Q07157, Q13509, Q13509, Q13885, Q13885, Q3ZCM7, Q3ZCM7, Q5T442, Q6PEY…		P53675, Q00610	Q9BQE3, Q9BQE3	FALSE	Homo sapiens	74	2		2	0.027027	0	0.027027	Gap junction trafficking and regulation	R-HSA-157858	0.00073046	7.3046
						R-HSA-5654727	O15520, O43320, O43597, O60258-1, O76093, P05230, P08620, P09038, P0CG47, P0CG48, P10767, P11487, P12034-1, P12931-1, P15056, P21781, P21802-1, P21802-18, P21802-3, P21802-5, P22681, P27361, P28482, P30153, P31371, P55075-1, P62714, P62979, P62987, P62993-1, P67775, Q06124, Q8WU20, Q9BUB5, Q9GZV9, Q9HCT0, Q9NP95		P22681	Q8WU20	FALSE	Homo sapiens	37	1		1	0.027027	0	0.027027	Negative regulation of FGFR2 signaling	R-HSA-5654727	0.00073046	7.3046
						R-HSA-913531	A8CG34, A9QM74, B1NKT1, O00505, O00629, O00635, O14543, O14543, O14879, O14896, O14933, O15131, O15344, O15504, O15524, O15524, O43432, O60573, O60674, O60674, O75369, O75382, O75688, O75694, O75925, O95786, P00973, P01562, P01562, P01563, P01563, P01566, P01566, P01567, P01567, P01568, P01568, P01569, P01569, P01570, P01570, P01571, P01571, P01574, P01574, P01579, P01579, P01889, P01891, P01892,…	O14879, P05161, P09912, P13747, P40305, P60842, Q15646, Q6GPH4, Q96AZ6, Q9Y4X5	P12270, P35658, P49792, Q9Y3Z3	O14543, O14543, P18031, P18031, P18146, Q05655, Q30154, Q9UKX7	FALSE	Homo sapiens	317	8	10	4	0.0252366	0.0315457	0.0126183	Interferon Signaling	R-HSA-913531	0.000716496	7.16496
						R-HSA-73864	O15160, O15160, O15446, O15446, O60814, O94776, O95602, O95602, O95983, P04908, P06899, P0C0S5, P0C5Y9, P0DPB5, P0DPB5, P16104, P17480, P18074, P19388, P19388, P19447, P20226, P20226, P20671, P23527, P27361, P32780, P33778, P50613, P51946, P51948, P52434, P52434, P53803, P53803, P57053, P58876, P61218, P61218, P62805, P62807, P62875, P62875, P68431, P84243, Q03468, Q09028, Q12873, Q13185, Q13330,…	P0C0S5, P19388, P19388, Q99878	Q14839	Q13330, Q9H9Y6, Q9H9Y6	FALSE	Homo sapiens	99	3	4	1	0.030303	0.040404	0.010101	RNA Polymerase I Transcription	R-HSA-73864	0.000714213	7.14213
						R-HSA-376176	A5LHX3, A7E2V4, O00231, O00232, O00233, O00487, O14786, O14818, O15234, O43242, O43295, O43347, O43364, O43639, O75044, O75093, O75094, O75094, O75122, O75832, O75914, O94813, O94813, O95631, O96013, P00519, P00519, P05386, P05387, P05388, P07737, P08708, P08865, P0CG47, P0CG47, P0CG48, P0CG48, P11940, P12931, P13861, P15170, P15880, P16298, P16333, P17252, P17252, P17612, P17980, P18077, P18124,…	P12931, Q13200, Q14118, Q9Y3U8	O75914, Q9NQU5, Q9P286	O96013, P22694, P25787, P50552, P50552, P51665, P61289, Q92530, Q9UNX3	FALSE	Homo sapiens	234	9	4	3	0.0384615	0.017094	0.0128205	Signaling by ROBO receptors	R-HSA-376176	0.000712251	7.12251
						R-HSA-1660499	O00329, O00443, O00459, O00750, O14986, O15056, O15327, O15357, O43426, O60331, O75747, P20338, P20339, P27986, P42336, P42338, P48426, P48736, P51813, P60484, P61106, P78356, P84077, Q01968, Q12923, Q13496, Q13613, Q13614, Q13615, Q15735, Q5UE93, Q86WG5, Q8NCE2, Q8TBX8, Q8TCG2, Q8WYR1, Q92569, Q92835, Q96EF0, Q96JA3, Q96PE3, Q96QG7, Q96T51, Q99755, Q9BT40, Q9BTU6, Q9H4M7, Q9HAU0, Q9HB19, Q9HB20,…		P42336, P48736	Q9HAU0	FALSE	Homo sapiens	53	1		2	0.0188679	0	0.0377358	Synthesis of PIPs at the plasma membrane	R-HSA-1660499	0.000711997	7.11997
						R-HSA-74752	O00459, O15342, O15520, O15530, O43320, O60258-1, O75348, O76093, O95670, O95750, P01111, P01112, P01116-1, P01116-2, P01308, P05230, P06213, P08620, P09038, P10767, P11362-1, P11362-19, P11487, P12034-1, P15313, P21281, P21283, P21781, P21802-1, P21802-18, P21802-3, P21802-5, P22455, P22607-1, P22607-2, P27361, P27449, P27986, P28482, P29353, P29353, P31371, P31751, P31751, P35568, P35568, P3654…	P21283, Q8NEY4, Q96A05, Q96RU7	P42336	Q15904, Q8WU20	FALSE	Homo sapiens	92	2	4	1	0.0217391	0.0434783	0.0108696	Signaling by Insulin receptor	R-HSA-74752	0.000708885	7.08885
						R-HSA-202430	A0A0A6YYK7, P01730, P01733, P01737, P01848, P01850, P01903, P01906, P01909, P01911, P01912, P01920, P04229, P04234, P04435, P04437, P04440, P05538, P06239, P07766, P09693, P13760, P13761, P13762, P20036, P20039, P20963-1, P43403, P79483, Q29974, Q30134, Q30154, Q30167, Q5Y7A7, Q95IE3, Q9GIY3, Q9TQE0, Q9Y2R2		P06239	Q30154	FALSE	Homo sapiens	38	1		1	0.0263158	0	0.0263158	Translocation of ZAP-70 to Immunological synapse	R-HSA-202430	0.000692521	6.92521
						R-HSA-5625740	O14950, O14974, O14974, O15530, O60237, O60237, O60341, O60814, P04908, P06899, P07288, P08134, P0C0S5, P0C5Y9, P10275, P16104, P20151, P20671, P23527, P24844, P27348, P30307, P31946, P31947, P33778, P35579, P35580, P35749, P57053, P58876, P60660, P61586, P61981, P62140, P62140, P62258, P62745, P62805, P62807, P63000, P63104, P68431, P84243, Q04917, Q13153, Q15596, Q16512, Q16513, Q16777, Q16778,…	P0C0S5, Q99878	P35749	P63104	FALSE	Homo sapiens	66	1	2	1	0.0151515	0.030303	0.0151515	RHO GTPases activate PKNs	R-HSA-5625740	0.000688705	6.88705
						R-HSA-168249	A0A075B6P5, A0A075B6P5, A0A075B6S6, A0A075B6S6, A0A0C4DH25, A0A0C4DH25, A0A0C4DH73, A0A0C4DH73, A0M8Q6, A0M8Q6, A2KUC3, A2KUC3, A2NJV5, A2NJV5, A2NXD2, A2NXD2, A5LHX3, A6NGB9, A6NGB9, A6NMB1, A8K4G0, A8MXU0, B6A8C7, O00159, O00161, O00187-1, O00206, O00231, O00232, O00233, O00241, O00244, O00264, O00391, O00401, O00401, O00459, O00462, O00487, O00560, O00571, O00584, O00602, O00754, O00764, O1467…	P05161, P10253, P13747, P13747, P19388, P21283, P22392, P59998, P59998, P61916, Q02750, Q04656, Q13200, Q13233, Q13233, Q13489, Q13685, Q7Z434, Q7Z434, Q8N307, Q8NEY4, Q92844, Q96A05, Q9BQ95, Q9BYX4, Q9BYX4	O14920, O75914, P06239, P06239, P07900, P29508, P35222, P42336, P45985, P45985, P78527, Q09472, Q13233, Q13233, Q13469, Q92542, Q92793, Q9BXL7, Q9BXL7, Q9UDY8, Q9UDY8	O15120, O60911, P06756, P07948, P07948, P08603, P09211, P09429, P09429, P0DMV8, P0DMV9, P15153, P15529, P16278, P22694, P25787, P25963, P34810, P35237, P46734, P48060, P49768, P51149, P51665, P51812, P61289, Q05655, Q12905, Q12913, Q12968, Q16666, Q4KMQ2, Q8N5C8, Q92530, Q99519, Q9BT43, Q9H0E2, Q9H1D9	FALSE	Homo sapiens	1397	38	26	21	0.0272011	0.0186113	0.0150322	Innate Immune System	R-HSA-168249	0.000688663	6.88663
						R-HSA-5689603	A5LHX3, O00231, O00232, O00233, O00487, O14818, O15105, O15294, O43242, O75832, O96019, P01137, P04908, P09936, P0C0S8, P0C1Z6, P0CG47, P0CG47, P0CG48, P0CG48, P15374, P17980, P20618, P20671, P25490, P25786, P25787, P25788, P25789, P28062, P28065, P28066, P28070, P28072, P28074, P35998, P36897, P37173, P40306, P43686, P48556, P49720, P49721, P51610, P51665, P55036, P60709, P60896, P60900, P61289,…	Q13200, Q99878	Q92560	P25787, P51665, P61289, Q53TQ3, Q92530	FALSE	Homo sapiens	101	5	2	1	0.049505	0.019802	0.00990099	UCH proteinases	R-HSA-5689603	0.000686207	6.86207
						R-HSA-1650814	A6NMZ7, A8TX70, O00469, O15072, O15460, O43897, O60568, O75718, O95450, P02452, P02458, P02461, P02462, P05997, P07237, P08123, P08572, P12107, P12109, P12110, P12111, P13497, P13674, P13942, P20849, P20908, P23284, P25067, P25940, P27658, P29400, P39059, P39060, P50454, P53420, Q01955, Q02388, Q02809, Q03692, Q05707, Q07092, Q14031, Q14050, Q14055, Q14993, Q15113, Q17RW2, Q2UY09, Q32P28, Q5TAT6,…		P02452	P02461, Q14055, Q8IZC6	FALSE	Homo sapiens	67	3		1	0.0447761	0	0.0149254	Collagen biosynthesis and modifying enzymes	R-HSA-1650814	0.0006683	6.683
						R-HSA-1280218	A0A075B6P5, A0A075B6P5, A0A075B6S6, A0A075B6S6, A0A0A6YYK7, A0A0C4DH25, A0A0C4DH25, A0A0C4DH73, A0A0C4DH73, A0AVT1, A0M8Q6, A0M8Q6, A2KUC3, A2KUC3, A2NJV5, A2NJV5, A2NXD2, A2NXD2, A5LHX3, A5LHX3, A6NHL2, A6NI73, A6NK59, A6NNZ2, A8K4G0, C9JR72, O00139, O00161, O00206, O00221, O00231, O00231, O00232, O00232, O00233, O00233, O00329, O00329, O00399, O00459, O00478, O00481, O00487, O00487, O00762, O14…	O15066, O95235, P13747, P13747, P31749, Q05086, Q13200, Q13200, Q5XUX1, Q7Z6J8, Q86V97, Q96RU7, Q9C037, Q9NWX5	O14920, O14920, O75914, P02452, P06239, P27797, P42336, P42345, Q00610, Q13469, Q13469, Q14145, Q9BXL7, Q9BXL7, Q9UDY8, Q9UDY8	O14543, O60911, O60911, O94874, P02461, P06756, P07948, P07948, P14209, P22694, P25787, P25787, P25963, P30101, P30101, P41002, P50552, P51149, P51665, P51665, P61289, P61289, P63104, Q02241, Q12913, Q12968, Q12968, Q13191, Q13586, Q13586, Q30154, Q7KYR7, Q8NC69, Q8NI77, Q92530, Q92530, Q969T4, Q96LR5, Q9BQE3, Q9BTE1, Q9NRD1, Q9NSK0, Q9NXK8, Q9UBF6, Q9UBS8	FALSE	Homo sapiens	1189	45	14	16	0.0378469	0.0117746	0.0134567	Adaptive Immune System	R-HSA-1280218	0.000667741	6.67741
						R-HSA-8953854	A2RUC4, A5LHX3, A5YKK6, A8CG34, O00148, O00231, O00232, O00233, O00267, O00425, O00487, O00541, O00566, O00566, O00567, O00567, O14717, O14730, O14744, O14818, O14893, O14980, O15042, O15091, O15116, O15116, O15213, O15213, O15234, O15504, O15514, O43143, O43148, O43172, O43242, O43290, O43390, O43395, O43447, O43592, O43660, O43709, O43809, O43818, O43818, O60231, O60294, O60294, O60306, O60508,…	O75888, P19388, P26599, P31749, P60842, Q13200, Q13868, Q14137, Q15029, Q7Z7A3, Q96CB9, Q99575, Q9Y3U8	O14980, O75533, P12270, P26368, P35658, P49792, Q14690, Q14690, Q15365	O75691, O75691, P09651, P09661, P0DMV8, P14866, P24928, P25787, P51665, P52756, P61289, P63104, P67809, Q05655, Q15007, Q6UN15, Q86U44, Q8NAV1, Q92530, Q92540, Q96FV9, Q96GA3, Q96S44, Q99547, Q9NX74, Q9UKX7, Q9UNX3	FALSE	Homo sapiens	737	27	13	9	0.036635	0.0176391	0.0122117	Metabolism of RNA	R-HSA-8953854	0.000662777	6.62777
						R-HSA-9679506	O15393, O43633, O60674, O60885, O75116, O94973, O95782, P04150, P05023, P05556, P06400, P07437, P07711, P08887, P09958, P0C6U8, P0C6X7, P0CG47, P0CG48, P12268, P13612, P14314, P14778, P15692, P15907, P17844, P20839, P21453, P21964, P23458, P26572, P27824, P29597, P40337, P49840, P49841, P52333, P53680, P55072, P59594, P59595, P59596, P59632, P59635, P59636, P59637, P62942, P62979, P62987, P63010,…	Q9UQN3	P05023, P06400, P09958	Q9UKK3	FALSE	Homo sapiens	97	1	1	3	0.0103093	0.0103093	0.0309278	SARS-CoV Infections	R-HSA-9679506	0.000637687	6.37687
						R-HSA-5668914	A2VEC9, O00468, O14594, O14678, O14841, O15072, O15305, O15488, O15528, O43505, O43826, O60494, O60762, O60938, O75056, O75173, O75352, O75487, O75874, O75881, O94766, O94777, O95196, O95278, O95340, O95436, O95450, O95461, P00439, P01189, P05062, P05093, P05108, P05165, P05166, P06865, P07585, P07686, P07902, P07988, P07996, P08236, P08686, P09848, P0C7M3, P0CG47, P0CG48, P10109, P10253, P10619,…	P10253, P18827, P50747, Q14118, Q8N307, Q8NES3, Q8WZA1, Q9UBK8	P46531, Q04721, Q9UM47	P16278, P50053, Q2TAA5, Q99519, Q9UKM7	FALSE	Homo sapiens	250	5	8	3	0.02	0.032	0.012	Diseases of metabolism	R-HSA-5668914	0.000624	6.24
						R-HSA-1474290	A6NMZ7, A8TX70, O00469, O15072, O15460, O43897, O60568, O60882, O60911, O75718, O95450, P02452, P02458, P02461, P02462, P05997, P07237, P07711, P07858, P08123, P08254, P08572, P09237, P12107, P12109, P12110, P12111, P13497, P13674, P13942, P14780, P16144, P20849, P20908, P23229, P23284, P25067, P25774, P25940, P27658, P28300, P29400, P39059, P39060, P45452, P48509, P50454, P53420, P58215, Q01955,…		P02452	O60911, P02461, P48509, Q14055, Q8IZC6	FALSE	Homo sapiens	90	5		1	0.0555556	0	0.0111111	Collagen formation	R-HSA-1474290	0.000617284	6.17284
						R-HSA-72187	O00148, O15234, O43809, O60508, O75152, O94913, O95391, O95639, P26368, P33240, P38919, P51003, P52298, P61326, P82979, P84103, Q01081, Q01130, Q05048, Q05519, Q07955, Q08170, Q09161, Q10570, Q12996, Q13242, Q13243, Q13247, Q13769, Q13838, Q15287, Q16629, Q6I9Y2, Q6UN15, Q86U42, Q86V81, Q86W42, Q8IYB3, Q8N684, Q8NI27, Q8WU68, Q92620, Q92797, Q92989, Q96A72, Q96FV9, Q96J01, Q96QD9, Q9BY77, Q9BZI7,…		P26368	Q6UN15, Q96FV9	FALSE	Homo sapiens	57	2		1	0.0350877	0	0.0175439	mRNA 3'-end processing	R-HSA-72187	0.000615574	6.15574
						R-HSA-5673001	A5LHX3, O00231, O00232, O00233, O00451, O00459, O00487, O14511, O14807, O14818, O14827, O14944, O15020, O15211, O15399, O15520, O43242, O43320, O43374, O43559, O43561-2, O43924, O60258-1, O60542, O60609, O60674, O60725, O75608, O75832, O76093, O95267, O95294, O95750, P00533, P01111, P01112, P01116-1, P01116-2, P01116, P01127, P01133, P01135, P01589, P02549, P02671, P02675, P02679, P02751, P04049,…	P12931, Q02750, Q13200, Q13202, Q969H4	P00533, P10721, P14210, P42336	O14807, P25787, P51665, P61289, Q15121, Q7Z699, Q8WU20, Q92530	FALSE	Homo sapiens	292	8	5	4	0.0273973	0.0171233	0.0136986	RAF/MAP kinase cascade	R-HSA-5673001	0.000609871	6.09871
						R-HSA-204998	A1IGU5, A5YM69, A8MVX0, O14827, O15013, O15068, O15085, O43307, O43521, O60229, O75962, O94827, O94989, P01138, P01138, P08138, P08138, P0CG47, P0CG48, P10911, P15498, P42574, P42575, P45983, P45983, P49768, P49810, P52735, P62258, P62979, P62987, P63000, P98174, Q00994, Q07889, Q07890, Q12774, Q12802, Q12979, Q13009, Q13352, Q13352, Q13501, Q14155, Q14344, Q15052, Q15811, Q5JSP0, Q5VST9, Q5VV41,…	Q8WW43, Q9H7P9	Q92542	P42574, P49768	FALSE	Homo sapiens	81	2	2	1	0.0246914	0.0246914	0.0123457	Cell death signalling via NRAGE, NRIF and NADE	R-HSA-204998	0.000609663	6.09663
						R-HSA-163685	O00445, O00555, O00763, O14610, O14610, O14775, O14775, O14842, O43306, O43741, O43741, O43865, O60262, O60262, O60266, O60488, O60503, O95398, O95573, O95622, O95837, O95837, P01275, P01275, P01308, P04899, P04899, P08913, P10644, P10644, P11166, P11168, P13861, P13861, P16118, P16520, P16520, P16671, P17252, P17612, P17612, P18825, P20309, P22612, P22612, P22694, P22694, P24588, P29401, P29966,…		Q5JWF2, Q5JWF2	P22694, P22694, P63092, P63092, Q5JWF2, Q5JWF2, Q9NQ66, Q9NQ66	FALSE	Homo sapiens	162	8		2	0.0493827	0	0.0123457	Integration of energy metabolism	R-HSA-163685	0.000609663	6.09663
						R-HSA-2871796	A0A075B6P5, A0A075B6S6, A0A0C4DH25, A0A0C4DH73, A0M8Q6, A2KUC3, A2NJV5, A2NXD2, O14733, O43561-2, O75791, P01100, P01111, P01112, P01116-1, P01116-2, P01593, P01594, P01597, P01599, P01601, P01602, P01611, P01614, P01615, P01619, P01624, P01699, P01700, P01701, P01703, P01704, P01705, P01706, P01709, P01714, P01715, P01717, P01718, P01721, P01742, P01743, P01762, P01763, P01764, P01766, P01767, P…	Q13233, Q13233	P45985, Q13233, Q13233	P07948	FALSE	Homo sapiens	122	1	2	3	0.00819672	0.0163934	0.0245902	FCERI mediated MAPK activation	R-HSA-2871796	0.000604676	6.04676
						R-HSA-199991	A2RRP1, A2RUS2, A5D8V6, A5PLN9, A6NHL2, A6NHL2, A6NNZ2, A6NNZ2, B7ZC32, O00115, O00139, O00159, O00161, O00161, O00186, O00189, O00194, O00203, O00291, O00399, O00401, O00443, O00461, O00471, O00499, O00743, O14526, O14576, O14579, O14641, O14653, O14656, O14657, O14662, O14782, O14944, O14964, O14976, O15020, O15027, O15056, O15066, O15066, O15084, O15144, O15145, O15155, O15260, O15498, O15511,…	O15066, O15066, O43617, O95235, P31749, P31749, P59998, Q12907, Q13098, Q15042, Q8NBV8, Q9NY64, Q9UQN3	P00533, P22681, P53675, Q00610, Q15643, Q9BZE9	O43493, O43739, O60749, O95295, P31150, P49641, P49755, P51149, P51809, P53365, P53621, P63104, Q02241, Q12981, Q14108, Q15102, Q15771, Q6IQ22, Q6QNY0, Q8NI77, Q8TAG9, Q92572, Q96D71, Q96Q05, Q9BQE3, Q9BQE3, Q9BTE1, Q9NQG7, Q9NSK0, Q9NZZ3, Q9UIL1, Q9Y5X1, Q9Y6B7	FALSE	Homo sapiens	676	33	13	6	0.0488166	0.0192308	0.00887574	Membrane Trafficking	R-HSA-199991	0.00060397	6.0397
						R-HSA-196854	O00468, O00763, O00764, O14638, O14678, O60218, O60494, O60779, O75056, O75208, O75487, O75874, O75891, O95237, O95396, O95445, O95497, O95498, O95544, O96007, O96033, P00167, P00374, P00374, P00387, P01130, P02647, P02647, P02649, P02649, P02652, P02652, P02655, P02655, P02656, P02656, P02753, P02766, P04114, P04114, P04118, P05165, P05166, P06727, P06727, P06858, P07477, P07900, P09455, P0DP23,…	P18827, P31749, P50747, Q9BQB6, Q9UBK8	P07900, Q9NQX3	P00374, P00374, P21589, P34896, Q03393, Q8IW45, Q9UKK3	FALSE	Homo sapiens	200	7	5	2	0.035	0.025	0.01	Metabolism of vitamins and cofactors	R-HSA-196854	0.0006	6
						R-HSA-1632852	A6NHL2, A6NHL2, A6NNZ2, A6NNZ2, O14576, O14576, O43237, O43237, O43504, O43633, O43741, O43741, O60260, O60664, O75143, O75385, O94817, O94817, O94826, O95140, O95166, O95352, O95352, O95613, O95613, O96008, P04350, P04350, P07900, P08670, P0CG47, P0CG47, P0CG48, P0CG48, P0DPH7, P0DPH7, P0DPH8, P0DPH8, P11142, P12931-1, P13569, P13569, P19784, P21796, P42345, P49815, P50542, P54619, P54619, P5464…	P50542, Q00613, Q9UQN3	P07900, P42345, Q13315	Q15382, Q8TDY2, Q9BQE3, Q9BQE3	FALSE	Homo sapiens	188	4	3	3	0.0212766	0.0159574	0.0159574	Macroautophagy	R-HSA-1632852	0.00059416	5.9416
						R-HSA-5684996	A5LHX3, O00231, O00232, O00233, O00451, O00459, O00487, O14511, O14807, O14818, O14827, O14944, O15020, O15211, O15399, O15520, O43242, O43320, O43374, O43559, O43561-2, O43924, O60258-1, O60542, O60609, O60674, O60725, O75608, O75832, O76093, O95267, O95294, O95750, P00533, P01111, P01112, P01116-1, P01116-2, P01116, P01127, P01133, P01135, P01589, P02549, P02671, P02675, P02679, P02751, P04049,…	P12931, Q02750, Q13200, Q13202, Q969H4	P00533, P10721, P14210, P42336	O14807, P25787, P51665, P61289, Q15121, Q7Z699, Q8WU20, Q92530	FALSE	Homo sapiens	299	8	5	4	0.0267559	0.0167224	0.0133779	MAPK1/MAPK3 signaling	R-HSA-5684996	0.000581649	5.81649
						R-HSA-72702	O00303, O15371, O15372, O75821, O75822, P05198, P06730, P08708, P08865, P15880, P20042, P22090, P23396, P23588, P25398, P39019, P41091, P42677, P46781, P46782, P46783, P47813, P55010, P55884, P60228, P60842, P60866, P61247, P62081, P62241, P62244, P62249, P62263, P62266, P62269, P62273, P62277, P62280, P62701, P62753, P62841, P62847, P62851, P62854, P62857, P62861, P62979, P63220, Q04637, Q13347,…	P60842	P60228	Q15056	FALSE	Homo sapiens	59	1	1	1	0.0169492	0.0169492	0.0169492	Ribosomal scanning and start codon recognition	R-HSA-72702	0.000574548	5.74548
						R-HSA-72649	O00303, O15371, O15372, O75821, O75822, P05198, P06730, P08708, P08865, P11940, P15880, P20042, P22090, P23396, P23588, P25398, P39019, P41091, P42677, P46781, P46782, P46783, P47813, P55884, P60228, P60842, P60866, P61247, P62081, P62241, P62244, P62249, P62263, P62266, P62269, P62273, P62277, P62280, P62701, P62753, P62841, P62847, P62851, P62854, P62857, P62861, P62979, P63220, Q04637, Q13347,…	P60842	P60228	Q15056	FALSE	Homo sapiens	59	1	1	1	0.0169492	0.0169492	0.0169492	Translation initiation complex formation	R-HSA-72649	0.000574548	5.74548
						R-HSA-389948	A0A0A6YYK7, P01730, P01733, P01737, P01848, P01850, P01903, P01906, P01909, P01911, P01912, P01920, P04229, P04234, P04435, P04437, P04440, P05538, P06239, P07766, P09693, P13760, P13761, P13762, P20036, P20039, P20963-1, P29350, P41240, P79483, Q06124, Q15116, Q29974, Q30134, Q30154, Q30167, Q5Y7A7, Q95IE3, Q9BQ51, Q9GIY3, Q9NZQ7, Q9TQE0		P06239	Q30154	FALSE	Homo sapiens	42	1		1	0.0238095	0	0.0238095	PD-1 signaling	R-HSA-389948	0.000566893	5.66893
						R-HSA-9607240	A5LHX3, O00231, O00232, O00233, O00451, O00459, O00487, O14511, O14807, O14818, O14827, O14944, O15020, O15211, O15399, O15520, O15530, O43242, O43320, O43374, O43559, O43561-2, O43924, O60258-1, O60542, O60609, O60674, O60725, O75608, O75832, O76093, O95267, O95294, O95750, P00533, P01111, P01112, P01116-1, P01116-2, P01116, P01127, P01133, P01135, P01589, P02549, P02671, P02675, P02679, P02751,…	P12931, Q02750, Q13200, Q13202, Q969H4, Q96RU7	P00533, P10721, P14210, P42336	O14807, P25787, P51665, P61289, Q15121, Q7Z699, Q8WU20, Q92530	FALSE	Homo sapiens	315	8	6	4	0.0253968	0.0190476	0.0126984	FLT3 Signaling	R-HSA-9607240	0.000564374	5.64374
						R-HSA-168643	O14862, O14862, O14920, O15111, O15264, O15553, O43187, O43318, O43353, O43353, O43586, P05067, P06179, P06179, P08238, P09616, P0CG47, P0CG48, P10415, P10599, P10599, P19838, P21580, P29466, P29466, P41785, P41785, P42575, P49662, P51617, P52564, P52616, P52616, P53778, P55211, P61088, P62979, P62987, Q00653, Q04206, Q07817, Q13404, Q13489, Q13490, Q13685, Q14790, Q15750, Q15759, Q16539, Q8N5C8,…	Q13489, Q13685	O14920	Q8N5C8	FALSE	Homo sapiens	73	1	2	1	0.0136986	0.0273973	0.0136986	Nucleotide-binding domain, leucine rich repeat containing receptor (NLR) signaling pathways	R-HSA-168643	0.000562957	5.62957
						R-HSA-9678108	O15393, O43633, P06400, P07711, P0C6U8, P0C6X7, P0CG47, P0CG48, P14314, P15907, P17844, P26572, P27824, P40337, P49840, P49841, P55072, P59594, P59595, P59596, P59632, P59635, P59636, P59637, P62979, P62987, P63165, P63279, Q10472, Q11201, Q11203, Q11206, Q13724, Q14457, Q14697, Q16842, Q2NL67, Q460N5, Q53GL7, Q80H93, Q8IXQ6, Q8N3A8, Q8N5Y8, Q8NDV1, Q8NEB9, Q8TBF4, Q8WUX9, Q96CF2, Q96FZ7, Q99570,…	Q9UQN3	P06400	Q9UKK3	FALSE	Homo sapiens	60	1	1	1	0.0166667	0.0166667	0.0166667	SARS-CoV-1 Infection	R-HSA-9678108	0.000555556	5.55556
						R-HSA-72662	O00303, O15371, O15372, O75821, O75822, P05198, P06730, P08708, P08865, P11940, P15880, P20042, P22090, P23396, P23588, P25398, P39019, P41091, P42677, P46781, P46782, P46783, P47813, P55884, P60228, P60842, P60866, P61247, P62081, P62241, P62244, P62249, P62263, P62266, P62269, P62273, P62277, P62280, P62701, P62753, P62841, P62847, P62851, P62854, P62857, P62861, P62979, P63220, Q04637, Q13347,…	P60842	P60228	Q15056	FALSE	Homo sapiens	60	1	1	1	0.0166667	0.0166667	0.0166667	Activation of the mRNA upon binding of the cap-binding complex and eIFs, and subsequent binding to 43S	R-HSA-72662	0.000555556	5.55556
						R-HSA-8852135	A0AVI4, A0AVT1, A0AVT1, O00623, O00762, O60683, O60814, O75150, O75381, O95999, P01892, P04439, P06899, P09727, P0CG47, P0CG47, P0CG48, P0CG48, P12004, P15374, P22314, P23527, P28328, P33778, P45974, P49427, P49459, P50542-1, P50542-2, P50876, P51668, P51965, P55072, P58876, P60604, P61077, P61086, P61088, P62253, P62256, P62807, P62837, P62979, P62979, P62987, P62987, P63146, P68036, P78527, Q14…		P78527, Q6PD62	P45974, Q969T4	FALSE	Homo sapiens	85	2		2	0.0235294	0	0.0235294	Protein ubiquitination	R-HSA-8852135	0.000553633	5.53633
						R-HSA-5663205	A0A075B6P5, A0A075B6P5, A0A075B6S6, A0A075B6S6, A0A0C4DH25, A0A0C4DH25, A0A0C4DH73, A0A0C4DH73, A0M8Q6, A0M8Q6, A2KUC3, A2KUC3, A2NJV5, A2NJV5, A2NXD2, A2NXD2, A5D8V6, A5LHX3, A6NGB9, A6NGB9, A6NHL2, A6NLF2, A6NNZ2, A8CG34, A8CG34, A8MTJ3, A9QM74, F5H8Q3, F5H8R0, F5H8R6, F5H8S6, F5H991, F5H9F9, F5H9I4, F5H9N4, F5H9N9, F5H9T4, F5HA06, F5HA10, F5HA93, F5HAC7, F5HAE6, F5HAM0, F5HAR3, F5HAS7, F5HAY6,…	O43194, O60551, O75909, P05161, P12931, P17096, P19388, P19388, P59998, P59998, Q02750, Q03431, Q13200, Q6VY07, Q8WUM4, Q99878, Q9UQN3, Q9Y3U8	O14980, O75376, P00533, P05023, P06239, P06400, P07900, P09958, P12270, P12270, P22681, P22681, P27797, P35222, P35658, P35658, P45985, P49792, P49792, Q00610, Q5JWF2, Q5JWF2, Q9Y618	P07948, P0DMV8, P21589, P22694, P22694, P24928, P24928, P25787, P49917, P51149, P51665, P61289, P63092, P63092, Q16881, Q5JWF2, Q5JWF2, Q7Z4H4, Q92530, Q9BQE3, Q9NZZ3, Q9UKK3, Q9UKX7, Q9UKX7, Q9UNX3	FALSE	Homo sapiens	1339	25	18	23	0.0186706	0.0134429	0.017177	Infectious disease	R-HSA-5663205	0.000551614	5.51614
						R-HSA-4086400	A5LHX3, O00231, O00232, O00233, O00487, O14640, O14640, O14641, O14641, O14818, O43242, O60353, O60353, O75084, O75084, O75832, O94973, O95782, O96014, O96014, P04628, P04628, P05129, P05771, P07737, P09496, P09497, P0CG47, P0CG48, P15153, P17252, P17980, P20618, P25786, P25787, P25788, P25789, P28062, P28065, P28066, P28070, P28072, P28074, P32121, P34925, P35998, P40306, P41221, P41221, P43686,…	Q13200	Q00610	P15153, P25787, P51665, P61289, Q92530	FALSE	Homo sapiens	105	5	1	1	0.047619	0.00952381	0.00952381	PCP/CE pathway	R-HSA-4086400	0.000544218	5.44218
						R-HSA-5696395	O75925, P07992, P09874, P0CG47, P0CG48, P15927, P18074, P19447, P23025, P27694, P28715, P32780, P35244, P41208, P50613, P51946, P51948, P54725, P54727, P55854, P61088, P61956, P62877, P62979, P62987, P63165, P63279, Q01831, Q13619, Q13620, Q13888, Q13889, Q15819, Q16531, Q6ZNA4, Q6ZYL4, Q70EL2, Q86WJ1, Q92466, Q92759, Q92889, Q9UGN5, Q9Y6X2		Q92889	P27694	FALSE	Homo sapiens	43	1		1	0.0232558	0	0.0232558	Formation of Incision Complex in GG-NER	R-HSA-5696395	0.000540833	5.40833
						R-HSA-9663891	A6NHL2, A6NHL2, A6NNZ2, A6NNZ2, O14576, O14576, O43237, O43237, O43741, O60260, O60664, O75385, O94817, O94826, O95140, O95613, O95613, O96008, P04350, P04350, P07900, P08670, P0CG47, P0CG47, P0CG48, P0CG48, P0DPH7, P0DPH7, P0DPH8, P0DPH8, P11142, P12931-1, P13569, P13569, P19784, P21796, P50542, P54619, P54646, P55072, P61088, P61088, P62979, P62979, P62987, P62987, P63167, P63167, P67870, P6836…	P50542, Q00613	P07900, Q13315	Q9BQE3, Q9BQE3	FALSE	Homo sapiens	122	2	2	2	0.0163934	0.0163934	0.0163934	Selective autophagy	R-HSA-9663891	0.00053749	5.3749
						R-HSA-112399	O00459, O15520, O15530, O43320, O60258-1, O76093, O95750, P01111, P01112, P01116-1, P01116-2, P05230, P08620, P09038, P10767, P11362-1, P11362-19, P11487, P12034-1, P21781, P21802-1, P21802-18, P21802-3, P21802-5, P22455, P22607-1, P22607-2, P27986, P31371, P31751, P31751, P35568, P35568, P36888, P42336, P42338, P49771, P55075-1, P62993-1, P62993-1, Q06124, Q07889, Q07889, Q13370, Q13370, Q13480,…	Q96RU7	P42336	Q8WU20	FALSE	Homo sapiens	61	1	1	1	0.0163934	0.0163934	0.0163934	IRS-mediated signalling	R-HSA-112399	0.00053749	5.3749
						R-HSA-9612973	A5D8V6, A6NHL2, A6NHL2, A6NNZ2, A6NNZ2, O14576, O14576, O43237, O43237, O43504, O43633, O43633, O43741, O43741, O60260, O60664, O75143, O75385, O94817, O94817, O94826, O95140, O95166, O95352, O95352, O95613, O95613, O96008, P04350, P04350, P07900, P07998, P08238, P08670, P08670, P0CG47, P0CG47, P0CG48, P0CG48, P0DPH7, P0DPH7, P0DPH8, P0DPH8, P11142, P12931-1, P13473, P13569, P13569, P14136, P1978…	P50542, Q00613, Q9UQN3, Q9UQN3	P07900, P42345, Q13315	Q15382, Q8TDY2, Q9BQE3, Q9BQE3	FALSE	Homo sapiens	212	4	4	3	0.0188679	0.0188679	0.0141509	Autophagy	R-HSA-9612973	0.000533998	5.33998
						R-HSA-373080	O00144, O00744, O00755, O14610, O14775, O14904, O14905, O43323, O60262, O60353, O60894, O60895, O60896, O75084, O95838, O96014, P01258, P01270, P01275, P01282, P01286, P04628, P06850, P06881, P08174, P09544, P09681, P09683, P10092, P10997, P12272, P16520, P18509, P24387, P30988, P32241, P34998, P35318, P41221, P41586, P41587, P43220, P47872, P48546, P48960, P49190, P50150, P50151, P55089, P56703,…	Q03431, Q96RP3	Q5JWF2	P63092, Q5JWF2, Q7Z4H4	FALSE	Homo sapiens	97	3	2	1	0.0309278	0.0206186	0.0103093	Class B/2 (Secretin family receptors)	R-HSA-373080	0.000531406	5.31406
						R-HSA-8978868	A1L3X0, A8MXV4, B0YJ81, O00154, O00519, O00763, O00767, O14561, O14684, O14734, O14832, O14975, O15254, O15296, O43741, O43772, O43808, O60427, O60488, O60760, O75342, O75521-2, O76082, O95573, O95822-2, O95864, O95864, P04798, P05165, P05166, P05177, P07108, P07203, P07203, P09110, P09917, P09960, P0C024, P10632, P11310, P11712, P13584, P15428, P16050, P16152, P16219, P16444, P18054, P18283, P18…	P53007	O75342, P19793	O14832, O76082, O95864, O95864, P07108, P55084, Q8TBF2, Q9NPJ3	FALSE	Homo sapiens	185	8	1	2	0.0432432	0.00540541	0.0108108	Fatty acid metabolism	R-HSA-8978868	0.000525931	5.25931
						R-HSA-983231	A6NHL2, A6NNZ2, B7ZC32, O00139, O14492, O14782, O14782, O15066, O15066, O15315, O15525, O15525, O43502, O43572, O43896, O60333, O60341, O60674, O60675, O60675, O75037, O95140, O95235, O95239, P00519, P01562, P01563, P01566, P01567, P01568, P01569, P01570, P01571, P01574, P02042, P02100, P04350, P04637, P05013, P05014, P05015, P0DPH7, P0DPH8, P10242, P10644, P10914, P13861, P14316, P15976, P17612,…	O15066, O15066, O95235, P30291, Q8IX07	P04637	P22694, P69892, Q02241, Q8NI77, Q8NI77, Q96BD5, Q96ST3, Q9BQE3, Q9NRF2, Q9NSK0, Q9UQQ2	FALSE	Homo sapiens	175	11	5	1	0.0628571	0.0285714	0.00571429	Factors involved in megakaryocyte development and platelet production	R-HSA-983231	0.000522449	5.22449
						R-HSA-373760	A0MZ66, A6NHL2, A6NHL2, A6NNZ2, A6NNZ2, O00533, O00560, O14594, O14786, O14786, O15020, O15020, O43525, O43526, O43602, O60462, O60939, O75578, O75582, O75676, O94856, O94856, O94973, O94973, O95239, O95239, O95372, O95782, O95782, P00533, P02549, P02549, P04350, P04350, P05106, P05556, P05556, P06756, P07942, P08514, P08648, P09496, P09496, P0DPH7, P0DPH7, P0DPH8, P0DPH8, P11047, P11142, P11277,…	Q02750	P00533, Q00610, Q00610	P06756, P51812, Q9BQE3, Q9BQE3	FALSE	Homo sapiens	170	4	1	3	0.0235294	0.00588235	0.0176471	L1CAM interactions	R-HSA-373760	0.000519031	5.19031
						R-HSA-2980736	A8MTJ3, O00471, O14842, O43474, O60282, O60645, O75787, P00797, P01019, P01019, P01189, P01215, P01222, P01225, P01229, P01241, P01275, P01275, P01308, P01308, P05019, P05111, P06276, P07339, P07492, P08311, P08473, P08476, P09529, P09681, P09681, P0DN86, P12821, P15086, P15088, P15144, P16519, P16520, P16870, P20718, P22303, P23141, P23946, P26367, P27487, P29120, P29120, P33176, P35222, P41159,…	P0DN86, Q8NEW0	P35222	P67812, P67812, Q8TAG9	FALSE	Homo sapiens	99	3	2	1	0.030303	0.020202	0.010101	Peptide hormone metabolism	R-HSA-2980736	0.000510152	5.10152
						R-HSA-2132295	A6NHL2, A6NNZ2, O00139, O00399, O14576, O14782, O15020, O15066, O43237, O43747, O60911, O75935, O94855, O94973, O94979, O95235, O95239, O95486, O95487, O95782, P01903, P01906, P01909, P01911, P01912, P01920, P04229, P04233, P04350, P04440, P05538, P06340, P07339, P07711, P07858, P09496-1, P09496, P09668, P0DPH7, P0DPH8, P10619, P13284, P13760, P13761, P13762, P13765, P14091, P18627, P20036, P2003…	O15066, O95235	Q00610	O60911, P51149, Q02241, Q30154, Q8NI77, Q9BQE3, Q9BTE1, Q9NSK0	FALSE	Homo sapiens	142	8	2	1	0.056338	0.0140845	0.00704225	MHC class II antigen presentation	R-HSA-2132295	0.000495933	4.95933
						R-HSA-1430728	A0FGR8, A0FGR9, A0JLT2, A1L3X0, A2RU49, A5D6W6, A5LHX3, A5YM72, A6NDG6, A6NFH5, A6NGU5, A6NH21, A6NK58, A8CG34, A8MXV4, A9YTQ3, B0YJ81, C9JRZ8, O00116, O00142, O00154, O00170, O00204-1, O00204-2, O00217, O00219, O00231, O00232, O00233, O00327, O00329, O00330, O00338, O00401, O00443, O00445, O00459, O00462, O00468, O00468, O00483, O00487, O00519, O00555, O00562, O00746, O00748, O00750, O00754, O00…	A5D6W6, O00748, O14874, O15245, O75600, P10253, P18827, P18827, P22102, P22392, P26440, P27708, P31749, P32019, P50747, P51161, P53007, P55851, Q13200, Q13232, Q14749, Q14749, Q15528, Q16773, Q63HM1, Q8N3J5, Q8N465, Q96GA7, Q96PD7, Q96RU7, Q99743, Q99743, Q9BQ95, Q9BQB6, Q9BQK8, Q9BRR6, Q9BY32, Q9GZT4, Q9HD34, Q9NPH2, Q9UBK8, Q9UL19, Q9Y2X0, Q9Y3U8	O75342, O75376, P02768, P07900, P12270, P19793, P19793, P28340, P35658, P42336, P48736, P49792, P49915, Q09472, Q5JWF2, Q5JWF2, Q92793, Q92793, Q9NQX3, Q9Y3Z3, Q9Y618	O14832, O15120, O15217, O15228, O43570, O76082, O95864, O95864, P00374, P00374, P04062, P07108, P08243, P09211, P09622, P0DMN0, P11474, P16278, P17707, P18859, P19634, P21589, P21673, P22694, P22694, P25705, P25787, P31937, P34896, P37231, P40925, P48060, P48651, P50053, P51178, P51665, P55084, P61289, P63092, P63092, Q03393, Q13503, Q13907, Q16881, Q16881, Q53H96, Q5JWF2, Q5JWF2, Q5RI15, Q5TCS8,…	FALSE	Homo sapiens	2291	79	44	21	0.0344828	0.0192056	0.0091663	Metabolism	R-HSA-1430728	0.000492124	4.92124
						R-HSA-909733	O14543, O14543, O14879, O14896, O15524, O15524, P00973, P01562, P01562, P01563, P01563, P01566, P01566, P01567, P01567, P01568, P01568, P01569, P01569, P01570, P01570, P01571, P01571, P01574, P01574, P01889, P01891, P01892, P01893, P03989, P04222, P04439, P05013, P05013, P05014, P05014, P05015, P05015, P05161, P05534, P09912, P09913, P09914, P10314, P10316, P10319, P10321, P10914, P13164, P13746,…	O14879, P05161, P09912, P13747, P40305, Q15646, Q6GPH4, Q96AZ6	Q9Y3Z3	O14543, O14543, P18031, P18146	FALSE	Homo sapiens	158	4	8	1	0.0253165	0.0506329	0.00632911	Interferon alpha/beta signaling	R-HSA-909733	0.000480692	4.80692
						R-HSA-3858494	A5LHX3, O00231, O00232, O00233, O00487, O14610, O14610, O14640, O14640, O14641, O14641, O14775, O14775, O14818, O43242, O43318, O60262, O60262, O60353, O60353, O75084, O75084, O75832, O94973, O95644, O95782, O96014, O96014, P01116-2, P04628, P04628, P05129, P05771, P07737, P09471, P09471, P09496, P09497, P0CG47, P0CG48, P0DP23, P15153, P16298, P16499, P16499, P16520, P16520, P17252, P17252, P1798…	Q13200, Q9HCJ0	P35222, Q00610	P15153, P25787, P51665, P61289, Q92530, Q9NQ66	FALSE	Homo sapiens	183	6	2	2	0.0327869	0.010929	0.010929	Beta-catenin independent WNT signaling	R-HSA-3858494	0.000477769	4.77769
						R-HSA-211897	A9YTQ3, O15528, O43174, O75881, P01189, P04798, P05108, P05177, P05181, P08684, P08686, P10109, P10632, P10635, P11509, P11511, P11712, P13584, P15538, P16435, P19099, P19793, P20813, P20815, P20853, P22570, P22680, P24462, P24557, P24903, P27540, P33260, P33261, P35869, P51589, P78329, P98187, Q02318, Q02928, Q07973, Q08477, Q15596, Q15788, Q16647, Q16678, Q16696, Q16850, Q5TCH4, Q6NT55, Q6P4F2,…		P19793	Q6ZWL3, Q9HBZ2	FALSE	Homo sapiens	65	2		1	0.0307692	0	0.0153846	Cytochrome P450 - arranged by substrate type	R-HSA-211897	0.000473373	4.73373
						R-HSA-397014	O00168, O00180, O00305, O00631, O14649, O14950, O14958, O14983, O15247, O15273, O43865, O43865, O60359, O60504, O60706, O60840, O60939, O75343, O75923, O75923, O95069, O95279, P01160, P02585, P04083, P05023, P05026, P05976, P06753, P07355, P07951, P08133, P08590, P08670, P09493, P0DP23, P0DP23, P10916, P11055, P11532, P12829, P13533, P13535, P13637, P13805, P14415, P14649, P15382, P16066, P16615,…	P56539, P56539	P05023, P35749	O00180, P04083, P11532, P23634, P54709, Q13586, Q13586, Q86Z02, Q9HD47	FALSE	Homo sapiens	216	9	2	2	0.0416667	0.00925926	0.00925926	Muscle contraction	R-HSA-397014	0.000471536	4.71536
						R-HSA-5632684	A5LHX3, A8K855, O00231, O00232, O00233, O00487, O14818, O43242, O43323, O43323, O43791, O75832, O95995, P08151, P0CG47, P0CG47, P0CG48, P0CG48, P10070, P10071, P17980, P20618, P25098, P25098, P25786, P25787, P25788, P25789, P28062, P28065, P28066, P28070, P28072, P28074, P32121, P32121, P35998, P40306, P43686, P48556, P48729, P48729, P49407, P49407, P49720, P49721, P49757, P51665, P54826, P55036,…	Q13200	Q9UMX1	P25787, P51665, P61289, Q92530	FALSE	Homo sapiens	104	4	1	1	0.0384615	0.00961538	0.00961538	Hedgehog 'on' state	R-HSA-5632684	0.000462278	4.62278
						R-HSA-73856	O00148, O15234, O43809, O60508, O75152, O94913, O95391, O95639, P14678, P26368, P33240, P38919, P51003, P52298, P61326, P62304, P62306, P62308, P62318, P82979, P83369, P84103, Q01081, Q01130, Q05048, Q05519, Q07955, Q08170, Q09161, Q10570, Q12996, Q13242, Q13243, Q13247, Q13769, Q13838, Q14493, Q15287, Q16629, Q6I9Y2, Q6UN15, Q86U42, Q86V81, Q86W42, Q8IYB3, Q8N684, Q8NI27, Q8WTR7, Q8WU68, Q92620,…		P26368	Q6UN15, Q96FV9	FALSE	Homo sapiens	66	2		1	0.030303	0	0.0151515	RNA Polymerase II Transcription Termination	R-HSA-73856	0.000459137	4.59137
						R-HSA-196849	O00763, O00764, O14638, O14678, O60494, O60779, O75891, O95396, O95497, O95498, O95544, O96007, O96033, P00167, P00374, P00387, P05165, P05166, P07477, P11166, P11169, P11498, P11586, P13686, P13995, P14207, P16260, P17538, P20061, P20062, P21589, P22033, P22413, P27352, P28907, P33527, P34896, P34897, P35030, P35354, P40261, P41440, P42898, P43251, P43490, P49327, P49914, P50747, P78417, Q05932-…	P50747, Q9UBK8	Q9NQX3	P00374, P21589, P34896, Q8IW45, Q9UKK3	FALSE	Homo sapiens	126	5	2	1	0.0396825	0.015873	0.00793651	Metabolism of water-soluble vitamins and cofactors	R-HSA-196849	0.000440917	4.40917
						R-HSA-9646399	A6NHL2, A6NHL2, A6NNZ2, A6NNZ2, O14576, O14576, O43237, O43237, O60260, O95613, O95613, P04350, P04350, P07900, P08670, P0CG47, P0CG47, P0CG48, P0CG48, P0DPH7, P0DPH7, P0DPH8, P0DPH8, P13569, P13569, P55072, P61088, P61088, P62979, P62979, P62987, P62987, P63167, P63167, P68363, P68363, P68366, P68366, P68371, P68371, Q00613, Q12798, Q12798, Q13099, Q13099, Q13404, Q13404, Q13409, Q13409, Q13509,…	Q00613	P07900	Q9BQE3, Q9BQE3	FALSE	Homo sapiens	83	2	1	1	0.0240964	0.0120482	0.0120482	Aggrephagy	R-HSA-9646399	0.000435477	4.35477
						R-HSA-74751	O00459, O15520, O15530, O43320, O60258-1, O76093, O95750, P01111, P01112, P01116-1, P01116-2, P01308, P05230, P06213, P08620, P09038, P10767, P11362-1, P11362-19, P11487, P12034-1, P21781, P21802-1, P21802-18, P21802-3, P21802-5, P22455, P22607-1, P22607-2, P27361, P27986, P28482, P29353, P29353, P31371, P31751, P31751, P35568, P35568, P36888, P42336, P42338, P49771, P55075-1, P62993-1, P62993-1,…	Q96RU7	P42336	Q8WU20	FALSE	Homo sapiens	68	1	1	1	0.0147059	0.0147059	0.0147059	Insulin receptor signalling cascade	R-HSA-74751	0.000432526	4.32526
						R-HSA-674695	A6NLF2, O00267, O00268, O15514, O60563, O60583, O75909, P13984, P18074, P18615, P19387, P19388, P19447, P20226, P21675, P23193, P24928, P29083, P29084, P30876, P32780, P35269, P36954, P42568, P49848, P50613, P50750, P51946, P51948, P52298, P52434, P52435, P52655, P52657, P53803, P55199, P61218, P62487, P62875, P63272, Q00403, Q03111, Q08945, Q09161, Q12962, Q13888, Q13889, Q14241, Q15369, Q15370,…	O75909, P19388	Q6PD62	P24928	FALSE	Homo sapiens	84	1	2	1	0.0119048	0.0238095	0.0119048	RNA Polymerase II Pre-transcription Events	R-HSA-674695	0.00042517	4.2517
						R-HSA-6811442	A2RRP1, A6NHL2, A6NNZ2, B7ZC32, O00139, O00399, O00461, O14576, O14579, O14653, O14662, O14782, O15066, O15260, O15498, O43237, O43264, O43493, O43731, O43739, O43752, O43896, O60333, O60476, O60499, O60664, O60733, O75037, O75379, O75396, O75935, O94955, O95235, O95239, O95249, O95721, O95755, P04350, P05187, P0DPH7, P0DPH8, P11717, P18085, P20340, P20645, P24390, P33176, P33908, P33947, P35606,…	O15066, O95235, Q15042	Q15643	O43493, O43739, P49641, P49755, P53365, P53621, Q02241, Q12981, Q15102, Q15771, Q8NI77, Q9BQE3, Q9BTE1, Q9NSK0, Q9UIL1	FALSE	Homo sapiens	207	15	3	1	0.0724638	0.0144928	0.00483092	Intra-Golgi and retrograde Golgi-to-ER traffic	R-HSA-6811442	0.00042008	4.2008
						R-HSA-9609690	A6NHL2, A6NNZ2, A8CG34, F5H8R6, F5H8S6, F5H991, F5H9F9, F5H9I4, F5H9N4, F5H9N9, F5HA10, F5HA93, F5HAC7, F5HAR3, F5HAY6, F5HAZ3, F5HB40, F5HB41, F5HB52, F5HB53, F5HBC6, F5HBR4, F5HC14, F5HC16, F5HC33, F5HC71, F5HC97, F5HCH8, F5HCM1, F5HCP3, F5HD92, F5HDC7, F5HDK1, F5HDM3, F5HDQ6, F5HE05, F5HE12, F5HE44, F5HE69, F5HEA3, F5HEF3, F5HEN7, F5HEN8, F5HET1, F5HET4, F5HEU0, F5HF49, F5HF62, F5HFJ7, F5HFZ4,…	Q99878	O75376, P00533, P12270, P35658, P49792, Q9Y618	Q9BQE3, Q9UKX7	FALSE	Homo sapiens	208	2	1	6	0.00961538	0.00480769	0.0288462	HCMV Early Events	R-HSA-9609690	0.00041605	4.1605
						R-HSA-983712	A1A5B4, A8K7I4, O00141, O00168, O00476, O00631, O14958, O14983, O15247, O15342, O43520, O43861, O60312, O60423, O75110, O75185, O75348, O75762, O76090, O94759, O94823, O95670, P04049, P05023, P05026, P0CG47, P0CG48, P0DP23, P13637, P14415, P15313, P16615, P20020, P20648, P21281, P21283, P21817, P23634, P26678, P27105, P27449, P30626, P31415, P35523, P35670, P36543, P37088, P38606, P48995, P50993,…	P21283, P51797, Q04656, Q75V66, Q86WC4, Q8N1M1, Q8NEY4, Q96A05	P05023	O75110, P23634, P37088, P54709, Q15904, Q4KMQ2	FALSE	Homo sapiens	184	6	8	1	0.0326087	0.0434783	0.00543478	Ion channel transport	R-HSA-983712	0.000413516	4.13516
						R-HSA-382551	A0PJK1, A1A5B4, A5LHX3, A8K7I4, O00141, O00168, O00231, O00232, O00233, O00337, O00341, O00400, O00476, O00487, O00631, O14520, O14610, O14775, O14818, O14958, O14983, O15118, O15244, O15245, O15247, O15342, O15427, O15431, O15438, O15439, O15440, O43242, O43306, O43315, O43462, O43511, O43520, O43861, O43868, O60262, O60266, O60312, O60423, O60494, O60503, O60669, O60706, O60721, O60931, O75027,…	O15245, P21283, P35611, P51797, P61916, P98155, Q04656, Q13200, Q75V66, Q7RTP0, Q86WC4, Q8N1M1, Q8NEW0, Q8NEY4, Q96A05, Q9NY64	P02768, P05023, P09958, Q00610, Q5JWF2	O75110, O76082, P19634, P22694, P23634, P25787, P36021, P37088, P51665, P54709, P61289, P63092, P78382, Q15904, Q4KMQ2, Q5JWF2, Q86WA9, Q8IWT6, Q8WWZ7, Q92530, Q92536, Q99808, Q9H1N7, Q9UBV2, Q9ULC8, Q9ULV0, Q9Y277	FALSE	Homo sapiens	743	27	16	5	0.0363392	0.0215343	0.00672948	Transport of small molecules	R-HSA-382551	0.000389458	3.89458
						R-HSA-71387	A6NDG6, A8CG34, O00219, O00462, O00468, O00468, O00754, O00757, O14556, O14594, O14792, O15440, O15488, O15504, O43252, O43286, O43505, O43820, O43825, O43826, O43916, O60243, O60512, O60513, O60825, O60909, O60938, O75056, O75056, O75191, O75330, O75487, O75487, O75694, O75746, O94766, O94923, O95196, O95278, O95336, O95340, O95803, O96024, P00352, P00505, P00558, P00709, P04075, P04406, P05062,…	P10253, P18827, P18827, P53007, Q9BRR6	P12270, P35658, P49792	P16278, P19634, P22694, P40925, P50053, Q9H1N7, Q9P2E5, Q9UKX7	FALSE	Homo sapiens	319	8	5	3	0.0250784	0.015674	0.00940439	Metabolism of carbohydrates	R-HSA-71387	0.000383251	3.83251
						R-HSA-1236975	A5LHX3, A5LHX3, O00161, O00206, O00231, O00231, O00232, O00232, O00233, O00233, O00487, O00487, O14818, O14818, O14920, O15111, O15533, O43242, O43242, O60603, O60911, O75396, O75832, O75832, P01889, P01889, P01891, P01891, P01892, P01892, P01893, P01893, P03989, P03989, P04222, P04222, P04439, P04439, P04839, P05534, P05534, P06756, P07711, P08571, P0CG47, P0CG48, P10314, P10314, P10316, P10316,…	P13747, P13747, Q13200, Q13200	O14920, P27797	O60911, P06756, P25787, P25787, P30101, P30101, P51665, P51665, P61289, P61289, Q92530, Q92530	FALSE	Homo sapiens	297	12	4	2	0.040404	0.013468	0.00673401	Antigen processing-Cross presentation	R-HSA-1236975	0.000362775	3.62775
						R-HSA-1483257	O00329, O00443, O00459, O00562, O00750, O14735, O14939, O14939, O14986, O15056, O15120, O15228, O15327, O15357, O15496, O43426, O60331, O60733, O60733, O75131, O75747, O75907, O94830, O95248, O95379, O95674, O95741, P04054, P06276, P09923, P0C869, P14555, P19784, P20338, P20339, P21695, P22303, P27986, P28329, P35790, P39877, P40939, P42336, P42338, P42356, P43304, P47712, P48426, P48651, P48736,…	Q96PD7, Q9BQK8, Q9UL19	P42336, P48736	O15120, O15228, P48651, P55084, Q92539, Q9HAU0	FALSE	Homo sapiens	223	6	3	2	0.0269058	0.0134529	0.00896861	Phospholipid metabolism	R-HSA-1483257	0.000361962	3.61962
						R-HSA-8957322	C9JRZ8, O00763, O00767, O14734, O14975, O15438, O15503, O15528, O43462, O60494, O60907, O75845, O75881, O76062, O94855, O95153, O95342, O95486, O95487, O95749, O95772, O95992, P01189, P01215, P01229, P02768, P02774, P04035-1, P04035-2, P05093, P05108, P08047, P08185, P08686, P10109, P11473, P11511, P14060, P14061, P14324, P15121, P15538, P17516, P18405, P19099, P19793, P22059, P22307-1, P22570, P…	P51161	P02768, P19793, Q92793	Q13907, Q86X55	FALSE	Homo sapiens	160	2	1	3	0.0125	0.00625	0.01875	Metabolism of steroids	R-HSA-8957322	0.000351563	3.51563
						R-HSA-9609646	A5D8V6, A6NHL2, A6NNZ2, A8CG34, F5H8Q3, F5H8R0, F5H8R6, F5H8S6, F5H991, F5H9F9, F5H9I4, F5H9N4, F5H9N9, F5H9T4, F5HA06, F5HA10, F5HA93, F5HAC7, F5HAE6, F5HAM0, F5HAR3, F5HAS7, F5HAY6, F5HAZ3, F5HB40, F5HB41, F5HB52, F5HB53, F5HBC6, F5HBR4, F5HBX1, F5HC14, F5HC16, F5HC33, F5HC71, F5HC79, F5HC97, F5HCH8, F5HCM1, F5HCP3, F5HCU8, F5HD03, F5HD27, F5HD92, F5HDC7, F5HDK1, F5HDM3, F5HDQ6, F5HE05, F5HE12,…	Q99878, Q9UQN3	O75376, P00533, P12270, P35658, P49792, Q9Y618	Q9BQE3, Q9UKX7	FALSE	Homo sapiens	262	2	2	6	0.00763359	0.00763359	0.0229008	HCMV Infection	R-HSA-9609646	0.00034963	3.4963
						R-HSA-69239	A5LHX3, O00231, O00232, O00233, O00487, O00762, O14818, O43242, O43913, O43929, O75419, O75832, O96020, P09884, P0CG47, P0CG48, P12004, P15927, P17980, P18858, P20248, P20618, P24864, P24941, P25205, P25205, P25786, P25787, P25788, P25789, P27694, P28062, P28065, P28066, P28070, P28072, P28074, P28340, P30260, P33991, P33991, P33992, P33992, P33993, P33993, P35244, P35249, P35250, P35251, P35998,…	Q13200	P28340	P25787, P27694, P51665, P61289, Q92530	FALSE	Homo sapiens	131	5	1	1	0.0381679	0.00763359	0.00763359	Synthesis of DNA	R-HSA-69239	0.00034963	3.4963
						R-HSA-8957275	O00255, O00391, O00622, O14672, O14791, O15232, O15240, O43493, O43852, O76024, O76061, O95084, O95633, O95972, P00450, P01008, P01009, P01024, P01033, P01034, P01042, P01210, P02647, P02649, P02652, P02671, P02679, P02751, P02765, P02768, P02771, P02787, P04070, P04114, P05060, P05067, P05231, P05546, P07237, P07942, P08582, P08833, P09382, P09603, P0C0L4, P10451, P11047, P12259, P12644, P13521,…		P02768, Q86UP2	O43493, P12644	FALSE	Homo sapiens	107	2		2	0.0186916	0	0.0186916	Post-translational protein phosphorylation	R-HSA-8957275	0.000349375	3.49375
						R-HSA-72737	O00303, O15371, O15372, O60841, O75821, O75822, P05198, P05386, P05387, P05388, P06730, P08708, P08865, P11940, P15880, P18077, P18124, P18621, P20042, P22090, P23396, P23588, P25398, P26373, P27635, P30050, P32969, P35268, P36578, P39019, P39023, P40429, P41091, P42677, P42766, P46776, P46777, P46778, P46779, P46781, P46782, P46783, P47813, P47914, P49207, P49770, P50914, P55010, P55884, P60228,…	P60842, Q9UI10, Q9Y3U8	P60228	Q15056, Q9UNX3	FALSE	Homo sapiens	120	2	3	1	0.0166667	0.025	0.00833333	Cap-dependent Translation Initiation	R-HSA-72737	0.000347222	3.47222
						R-HSA-72613	O00303, O15371, O15372, O60841, O75821, O75822, P05198, P05386, P05387, P05388, P06730, P08708, P08865, P11940, P15880, P18077, P18124, P18621, P20042, P22090, P23396, P23588, P25398, P26373, P27635, P30050, P32969, P35268, P36578, P39019, P39023, P40429, P41091, P42677, P42766, P46776, P46777, P46778, P46779, P46781, P46782, P46783, P47813, P47914, P49207, P49770, P50914, P55010, P55884, P60228,…	P60842, Q9UI10, Q9Y3U8	P60228	Q15056, Q9UNX3	FALSE	Homo sapiens	120	2	3	1	0.0166667	0.025	0.00833333	Eukaryotic Translation Initiation	R-HSA-72613	0.000347222	3.47222
						R-HSA-5576891	O00168, O00180, O00305, O00631, O14649, O14958, O14983, O15247, O43865, O43865, O60359, O60706, O60840, O60939, O95069, O95279, P01160, P05023, P05026, P0DP23, P13637, P14415, P15382, P16066, P16615, P17612, P19429, P20020, P20594, P21817, P23582, P23634, P26678, P29475, P30626, P31415, P32418, P35498, P35499, P43694, P48050, P48995, P50993, P51787, P52952, P54284, P54289, P54709, P54710, P57103,…		P05023	O00180, P23634, P54709, Q13586, Q13586, Q86Z02, Q9HD47	FALSE	Homo sapiens	143	7		1	0.048951	0	0.00699301	Cardiac conduction	R-HSA-5576891	0.000342315	3.42315
						R-HSA-202733	A0A075B6P5, A0A075B6S6, A0A0C4DH25, A0A0C4DH73, A0M8Q6, A2KUC3, A2NJV5, A2NXD2, O00220, O00459, O14763, O15123, O15427, O60496, O75056, O95907, P00734, P01111, P01112, P01116-1, P01116-2, P01137, P01591, P01593, P01594, P01597, P01599, P01601, P01602, P01611, P01614, P01615, P01619, P01624, P01699, P01700, P01701, P01703, P01704, P01705, P01706, P01709, P01714, P01715, P01717, P01718, P01721, P01…	P18827	P02452, P06239, P42336	P06756, P07948, P11464, P14209, P54709, Q92536	FALSE	Homo sapiens	248	6	1	3	0.0241935	0.00403226	0.0120968	Cell surface interactions at the vascular wall	R-HSA-202733	0.000341441	3.41441
						R-HSA-8951664	A5LHX3, A6NK59, C9JR72, O00231, O00232, O00233, O00487, O14508, O14543, O14544, O14818, O15205, O15392, O43242, O60662, O60826, O75147, O75159, O75832, O94888, O94952, O95198, P0CG47, P0CG48, P15374, P17980, P20618, P25786, P25787, P25788, P25789, P28062, P28065, P28066, P28070, P28072, P28074, P35998, P40306, P40337, P41002, P43686, P48556, P49720, P49721, P51665, P51668, P55036, P57775, P60896,…	Q13098, Q13200, Q5XUX1, Q86V97, Q9NWX5, Q9NZJ0	Q14145	O14543, P25787, P41002, P51665, P61289, Q8NC69, Q92530, Q96BM1, Q96GG9, Q9BR09, Q9NRD1, Q9NXK8, Q9UBF6	FALSE	Homo sapiens	236	13	6	1	0.0550847	0.0254237	0.00423729	Neddylation	R-HSA-8951664	0.000341138	3.41138
						R-HSA-1236974	A5LHX3, O00161, O00206, O00231, O00232, O00233, O00487, O14818, O14920, O15111, O15533, O43242, O60603, O75396, O75832, P01889, P01889, P01891, P01891, P01892, P01892, P01893, P01893, P03989, P03989, P04222, P04222, P04439, P04439, P05534, P05534, P08571, P0CG47, P0CG48, P10314, P10314, P10316, P10316, P10319, P10319, P10321, P10321, P13746, P13746, P13747, P13747, P16188, P16188, P16189, P16189,…	P13747, P13747, Q13200	O14920, P27797	P25787, P30101, P30101, P51665, P61289, Q92530	FALSE	Homo sapiens	231	6	3	2	0.025974	0.012987	0.00865801	ER-Phagosome pathway	R-HSA-1236974	0.000337325	3.37325
						R-HSA-156827	O00303, O15371, O15372, O75821, O75822, P05198, P05386, P05387, P05388, P06730, P08708, P08865, P11940, P15880, P18077, P18124, P18621, P20042, P22090, P23396, P23588, P25398, P26373, P27635, P30050, P32969, P35268, P36578, P39019, P39023, P40429, P41091, P42677, P42766, P46776, P46777, P46778, P46779, P46781, P46782, P46783, P47813, P47914, P49207, P50914, P55884, P60228, P60842, P60866, P61247,…	P60842, Q9Y3U8	P60228	Q15056, Q9UNX3	FALSE	Homo sapiens	112	2	2	1	0.0178571	0.0178571	0.00892857	L13a-mediated translational silencing of Ceruloplasmin expression	R-HSA-156827	0.000318878	3.18878
						R-HSA-72706	O00303, O15371, O15372, O60841, O75821, O75822, P05198, P05386, P05387, P05388, P06730, P08708, P08865, P15880, P18077, P18124, P18621, P20042, P22090, P23396, P23588, P25398, P26373, P27635, P30050, P32969, P35268, P36578, P39019, P39023, P40429, P41091, P42677, P42766, P46776, P46777, P46778, P46779, P46781, P46782, P46783, P47813, P47914, P49207, P50914, P55010, P55884, P60228, P60842, P60866,…	P60842, Q9Y3U8	P60228	Q15056, Q9UNX3	FALSE	Homo sapiens	113	2	2	1	0.0176991	0.0176991	0.00884956	GTP hydrolysis and joining of the 60S ribosomal subunit	R-HSA-72706	0.000313259	3.13259
						R-HSA-6798695	B6A8C7, O00161, O00231, O00232, O00241, O00264, O00391, O00462, O00487, O00560, O00571, O00584, O00602, O00754, O00764, O14672, O14727, O14975, O15078, O15120, O15121, O15126, O15260, O15389, O15511, O43242, O43451, O43759, O43914, O60234, O60603, O60610, O60784, O75015, O75022, O75131, O75165, O75594, O75629, O75787, O75874, O75907, O94759, O94804, O94856, O94886, O94973, O95210, O95298, O95352,…	P10253, P22392, P61916, Q13200	P07900, P29508, Q92542	O15120, P06756, P09211, P09429, P0DMV8, P0DMV9, P16278, P25787, P34810, P35237, P48060, P49768, P51149, P51665, Q05655, Q12905, Q12913, Q4KMQ2, Q99519, Q9H0E2	FALSE	Homo sapiens	480	20	4	3	0.0416667	0.00833333	0.00625	Neutrophil degranulation	R-HSA-6798695	0.0003125	3.125
						R-HSA-1428517	O00217, O00330, O00483, O14521, O14521, O14548, O14561, O14949, O14957, O15239, O15427, O43181, O43674, O43676, O43677, O43678, O43708, O43819, O43837, O43920, O75251, O75306, O75380, O75390, O75438, O75489, O75880, O75947, O75964, O95139, O95167, O95168, O95169, O95178, O95182, O95258, O95298, O95299, O95563, O95847, O95907, O96000, P00156, P00338, P00395, P00403, P00414, P00846, P03886, P03891,…	P55851, Q8N465, Q9BQ95	P19793	P09622, P18859, P25705, Q5RI15, Q9H9P8, Q9UI09, Q9Y5U8	FALSE	Homo sapiens	180	7	3	1	0.0388889	0.0166667	0.00555556	The citric acid (TCA) cycle and respiratory electron transport	R-HSA-1428517	0.000308642	3.08642
						R-HSA-69306	A5LHX3, O00231, O00232, O00233, O00311, O00487, O00716, O00762, O14818, O43242, O43913, O43929, O75419, O75419, O75496, O75832, O96020, P09884, P0CG47, P0CG48, P12004, P15927, P17980, P18858, P20248, P20618, P24864, P24941, P25205, P25205, P25786, P25787, P25788, P25789, P27694, P28062, P28065, P28066, P28070, P28072, P28074, P28340, P30260, P33991, P33991, P33992, P33992, P33993, P33993, P35244,…	Q13200	P28340	P25787, P27694, P51665, P61289, Q92530	FALSE	Homo sapiens	140	5	1	1	0.0357143	0.00714286	0.00714286	DNA Replication	R-HSA-69306	0.000306122	3.06122
						R-HSA-416476	A5PLK6, O00254, O00398, O00459, O14610, O14775, O14842, O14843, O14921, O15130, O15492, O15539, O15552, O43193, O43194, O43555, O43612, O43613, O43614, O60229, O60262, O75912, O75962, O95267, O95399, O95665, O95837, O95837, P00533, P00734, P01019, P01042, P01111, P01112, P01116-1, P01116-2, P01148, P01178, P01185, P01275, P01350, P04083, P05067, P05305, P06307, P07492, P08254, P08254, P08912, P08…	O43194, P08949	P00533, P42336	P04083, P34947, P51812, Q05655, Q9NQ66, Q9NQ66	FALSE	Homo sapiens	229	6	2	2	0.0262009	0.00873362	0.00873362	G alpha (q) signalling events	R-HSA-416476	0.000305105	3.05105
						R-HSA-9610379	A5D8V6, A8CG34, F5H8Q3, F5H8R0, F5H8R6, F5H9F9, F5H9N4, F5H9T4, F5HA06, F5HA10, F5HA93, F5HAC7, F5HAE6, F5HAM0, F5HAS7, F5HAY6, F5HAZ3, F5HB40, F5HB53, F5HBC6, F5HBR4, F5HBX1, F5HC71, F5HC79, F5HC97, F5HCH8, F5HCP3, F5HCU8, F5HD03, F5HD27, F5HDC7, F5HDM3, F5HDQ6, F5HE12, F5HEA3, F5HEN7, F5HEN8, F5HET4, F5HF90, F5HFA5, F5HFB4, F5HFG3, F5HFJ8, F5HFZ4, F5HG51, F5HG98, F5HGG3, F5HGI9, F5HGJ4, F5HGP1,…	Q99878, Q9UQN3	P12270, P35658, P49792	Q9UKX7	FALSE	Homo sapiens	173	1	2	3	0.00578035	0.0115607	0.017341	HCMV Late Events	R-HSA-9610379	0.000300712	3.00712
						R-HSA-983169	A0AVT1, A5LHX3, A5LHX3, A6NK59, C9JR72, O00161, O00206, O00231, O00231, O00232, O00232, O00233, O00233, O00487, O00487, O00762, O14543, O14818, O14818, O14920, O14933, O15033, O15111, O15524, O15533, O43164, O43242, O43242, O43255, O60260, O60291, O60603, O60662, O60911, O75396, O75832, O75832, O94822, O94855, O94874, O94941, O94952, O94972, O94979, O95198, O95352, O95376, O95486, O95487, O95714,…	P13747, P13747, Q05086, Q13200, Q13200, Q5XUX1, Q7Z6J8, Q86V97, Q9C037, Q9NWX5	O14920, P27797, Q14145	O14543, O60911, O94874, P06756, P25787, P25787, P30101, P30101, P41002, P51665, P51665, P61289, P61289, Q13191, Q8NC69, Q92530, Q92530, Q969T4, Q96LR5, Q9NRD1, Q9NXK8, Q9UBF6, Q9UBS8	FALSE	Homo sapiens	575	23	10	3	0.04	0.0173913	0.00521739	Class I MHC mediated antigen processing & presentation	R-HSA-983169	0.000299433	2.99433
						R-HSA-2173782	A0A075B6P5, A0A075B6S6, A0A0C4DH25, A0A0C4DH73, A0M8Q6, A1L4H1, A2KUC3, A2NJV5, A2NXD2, O14791, P00738, P00739, P01591, P01593, P01594, P01597, P01599, P01601, P01602, P01611, P01614, P01615, P01619, P01624, P01699, P01700, P01701, P01703, P01704, P01705, P01706, P01709, P01714, P01715, P01717, P01718, P01721, P01742, P01743, P01762, P01763, P01764, P01766, P01767, P01768, P01772, P01780, P01782,…		P02452, P02768, P07900, P07900, P27797, P27797	P02461	FALSE	Homo sapiens	143	1		6	0.00699301	0	0.041958	Binding and Uptake of Ligands by Scavenger Receptors	R-HSA-2173782	0.000293413	2.93413
						R-HSA-72312	O00541, O00566, O00566, O00567, O00567, O14730, O15091, O15213, O15213, O43709, O43818, O43818, O60832, O75691, O75691, O75818, O95059, P05386, P05387, P05388, P08708, P08865, P15880, P15880, P18077, P18124, P18621, P19338, P22087, P22087, P22090, P23396, P25398, P26373, P27635, P30050, P32969, P35268, P36578, P39019, P39023, P40429, P42285, P42677, P42766, P46087, P46776, P46777, P46778, P46779,…	Q13868, Q14137, Q96CB9, Q9Y3U8	Q14690, Q14690	O75691, O75691, Q96GA3, Q99547, Q9UNX3	FALSE	Homo sapiens	251	5	4	2	0.0199203	0.0159363	0.00796813	rRNA processing	R-HSA-72312	0.00028571	2.8571
						R-HSA-6790901	O00566, O00567, O15213, O43709, O43818, O60832, O75691, P15880, P22087, P46087, P46781, P55769, P62081, P62263, P62753, P78316, Q12788, Q13601, Q14690, Q14692, Q15061, Q15269, Q5TAP6, Q68CQ4, Q8IWA0, Q8IY37, Q8NI36, Q8TED0, Q92979, Q969X6, Q96EU6, Q96G21, Q9BVI4, Q9BVJ6, Q9H0A0, Q9H0S4, Q9H583, Q9H6R4, Q9H8H0, Q9NPE3, Q9NQZ2, Q9NRX1, Q9NV06, Q9NV31, Q9NX24, Q9NXG2, Q9NY12, Q9NYH9, Q9UI30, Q9UJK0,…		Q14690	O75691	FALSE	Homo sapiens	60	1		1	0.0166667	0	0.0166667	rRNA modification in the nucleus and cytosol	R-HSA-6790901	0.000277778	2.77778
						R-HSA-8868773	O00541, O00566, O00566, O00567, O00567, O14730, O15213, O15213, O43709, O43818, O43818, O60832, O75691, O75691, O75818, O95059, P05386, P05387, P05388, P08708, P08865, P15880, P15880, P18077, P18124, P18621, P19338, P22087, P22087, P22090, P23396, P25398, P26373, P27635, P30050, P32969, P35268, P36578, P39019, P39023, P40429, P42285, P42677, P42766, P46087, P46776, P46777, P46778, P46779, P46781,…	Q13868, Q14137, Q9Y3U8	Q14690, Q14690	O75691, O75691, Q96GA3, Q99547, Q9UNX3	FALSE	Homo sapiens	241	5	3	2	0.0207469	0.0124481	0.00829876	rRNA processing in the nucleus and cytosol	R-HSA-8868773	0.000275477	2.75477
						R-HSA-211945	A9YTQ3, O00170, O00748, O15528, O43169, O43174, O75106, O75828, O75881, P00325, P00326, P00352, P00387, P01189, P04798, P05091, P05108, P05177, P05181, P07099, P07327, P08238, P08319, P08684, P08686, P10109, P10632, P10635, P11509, P11511, P11712, P11766, P13584, P15538, P16083, P16435, P19099, P19793, P19801, P20813, P20815, P20853, P21397, P22570, P22680, P22760, P23141, P23219, P24462, P24557,…	O00748	P19793	Q6ZWL3, Q9HBZ2	FALSE	Homo sapiens	105	2	1	1	0.0190476	0.00952381	0.00952381	Phase I - Functionalization of compounds	R-HSA-211945	0.000272109	2.72109
[truncated: 1,696 more rows]

## Sheet: Sheet3
name
R-HSA-69895	1250
R-HSA-69560	1250
R-HSA-5083630	1200
R-HSA-8931987	1111.11
R-HSA-9017802	937.5
R-HSA-9603381	740.741
R-HSA-450520	625
R-HSA-9665251	625
R-HSA-9665250	625
R-HSA-9665249	625
R-HSA-9665247	625
R-HSA-9665246	625
R-HSA-9665245	625
R-HSA-9665244	625
R-HSA-9665233	625
R-HSA-9665737	625
R-HSA-9665230	625
R-HSA-9652282	625
R-HSA-8939256	555.556
R-HSA-5693548	555.556
R-HSA-3371568	459.184
R-HSA-8866376	400
R-HSA-9623433	370.37
R-HSA-68884	355.03
[truncated: 2,399 more rows]

## Sheet: lipid processes
identifier
[truncated: 143 more rows]

[truncated: 2 more sheets: migration, proliferation]
